# Supplementary material for: A Subpopulation of Schwann Cell-Like Cells With Nerve Regeneration Signatures Is Identified Through Single-Cell RNA Sequencing
Source: Front Physiol. 2021 May 10;12:637924. doi: 10.3389/fphys.2021.637924 (PMC8171402; doi:10.3389/fphys.2021.637924)
Supplement: Supplementary Table 1 — Differentially expressed genes between hAMSCs and SCLCs generated from bulk RNA-seq and scRNA-seq. [file Data_Sheet_2.xlsx]

## Sheet: iSCsvshA_deg_bulk
gene_id	iSCs	hA	log2FoldChange	pvalue	padj	gene_name	gene_chr	gene_start	gene_end	gene_strand	gene_length	gene_biotype	gene_description	tf_family
ENSG00000198732	5268.88	7.31727	9.46626	4.73e-48	9.24e-44	SMOC1	14	69854131	70032366	+	4369	protein_coding	SPARC related modular calcium binding 1 [Source:HGNC Symbol;Acc:HGNC:20318]	-
ENSG00000164283	5.46882	1849.44	-8.37125	1.56e-37	1.52e-33	ESM1	5	54977864	55022671	-	2695	protein_coding	endothelial cell specific molecule 1 [Source:HGNC Symbol;Acc:HGNC:3466]	-
ENSG00000149968	31104.3	292.058	6.73407	4.4e-37	2.86e-33	MMP3	11	102835801	102843803	-	2048	protein_coding	matrix metallopeptidase 3 [Source:HGNC Symbol;Acc:HGNC:7173]	-
ENSG00000169116	11283.7	104.367	6.75463	1.78e-36	8.67e-33	PARM1	4	74933095	75050115	+	5034	protein_coding	prostate androgen-regulated mucin-like protein 1 [Source:HGNC Symbol;Acc:HGNC:24536]	-
ENSG00000164694	6815.47	63.1669	6.75052	9.72e-36	3.8e-32	FNDC1	6	159169397	159272109	+	6854	protein_coding	fibronectin type III domain containing 1 [Source:HGNC Symbol;Acc:HGNC:21184]	-
ENSG00000133048	4276.05	41.1933	6.69316	1.77e-34	5.77e-31	CHI3L1	1	203178931	203186749	-	3408	protein_coding	chitinase 3 like 1 [Source:HGNC Symbol;Acc:HGNC:1932]	-
ENSG00000148677	39.3276	1855.84	-5.55621	5.41e-26	1.51e-22	ANKRD1	10	90912096	90921276	-	1979	protein_coding	ankyrin repeat domain 1 [Source:HGNC Symbol;Acc:HGNC:15819]	-
ENSG00000117399	1.39e-17	391.855	-11.6203	6.64e-26	1.62e-22	CDC20	1	43358955	43363203	+	2038	protein_coding	cell division cycle 20 [Source:HGNC Symbol;Acc:HGNC:1723]	-
ENSG00000143340	269.786	1.39e-17	11.0819	1.42e-23	3.08e-20	FAM163A	1	179743163	179816198	+	2909	protein_coding	family with sequence similarity 163 member A [Source:HGNC Symbol;Acc:HGNC:28274]	-
ENSG00000197632	25.1288	1029.09	-5.34938	2.99e-23	5.79e-20	SERPINB2	18	63871692	63903890	+	2748	protein_coding	serpin family B member 2 [Source:HGNC Symbol;Acc:HGNC:8584]	-
ENSG00000175063	1.39e-17	258.182	-11.0186	3.26e-23	5.79e-20	UBE2C	20	45812576	45816957	+	1286	protein_coding	ubiquitin conjugating enzyme E2 C [Source:HGNC Symbol;Acc:HGNC:15937]	-
ENSG00000156804	2295.86	79.6471	4.84696	1.87e-22	2.87e-19	FBXO32	8	123497889	123541206	-	7395	protein_coding	F-box protein 32 [Source:HGNC Symbol;Acc:HGNC:16731]	-
ENSG00000049540	3527.88	129.088	4.77096	1.91e-22	2.87e-19	ELN	7	74027789	74069907	+	6542	protein_coding	elastin [Source:HGNC Symbol;Acc:HGNC:3327]	-
ENSG00000146374	232.651	1.39e-17	10.8684	3.57e-22	4.98e-19	RSPO3	6	127118604	127197765	+	3179	protein_coding	R-spondin 3 [Source:HGNC Symbol;Acc:HGNC:20866]	-
ENSG00000089685	2.19226	314.947	-7.09233	8.57e-22	1.12e-18	BIRC5	17	78214186	78225636	+	3815	protein_coding	baculoviral IAP repeat containing 5 [Source:HGNC Symbol;Acc:HGNC:593]	-
ENSG00000154856	522.089	11.8951	5.44029	9.77e-22	1.19e-18	APCDD1	18	10454628	10489948	+	5943	protein_coding	APC down-regulated 1 [Source:HGNC Symbol;Acc:HGNC:15718]	-
ENSG00000117152	349.518	8322.48	-4.57311	1.53e-21	1.76e-18	RGS4	1	163068775	163076802	+	4836	protein_coding	regulator of G protein signaling 4 [Source:HGNC Symbol;Acc:HGNC:10000]	-
ENSG00000147655	327.674	4.57052	6.12325	2.55e-21	2.77e-18	RSPO2	8	107899316	108083648	-	4115	protein_coding	R-spondin 2 [Source:HGNC Symbol;Acc:HGNC:28583]	-
ENSG00000131203	297.092	3.65492	6.29436	3.59e-21	3.69e-18	IDO1	8	39902275	39928444	+	3261	protein_coding	indoleamine 2,3-dioxygenase 1 [Source:HGNC Symbol;Acc:HGNC:6059]	-
ENSG00000163661	327.674	7384.95	-4.49377	5.63e-21	5.5e-18	PTX3	3	157436789	157443628	+	1940	protein_coding	pentraxin 3 [Source:HGNC Symbol;Acc:HGNC:9692]	-
ENSG00000176907	1336.89	50.349	4.72713	6.59e-21	6.13e-18	TCIM	8	40153455	40155308	+	1854	protein_coding	transcriptional and immune response regulator [Source:HGNC Symbol;Acc:HGNC:1357]	-
ENSG00000173376	372.455	8.23284	5.47708	5.66e-20	5.02e-17	NDNF	4	121035613	121073021	-	3556	protein_coding	neuron derived neurotrophic factor [Source:HGNC Symbol;Acc:HGNC:26256]	-
ENSG00000212724	17.4832	573.137	-5.02556	6.44e-20	5.47e-17	KRTAP2-3	17	41059240	41060114	-	875	protein_coding	keratin associated protein 2-3 [Source:HGNC Symbol;Acc:HGNC:18906]	-
ENSG00000132854	452.187	12.8107	5.12711	6.78e-20	5.52e-17	KANK4	1	62236979	62319414	-	5980	protein_coding	KN motif and ankyrin repeat domains 4 [Source:HGNC Symbol;Acc:HGNC:27263]	-
ENSG00000150051	549.395	18.3041	4.89757	1.79e-19	1.4e-16	MKX	10	27672875	27746060	-	4106	protein_coding	mohawk homeobox [Source:HGNC Symbol;Acc:HGNC:23729]	Others
ENSG00000148773	1.39e-17	152.892	-10.2632	1.88e-18	1.41e-15	MKI67	10	128096659	128126385	-	12807	protein_coding	marker of proliferation Ki-67 [Source:HGNC Symbol;Acc:HGNC:7107]	-
ENSG00000132688	7.65324	306.707	-5.30341	3.13e-18	2.27e-15	NES	1	156668763	156677397	-	5558	protein_coding	nestin [Source:HGNC Symbol;Acc:HGNC:7756]	-
ENSG00000042062	1874.26	105.283	4.15226	5.37e-18	3.74e-15	RIPOR3	20	50586108	50691528	-	6009	protein_coding	RIPOR family member 3 [Source:HGNC Symbol;Acc:HGNC:16168]	-
ENSG00000099282	1603.39	89.7183	4.15757	6.52e-18	4.31e-15	TSPAN15	10	69451473	69507669	+	2646	protein_coding	tetraspanin 15 [Source:HGNC Symbol;Acc:HGNC:23298]	-
ENSG00000041982	10168.6	629.902	4.01256	6.63e-18	4.31e-15	TNC	9	115019578	115118257	-	9636	protein_coding	tenascin C [Source:HGNC Symbol;Acc:HGNC:5318]	-
ENSG00000184371	19119.3	1221.36	3.96833	9.65e-18	6.08e-15	CSF1	1	109910242	109930992	+	5418	protein_coding	colony stimulating factor 1 [Source:HGNC Symbol;Acc:HGNC:2432]	-
ENSG00000171848	2.19226	202.333	-6.45428	1.08e-17	6.6e-15	RRM2	2	10120698	10131419	+	5323	protein_coding	ribonucleotide reductase regulatory subunit M2 [Source:HGNC Symbol;Acc:HGNC:10452]	-
ENSG00000181617	162.749	1.8237	6.37989	1.35e-17	8.01e-15	FDCSP	4	70226071	70235252	+	566	protein_coding	follicular dendritic cell secreted protein [Source:HGNC Symbol;Acc:HGNC:19215]	-
ENSG00000131747	5.46882	246.28	-5.46321	2.37e-17	1.36e-14	TOP2A	17	40388516	40417950	-	6437	protein_coding	DNA topoisomerase II alpha [Source:HGNC Symbol;Acc:HGNC:11989]	-
ENSG00000116194	376.824	15.5574	4.5865	5.41e-17	3.02e-14	ANGPTL1	1	178849705	178871052	-	3403	protein_coding	angiopoietin like 1 [Source:HGNC Symbol;Acc:HGNC:489]	-
ENSG00000103196	2058.84	131.834	3.96368	5.57e-17	3.02e-14	CRISPLD2	16	84819984	84920768	+	7965	protein_coding	cysteine rich secretory protein LCCL domain containing 2 [Source:HGNC Symbol;Acc:HGNC:25248]	-
ENSG00000108950	763.47	43.0245	4.14516	7.39e-17	3.9e-14	FAM20A	17	68535113	68601389	-	6203	protein_coding	FAM20A, golgi associated secretory pathway pseudokinase [Source:HGNC Symbol;Acc:HGNC:23015]	-
ENSG00000104321	728.519	41.1933	4.14011	1.35e-16	6.92e-14	TRPA1	8	72019917	72075617	-	6377	protein_coding	transient receptor potential cation channel subfamily A member 1 [Source:HGNC Symbol;Acc:HGNC:497]	-
ENSG00000112984	1.10009	160.217	-7.04205	1.6e-16	8.02e-14	KIF20A	5	138178719	138187715	+	3958	protein_coding	kinesin family member 20A [Source:HGNC Symbol;Acc:HGNC:9787]	-
ENSG00000101825	10929.9	787.379	3.79485	1.7e-16	8.3e-14	MXRA5	X	3308565	3346641	-	9793	protein_coding	matrix remodeling associated 5 [Source:HGNC Symbol;Acc:HGNC:7539]	-
ENSG00000166341	2602.77	179.444	3.85745	1.85e-16	8.8e-14	DCHS1	11	6621323	6655854	-	10765	protein_coding	dachsous cadherin-related 1 [Source:HGNC Symbol;Acc:HGNC:13681]	-
ENSG00000171241	1.39e-17	118.101	-9.89109	2.99e-16	1.39e-13	SHCBP1	16	46580554	46621626	-	4459	protein_coding	SHC binding and spindle associated 1 [Source:HGNC Symbol;Acc:HGNC:29547]	-
ENSG00000262406	564.686	31.1221	4.17565	3.15e-16	1.43e-13	MMP12	11	102862736	102875034	-	1874	protein_coding	matrix metallopeptidase 12 [Source:HGNC Symbol;Acc:HGNC:7158]	-
ENSG00000104043	312.383	13.7263	4.49506	4.97e-16	2.16e-13	ATP8B4	15	49858238	50182817	-	10861	protein_coding	ATPase phospholipid transporting 8B4 (putative) [Source:HGNC Symbol;Acc:HGNC:13536]	-
ENSG00000011426	2.19226	167.541	-6.18227	4.99e-16	2.16e-13	ANLN	7	36389806	36453791	+	6012	protein_coding	anillin actin binding protein [Source:HGNC Symbol;Acc:HGNC:14082]	-
ENSG00000131737	33.8665	593.279	-4.12613	7.26e-16	3.08e-13	KRT34	17	41377650	41382403	-	1751	protein_coding	keratin 34 [Source:HGNC Symbol;Acc:HGNC:6452]	-
ENSG00000101057	1.10009	143.737	-6.88559	1.26e-15	5.22e-13	MYBL2	20	43667019	43716496	+	2777	protein_coding	MYB proto-oncogene like 2 [Source:HGNC Symbol;Acc:HGNC:7548]	MYB
ENSG00000124875	67396.6	5459.51	3.6258	1.59e-15	6.45e-13	CXCL6	4	73836497	73849064	+	2183	protein_coding	C-X-C motif chemokine ligand 6 [Source:HGNC Symbol;Acc:HGNC:10643]	-
ENSG00000213949	6910.49	554.826	3.63836	1.97e-15	7.86e-13	ITGA1	5	52787896	52959210	+	18566	protein_coding	integrin subunit alpha 1 [Source:HGNC Symbol;Acc:HGNC:6134]	-
ENSG00000117594	360.441	20.1353	4.15303	6.22e-15	2.43e-12	HSD11B1	1	209686178	209734950	+	1513	protein_coding	hydroxysteroid 11-beta dehydrogenase 1 [Source:HGNC Symbol;Acc:HGNC:5208]	-
ENSG00000131389	9278.43	792.873	3.5485	6.52e-15	2.5e-12	SLC6A6	3	14402576	14489349	+	8254	protein_coding	solute carrier family 6 member 6 [Source:HGNC Symbol;Acc:HGNC:11052]	-
ENSG00000171345	602.914	7091.96	-3.55591	6.81e-15	2.56e-12	KRT19	17	41523617	41528308	-	2336	protein_coding	keratin 19 [Source:HGNC Symbol;Acc:HGNC:6436]	-
ENSG00000129195	1.10009	127.257	-6.71007	1.38e-14	5.07e-12	PIMREG	17	6444415	6451469	+	2823	protein_coding	PICALM interacting mitotic regulator [Source:HGNC Symbol;Acc:HGNC:25483]	-
ENSG00000136859	8429.77	746.179	3.49767	1.42e-14	5.14e-12	ANGPTL2	9	127087332	127122883	-	3889	protein_coding	angiopoietin like 2 [Source:HGNC Symbol;Acc:HGNC:490]	-
ENSG00000122952	9.83767	227.053	-4.51237	1.48e-14	5.19e-12	ZWINT	10	56357228	56361275	-	2378	protein_coding	ZW10 interacting kinetochore protein [Source:HGNC Symbol;Acc:HGNC:13195]	-
ENSG00000198074	1917.95	161.132	3.57215	1.49e-14	5.19e-12	AKR1B10	7	134527592	134541408	+	1744	protein_coding	aldo-keto reductase family 1 member B10 [Source:HGNC Symbol;Acc:HGNC:382]	-
ENSG00000235863	315.66	18.3041	4.09832	2.18e-14	7.48e-12	B3GALT4	6	33277132	33284832	+	2356	protein_coding	beta-1,3-galactosyltransferase 4 [Source:HGNC Symbol;Acc:HGNC:919]	-
ENSG00000102879	2.19226	136.412	-5.88598	2.62e-14	8.83e-12	CORO1A	16	30182827	30189076	+	4871	protein_coding	coronin 1A [Source:HGNC Symbol;Acc:HGNC:2252]	-
ENSG00000168675	483.862	34.7844	3.79298	3.34e-14	1.11e-11	LDLRAD4	18	13217498	13652755	+	16759	protein_coding	low density lipoprotein receptor class A domain containing 4 [Source:HGNC Symbol;Acc:HGNC:1224]	-
ENSG00000145242	103.769	1.8237	5.73121	8.03e-14	2.6e-11	EPHA5	4	65319563	65670495	-	9833	protein_coding	EPH receptor A5 [Source:HGNC Symbol;Acc:HGNC:3389]	-
ENSG00000053747	1327.06	119.016	3.47753	8.12e-14	2.6e-11	LAMA3	18	23689443	23956222	+	14678	protein_coding	laminin subunit alpha 3 [Source:HGNC Symbol;Acc:HGNC:6483]	-
ENSG00000137962	24.0365	362.557	-3.90843	1.1e-13	3.47e-11	ARHGAP29	1	94148988	94275068	-	15524	protein_coding	Rho GTPase activating protein 29 [Source:HGNC Symbol;Acc:HGNC:30207]	-
ENSG00000100302	547.21	43.94	3.63448	1.15e-13	3.57e-11	RASD2	22	35540868	35554001	+	3412	protein_coding	RASD family member 2 [Source:HGNC Symbol;Acc:HGNC:18229]	-
ENSG00000166851	12.0221	236.209	-4.28315	1.19e-13	3.63e-11	PLK1	16	23677656	23690367	+	4760	protein_coding	polo like kinase 1 [Source:HGNC Symbol;Acc:HGNC:9077]	-
ENSG00000138180	1.39e-17	84.2249	-9.40403	1.42e-13	4.27e-11	CEP55	10	93496632	93529092	+	3271	protein_coding	centrosomal protein 55 [Source:HGNC Symbol;Acc:HGNC:1161]	-
ENSG00000120693	1335.79	123.594	3.4326	1.54e-13	4.53e-11	SMAD9	13	36844831	36920765	-	5723	protein_coding	SMAD family member 9 [Source:HGNC Symbol;Acc:HGNC:6774]	MH1
ENSG00000125730	20252	2036.21	3.31402	1.55e-13	4.53e-11	C3	19	6677704	6730562	-	8328	protein_coding	complement C3 [Source:HGNC Symbol;Acc:HGNC:1318]	-
ENSG00000187688	1.10009	108.945	-6.48618	2.28e-13	6.56e-11	TRPV2	17	16415542	16437003	+	3410	protein_coding	transient receptor potential cation channel subfamily V member 2 [Source:HGNC Symbol;Acc:HGNC:18082]	-
ENSG00000142945	5.46882	151.977	-4.76724	3.19e-13	9.04e-11	KIF2C	1	44739818	44767767	+	3646	protein_coding	kinesin family member 2C [Source:HGNC Symbol;Acc:HGNC:6393]	-
ENSG00000138449	363.717	27.4598	3.72099	3.3e-13	9.22e-11	SLC40A1	2	189560579	189583758	-	4330	protein_coding	solute carrier family 40 member 1 [Source:HGNC Symbol;Acc:HGNC:10909]	-
ENSG00000167900	49.1576	584.124	-3.56769	3.37e-13	9.26e-11	TK1	17	78174075	78187233	-	1861	protein_coding	thymidine kinase 1 [Source:HGNC Symbol;Acc:HGNC:11830]	-
ENSG00000181072	2303.5	230.715	3.31889	3.53e-13	9.57e-11	CHRM2	7	136868669	137020255	+	8322	protein_coding	cholinergic receptor muscarinic 2 [Source:HGNC Symbol;Acc:HGNC:1951]	-
ENSG00000134057	51.3421	587.786	-3.51412	5.61e-13	1.5e-10	CCNB1	5	69167010	69178245	+	2558	protein_coding	cyclin B1 [Source:HGNC Symbol;Acc:HGNC:1579]	-
ENSG00000119699	366.994	29.2909	3.64122	7.87e-13	2.06e-10	TGFB3	14	75958099	75982991	-	4914	protein_coding	transforming growth factor beta 3 [Source:HGNC Symbol;Acc:HGNC:11769]	-
ENSG00000164161	20.7599	290.227	-3.79787	7.9e-13	2.06e-10	HHIP	4	144646021	144745271	+	12074	protein_coding	hedgehog interacting protein [Source:HGNC Symbol;Acc:HGNC:14866]	-
ENSG00000080823	108.138	1094.09	-3.33741	9.13e-13	2.33e-10	MOK	14	102224500	102305200	-	10996	protein_coding	MOK protein kinase [Source:HGNC Symbol;Acc:HGNC:9833]	-
ENSG00000164099	21490.5	2358.49	3.18769	9.24e-13	2.33e-10	PRSS12	4	118280038	118353003	-	5725	protein_coding	serine protease 12 [Source:HGNC Symbol;Acc:HGNC:9477]	-
ENSG00000157168	16.391	249.942	-3.92113	9.32e-13	2.33e-10	NRG1	8	31639386	32767959	+	11328	protein_coding	neuregulin 1 [Source:HGNC Symbol;Acc:HGNC:7997]	-
ENSG00000159251	89.5698	0.908125	6.43013	1.08e-12	2.65e-10	ACTC1	15	34788095	34795726	-	4602	protein_coding	actin, alpha, cardiac muscle 1 [Source:HGNC Symbol;Acc:HGNC:143]	-
ENSG00000104081	112.506	3.65492	4.89439	1.09e-12	2.65e-10	BMF	15	40087890	40108892	-	5447	protein_coding	Bcl2 modifying factor [Source:HGNC Symbol;Acc:HGNC:24132]	-
ENSG00000206052	443.449	38.4466	3.52329	1.1e-12	2.66e-10	DOK6	18	69401055	69849087	+	9387	protein_coding	docking protein 6 [Source:HGNC Symbol;Acc:HGNC:28301]	-
ENSG00000127564	1.39e-17	72.3226	-9.1846	1.91e-12	4.55e-10	PKMYT1	16	2968024	2980539	-	5034	protein_coding	protein kinase, membrane associated tyrosine/threonine 1 [Source:HGNC Symbol;Acc:HGNC:29650]	-
ENSG00000179542	147.458	7.31727	4.30824	2.36e-12	5.54e-10	SLITRK4	X	143622790	143635777	-	8914	protein_coding	SLIT and NTRK like family member 4 [Source:HGNC Symbol;Acc:HGNC:23502]	-
ENSG00000140285	3379.34	381.784	3.14547	2.76e-12	6.43e-10	FGF7	15	49423096	49488775	+	6657	protein_coding	fibroblast growth factor 7 [Source:HGNC Symbol;Acc:HGNC:3685]	-
ENSG00000153234	207.53	14.6419	3.81304	3.69e-12	8.46e-10	NR4A2	2	156324432	156342348	-	3967	protein_coding	nuclear receptor subfamily 4 group A member 2 [Source:HGNC Symbol;Acc:HGNC:7981]	NGFIB-like
ENSG00000132938	95.0309	2.73932	5.05044	3.73e-12	8.46e-10	MTUS2	13	28820348	29505947	+	8445	protein_coding	microtubule associated scaffold protein 2 [Source:HGNC Symbol;Acc:HGNC:20595]	-
ENSG00000237649	7.65324	151.061	-4.28232	4.04e-12	9.06e-10	KIFC1	6	33391536	33409924	+	3345	protein_coding	kinesin family member C1 [Source:HGNC Symbol;Acc:HGNC:6389]	-
ENSG00000166793	83.0165	0.908125	6.32066	4.39e-12	9.74e-10	YPEL4	11	57645087	57649944	-	4460	protein_coding	yippee like 4 [Source:HGNC Symbol;Acc:HGNC:18328]	-
ENSG00000272841	364.81	33.8688	3.42398	5.75e-12	1.25e-09	AL139393.2	6	160990318	160992342	-	2025	antisense	novel transcript, antisense to MAP3K4	-
ENSG00000134198	641.141	66.8292	3.25952	5.77e-12	1.25e-09	TSPAN2	1	115048011	115089500	-	3410	protein_coding	tetraspanin 2 [Source:HGNC Symbol;Acc:HGNC:20659]	-
ENSG00000149948	156.195	1395.31	-3.15823	5.81e-12	1.25e-09	HMGA2	12	65824131	65966295	+	15403	protein_coding	high mobility group AT-hook 2 [Source:HGNC Symbol;Acc:HGNC:5009]	HMGI/HMGY
ENSG00000183856	1.10009	90.6339	-6.22106	6.52e-12	1.38e-09	IQGAP3	1	156525405	156572604	-	6742	protein_coding	IQ motif containing GTPase activating protein 3 [Source:HGNC Symbol;Acc:HGNC:20669]	-
ENSG00000163531	169.302	1491.45	-3.13818	6.79e-12	1.43e-09	NFASC	1	204828651	205022822	+	21271	protein_coding	neurofascin [Source:HGNC Symbol;Acc:HGNC:29866]	-
ENSG00000183098	723.058	77.816	3.21377	7.47e-12	1.55e-09	GPC6	13	93226842	94407401	+	6468	protein_coding	glypican 6 [Source:HGNC Symbol;Acc:HGNC:4454]	-
ENSG00000142408	1.10009	89.7183	-6.20643	7.88e-12	1.62e-09	CACNG8	19	53963040	53990215	+	8747	protein_coding	calcium voltage-gated channel auxiliary subunit gamma 8 [Source:HGNC Symbol;Acc:HGNC:13628]	-
ENSG00000119915	110.322	4.57052	4.55372	9e-12	1.83e-09	ELOVL3	10	102226328	102229589	+	1371	protein_coding	ELOVL fatty acid elongase 3 [Source:HGNC Symbol;Acc:HGNC:18047]	-
ENSG00000139629	569.055	59.5046	3.2546	9.14e-12	1.84e-09	GALNT6	12	51351247	51392867	-	7347	protein_coding	polypeptide N-acetylgalactosaminyltransferase 6 [Source:HGNC Symbol;Acc:HGNC:4128]	-
ENSG00000134339	155.103	9.14842	4.06402	9.28e-12	1.85e-09	SAA2	11	18239223	18248643	-	2227	protein_coding	serum amyloid A2 [Source:HGNC Symbol;Acc:HGNC:10514]	-
ENSG00000090539	99.3998	3.65492	4.71589	9.58e-12	1.89e-09	CHRD	3	184380073	184390736	+	6620	protein_coding	chordin [Source:HGNC Symbol;Acc:HGNC:1949]	-
ENSG00000105011	1.10009	77.816	-6.00142	1.02e-11	1.98e-09	ASF1B	19	14119509	14136956	-	2304	protein_coding	anti-silencing function 1B histone chaperone [Source:HGNC Symbol;Acc:HGNC:20996]	-
ENSG00000159403	3767.08	461.438	3.02887	1.26e-11	2.44e-09	C1R	12	7080199	7092607	-	5885	protein_coding	complement C1r [Source:HGNC Symbol;Acc:HGNC:1246]	-
ENSG00000072571	1.39e-17	64.0825	-9.01042	1.27e-11	2.44e-09	HMMR	5	163460203	163491945	+	3936	protein_coding	hyaluronan mediated motility receptor [Source:HGNC Symbol;Acc:HGNC:5012]	-
ENSG00000165949	28.4054	314.947	-3.46555	1.33e-11	2.53e-09	IFI27	14	94104836	94116698	+	4147	protein_coding	interferon alpha inducible protein 27 [Source:HGNC Symbol;Acc:HGNC:5397]	-
ENSG00000145335	981.914	113.523	3.11111	1.52e-11	2.86e-09	SNCA	4	89724099	89838315	-	4014	protein_coding	synuclein alpha [Source:HGNC Symbol;Acc:HGNC:11138]	-
ENSG00000182326	6850.42	858.793	2.99561	1.59e-11	2.97e-09	C1S	12	6988259	7071032	+	6462	protein_coding	complement C1s [Source:HGNC Symbol;Acc:HGNC:1247]	-
ENSG00000100162	1.39e-17	63.1669	-8.98971	1.63e-11	3e-09	CENPM	22	41938721	41947164	-	1778	protein_coding	centromere protein M [Source:HGNC Symbol;Acc:HGNC:18352]	-
ENSG00000185920	241.389	20.1353	3.57485	1.65e-11	3.01e-09	PTCH1	9	95442980	95517057	-	16591	protein_coding	patched 1 [Source:HGNC Symbol;Acc:HGNC:9585]	-
ENSG00000173432	738.349	83.3094	3.1457	1.8e-11	3.26e-09	SAA1	11	18266174	18269977	+	796	protein_coding	serum amyloid A1 [Source:HGNC Symbol;Acc:HGNC:10513]	-
ENSG00000145681	24.0365	277.409	-3.5224	1.93e-11	3.46e-09	HAPLN1	5	83637805	83721613	-	6956	protein_coding	hyaluronan and proteoglycan link protein 1 [Source:HGNC Symbol;Acc:HGNC:2380]	-
ENSG00000123496	113.599	5.4861	4.33925	2.04e-11	3.62e-09	IL13RA2	X	115003975	115019977	-	1626	protein_coding	interleukin 13 receptor subunit alpha 2 [Source:HGNC Symbol;Acc:HGNC:5975]	-
ENSG00000136235	2573.28	320.441	3.00495	2.13e-11	3.75e-09	GPNMB	7	23235967	23275108	+	6040	protein_coding	glycoprotein nmb [Source:HGNC Symbol;Acc:HGNC:4462]	-
ENSG00000159167	5435.99	693.992	2.96931	2.39e-11	4.17e-09	STC1	8	23841915	23854807	-	4149	protein_coding	stanniocalcin 1 [Source:HGNC Symbol;Acc:HGNC:11373]	-
ENSG00000146674	26160.9	3406.81	2.94087	2.73e-11	4.72e-09	IGFBP3	7	45912245	45921874	-	4571	protein_coding	insulin like growth factor binding protein 3 [Source:HGNC Symbol;Acc:HGNC:5472]	-
ENSG00000169604	30167.2	3953.41	2.93177	3.07e-11	5.26e-09	ANTXR1	2	69013178	69249327	+	8185	protein_coding	ANTXR cell adhesion molecule 1 [Source:HGNC Symbol;Acc:HGNC:21014]	-
ENSG00000162645	2337.36	298.467	2.96867	3.63e-11	6.16e-09	GBP2	1	89106132	89150456	-	6276	protein_coding	guanylate binding protein 2 [Source:HGNC Symbol;Acc:HGNC:4183]	-
ENSG00000272482	245.757	22.882	3.41736	3.77e-11	6.32e-09	AC254633.1	1	12618900	12619244	-	345	lincRNA	novel transcript	-
ENSG00000142910	1.10009	71.407	-5.87763	3.78e-11	6.32e-09	TINAGL1	1	31576485	31587686	+	5281	protein_coding	tubulointerstitial nephritis antigen like 1 [Source:HGNC Symbol;Acc:HGNC:19168]	-
ENSG00000094804	3.28443	98.874	-4.8634	4e-11	6.63e-09	CDC6	17	40287633	40304657	+	5557	protein_coding	cell division cycle 6 [Source:HGNC Symbol;Acc:HGNC:1744]	-
ENSG00000123358	630.219	73.2381	3.10286	4.32e-11	7.09e-09	NR4A1	12	52022832	52059507	+	7295	protein_coding	nuclear receptor subfamily 4 group A member 1 [Source:HGNC Symbol;Acc:HGNC:7980]	NGFIB-like
ENSG00000118113	81.9243	2.73932	4.83661	4.63e-11	7.54e-09	MMP8	11	102711795	102727050	-	3438	protein_coding	matrix metallopeptidase 8 [Source:HGNC Symbol;Acc:HGNC:7175]	-
ENSG00000204103	250.126	23.7975	3.38649	4.97e-11	8.02e-09	MAFB	20	40685848	40689240	-	3393	protein_coding	MAF bZIP transcription factor B [Source:HGNC Symbol;Acc:HGNC:6408]	TF_bZIP
ENSG00000135842	949.148	117.185	3.0164	5.41e-11	8.66e-09	FAM129A	1	184790724	184974550	-	8372	protein_coding	family with sequence similarity 129 member A [Source:HGNC Symbol;Acc:HGNC:16784]	-
ENSG00000088325	32.7743	320.441	-3.28488	6.17e-11	9.8e-09	TPX2	20	31739271	31801805	+	3605	protein_coding	TPX2, microtubule nucleation factor [Source:HGNC Symbol;Acc:HGNC:1249]	-
ENSG00000120937	439.081	3285.04	-2.90303	7.35e-11	1.16e-08	NPPB	1	11857464	11858931	-	694	protein_coding	natriuretic peptide B [Source:HGNC Symbol;Acc:HGNC:7940]	-
ENSG00000163485	412.867	46.6867	3.14094	7.96e-11	1.24e-08	ADORA1	1	203090654	203167405	+	4191	protein_coding	adenosine A1 receptor [Source:HGNC Symbol;Acc:HGNC:262]	-
ENSG00000135373	235.927	22.882	3.3585	8.1e-11	1.26e-08	EHF	11	34621093	34661057	+	4386	protein_coding	ETS homologous factor [Source:HGNC Symbol;Acc:HGNC:3246]	ETS
ENSG00000177679	368.086	40.2778	3.18774	8.39e-11	1.29e-08	SRRM3	7	76201900	76287288	+	6873	protein_coding	serine/arginine repetitive matrix 3 [Source:HGNC Symbol;Acc:HGNC:26729]	-
ENSG00000091262	87.3854	3.65492	4.53028	8.57e-11	1.31e-08	ABCC6	16	16148928	16223522	-	7569	protein_coding	ATP binding cassette subfamily C member 6 [Source:HGNC Symbol;Acc:HGNC:57]	-
ENSG00000188906	174.763	14.6419	3.56527	8.9e-11	1.35e-08	LRRK2	12	40196744	40369285	+	13491	protein_coding	leucine rich repeat kinase 2 [Source:HGNC Symbol;Acc:HGNC:18618]	-
ENSG00000168078	1.39e-17	56.7579	-8.8357	9.92e-11	1.49e-08	PBK	8	27809620	27838095	-	2165	protein_coding	PDZ binding kinase [Source:HGNC Symbol;Acc:HGNC:18282]	-
ENSG00000261115	4.37662	102.536	-4.51403	1e-10	1.5e-08	TMEM178B	7	141074232	141480380	+	10656	protein_coding	transmembrane protein 178B [Source:HGNC Symbol;Acc:HGNC:44112]	-
ENSG00000110446	420.513	48.5179	3.11205	1.07e-10	1.58e-08	SLC15A3	11	60937084	60952530	-	6118	protein_coding	solute carrier family 15 member 3 [Source:HGNC Symbol;Acc:HGNC:18068]	-
ENSG00000103175	564.686	69.5759	3.01836	1.34e-10	1.97e-08	WFDC1	16	84294646	84329851	+	8785	protein_coding	WAP four-disulfide core domain 1 [Source:HGNC Symbol;Acc:HGNC:15466]	-
ENSG00000134690	6.56102	116.27	-4.12358	1.36e-10	1.98e-08	CDCA8	1	37692418	37709719	+	2469	protein_coding	cell division cycle associated 8 [Source:HGNC Symbol;Acc:HGNC:14629]	-
ENSG00000162493	676.093	86.0561	2.97192	1.43e-10	2.07e-08	PDPN	1	13583465	13617957	+	3707	protein_coding	podoplanin [Source:HGNC Symbol;Acc:HGNC:29602]	-
ENSG00000154188	2668.3	369.881	2.85034	1.5e-10	2.16e-08	ANGPT1	8	107249482	107498055	-	7128	protein_coding	angiopoietin 1 [Source:HGNC Symbol;Acc:HGNC:484]	-
ENSG00000178999	4.37662	99.7896	-4.47491	1.65e-10	2.36e-08	AURKB	17	8204733	8210600	-	2241	protein_coding	aurora kinase B [Source:HGNC Symbol;Acc:HGNC:11390]	-
ENSG00000162745	424.882	50.349	3.07366	1.67e-10	2.36e-08	OLFML2B	1	161983192	162023854	-	3415	protein_coding	olfactomedin like 2B [Source:HGNC Symbol;Acc:HGNC:24558]	-
ENSG00000276953	1.10009	64.0825	-5.7218	1.93e-10	2.71e-08	TRBV12-4	7	142563740	142564245	+	406	TR_V_gene	T cell receptor beta variable 12-4 [Source:HGNC Symbol;Acc:HGNC:12186]	-
ENSG00000148344	5805.16	829.495	2.80683	2.01e-10	2.8e-08	PTGES	9	129738331	129753047	-	1896	protein_coding	prostaglandin E synthase [Source:HGNC Symbol;Acc:HGNC:9599]	-
ENSG00000115461	196390	28435.6	2.78794	2.02e-10	2.8e-08	IGFBP5	2	216672105	216695525	-	6442	protein_coding	insulin like growth factor binding protein 5 [Source:HGNC Symbol;Acc:HGNC:5474]	-
ENSG00000105509	1098.78	149.23	2.87918	2.29e-10	3.15e-08	HAS1	19	51713112	51723994	-	2241	protein_coding	hyaluronan synthase 1 [Source:HGNC Symbol;Acc:HGNC:4818]	-
ENSG00000119938	8223.34	1197.55	2.7795	2.51e-10	3.43e-08	PPP1R3C	10	91628442	91633054	-	2524	protein_coding	protein phosphatase 1 regulatory subunit 3C [Source:HGNC Symbol;Acc:HGNC:9293]	-
ENSG00000071539	8.74545	126.341	-3.835	2.79e-10	3.79e-08	TRIP13	5	892643	919357	+	3560	protein_coding	thyroid hormone receptor interactor 13 [Source:HGNC Symbol;Acc:HGNC:12307]	-
ENSG00000205426	3.28443	87.8872	-4.69371	2.82e-10	3.79e-08	KRT81	12	52285913	52291534	-	1929	protein_coding	keratin 81 [Source:HGNC Symbol;Acc:HGNC:6458]	-
ENSG00000157214	522.089	66.8292	2.96323	2.85e-10	3.82e-08	STEAP2	7	90167590	90238137	+	8715	protein_coding	STEAP2 metalloreductase [Source:HGNC Symbol;Acc:HGNC:17885]	-
ENSG00000126787	1.39e-17	52.1801	-8.71467	2.96e-10	3.91e-08	DLGAP5	14	55148112	55191678	-	3667	protein_coding	DLG associated protein 5 [Source:HGNC Symbol;Acc:HGNC:16864]	-
ENSG00000124731	53.5265	1.39e-17	8.75093	2.96e-10	3.91e-08	TREM1	6	41267926	41286719	-	4329	protein_coding	triggering receptor expressed on myeloid cells 1 [Source:HGNC Symbol;Acc:HGNC:17760]	-
ENSG00000102452	417.236	51.2646	3.02153	3.21e-10	4.2e-08	NALCN	13	101053776	101416492	-	9140	protein_coding	sodium leak channel, non-selective [Source:HGNC Symbol;Acc:HGNC:19082]	-
ENSG00000113368	9.83767	131.834	-3.72867	3.31e-10	4.31e-08	LMNB1	5	126776623	126837020	+	3633	protein_coding	lamin B1 [Source:HGNC Symbol;Acc:HGNC:6637]	-
ENSG00000170312	8.74545	124.51	-3.81396	3.66e-10	4.74e-08	CDK1	10	60778331	60794852	+	3931	protein_coding	cyclin dependent kinase 1 [Source:HGNC Symbol;Acc:HGNC:1722]	-
ENSG00000186193	1.39e-17	51.2646	-8.6892	3.92e-10	5.01e-08	SAPCD2	9	137062124	137070588	-	3848	protein_coding	suppressor APC domain containing 2 [Source:HGNC Symbol;Acc:HGNC:28055]	-
ENSG00000186081	1.39e-17	51.2646	-8.6892	3.92e-10	5.01e-08	KRT5	12	52514575	52520687	-	4292	protein_coding	keratin 5 [Source:HGNC Symbol;Acc:HGNC:6442]	-
ENSG00000102468	222.821	23.7975	3.21979	3.96e-10	5.02e-08	HTR2A	13	46831550	46897076	-	5624	protein_coding	5-hydroxytryptamine receptor 2A [Source:HGNC Symbol;Acc:HGNC:5293]	-
ENSG00000162687	62.2643	1.8237	4.99539	4e-10	5.04e-08	KCNT2	1	196225779	196609225	-	7100	protein_coding	potassium sodium-activated channel subfamily T member 2 [Source:HGNC Symbol;Acc:HGNC:18866]	-
ENSG00000168621	516.628	67.7447	2.92847	4.32e-10	5.41e-08	GDNF	5	37812677	37839686	-	4273	protein_coding	glial cell derived neurotrophic factor [Source:HGNC Symbol;Acc:HGNC:4232]	-
ENSG00000243244	897.813	125.425	2.83826	4.77e-10	5.93e-08	STON1	2	48529383	48598513	+	7709	protein_coding	stonin 1 [Source:HGNC Symbol;Acc:HGNC:17003]	-
ENSG00000156970	1.39e-17	50.349	-8.66326	5.21e-10	6.4e-08	BUB1B	15	40161023	40221136	+	4476	protein_coding	BUB1 mitotic checkpoint serine/threonine kinase B [Source:HGNC Symbol;Acc:HGNC:1149]	-
ENSG00000093134	51.3421	1.39e-17	8.69095	5.21e-10	6.4e-08	VNN3	6	132722787	132734765	-	3846	protein_coding	vanin 3 [Source:HGNC Symbol;Acc:HGNC:16431]	-
ENSG00000157456	9.83767	127.257	-3.67774	6.35e-10	7.76e-08	CCNB2	15	59105078	59125045	+	2801	protein_coding	cyclin B2 [Source:HGNC Symbol;Acc:HGNC:1580]	-
ENSG00000179750	1.39e-17	49.4334	-8.63686	6.95e-10	8.43e-08	APOBEC3B	22	38982347	38992804	+	1896	protein_coding	apolipoprotein B mRNA editing enzyme catalytic subunit 3B [Source:HGNC Symbol;Acc:HGNC:17352]	-
ENSG00000169679	3.28443	83.3094	-4.61665	7.2e-10	8.68e-08	BUB1	2	110637698	110678114	-	6032	protein_coding	BUB1 mitotic checkpoint serine/threonine kinase [Source:HGNC Symbol;Acc:HGNC:1148]	-
ENSG00000152580	91.7543	5.4861	4.03151	7.84e-10	9.39e-08	IGSF10	3	151425384	151458709	-	11727	protein_coding	immunoglobulin superfamily member 10 [Source:HGNC Symbol;Acc:HGNC:26384]	-
ENSG00000164112	98.3076	6.40169	3.91309	8.22e-10	9.79e-08	TMEM155	4	121758930	121765427	-	3027	protein_coding	transmembrane protein 155 [Source:HGNC Symbol;Acc:HGNC:26418]	-
ENSG00000144063	3.28443	82.3938	-4.60073	8.72e-10	1.03e-07	MALL	2	110083870	110116566	-	3167	protein_coding	mal, T cell differentiation protein like [Source:HGNC Symbol;Acc:HGNC:6818]	-
ENSG00000276043	43.6965	344.246	-2.97455	1.05e-09	1.23e-07	UHRF1	19	4903080	4962154	+	5145	protein_coding	ubiquitin like with PHD and ring finger domains 1 [Source:HGNC Symbol;Acc:HGNC:12556]	-
ENSG00000163590	131.074	10.9796	3.56157	1.2e-09	1.4e-07	PPM1L	3	160755602	161078907	+	12447	protein_coding	protein phosphatase, Mg2+/Mn2+ dependent 1L [Source:HGNC Symbol;Acc:HGNC:16381]	-
ENSG00000139200	412.867	55.8424	2.88326	1.2e-09	1.4e-07	PIANP	12	6693792	6700800	-	3266	protein_coding	PILR alpha associated neural protein [Source:HGNC Symbol;Acc:HGNC:25338]	-
ENSG00000144810	51976.6	8284.95	2.64928	1.23e-09	1.43e-07	COL8A1	3	99638475	99799226	+	9408	protein_coding	collagen type VIII alpha 1 chain [Source:HGNC Symbol;Acc:HGNC:2215]	-
ENSG00000144834	19.6677	187.684	-3.24687	1.32e-09	1.52e-07	TAGLN3	3	111998664	112013887	+	1791	protein_coding	transgelin 3 [Source:HGNC Symbol;Acc:HGNC:29868]	-
ENSG00000153162	5466.57	866.118	2.65781	1.37e-09	1.57e-07	BMP6	6	7726797	7881422	+	2780	protein_coding	bone morphogenetic protein 6 [Source:HGNC Symbol;Acc:HGNC:1073]	-
ENSG00000115844	1.10009	56.7579	-5.54708	1.42e-09	1.61e-07	DLX2	2	172099439	172102900	-	2970	protein_coding	distal-less homeobox 2 [Source:HGNC Symbol;Acc:HGNC:2915]	Homeobox
ENSG00000178860	1068.2	162.048	2.71967	1.48e-09	1.67e-07	MSC	8	71841549	71844468	-	2113	protein_coding	musculin [Source:HGNC Symbol;Acc:HGNC:7321]	bHLH
ENSG00000137642	574.516	82.3938	2.79973	1.56e-09	1.75e-07	SORL1	11	121452203	121633693	+	19449	protein_coding	sortilin related receptor 1 [Source:HGNC Symbol;Acc:HGNC:11185]	-
ENSG00000131153	4.37662	86.0561	-4.2616	1.61e-09	1.8e-07	GINS2	16	85676198	85690073	-	3264	protein_coding	GINS complex subunit 2 [Source:HGNC Symbol;Acc:HGNC:24575]	-
ENSG00000185559	108.138	8.23284	3.69398	1.79e-09	1.99e-07	DLK1	14	100725705	100738224	+	5312	protein_coding	delta like non-canonical Notch ligand 1 [Source:HGNC Symbol;Acc:HGNC:2907]	-
ENSG00000174808	56.8032	1.8237	4.86322	1.84e-09	2.03e-07	BTC	4	74744759	74794686	-	2816	protein_coding	betacellulin [Source:HGNC Symbol;Acc:HGNC:1121]	-
ENSG00000120885	21031.8	3423.29	2.61907	1.86e-09	2.04e-07	CLU	8	27596917	27615031	-	6616	protein_coding	clusterin [Source:HGNC Symbol;Acc:HGNC:2095]	-
ENSG00000144152	99.3998	7.31727	3.73981	2.2e-09	2.4e-07	FBLN7	2	112138385	112188216	+	6578	protein_coding	fibulin 7 [Source:HGNC Symbol;Acc:HGNC:26740]	-
ENSG00000109805	1.10009	54.9268	-5.49988	2.4e-09	2.59e-07	NCAPG	4	17810902	17844862	+	4921	protein_coding	non-SMC condensin I complex subunit G [Source:HGNC Symbol;Acc:HGNC:24304]	-
ENSG00000187260	55.711	1.8237	4.83527	2.4e-09	2.59e-07	WDR86	7	151375909	151410727	-	4044	protein_coding	WD repeat domain 86 [Source:HGNC Symbol;Acc:HGNC:28020]	-
ENSG00000235649	193.331	22.882	3.07138	2.63e-09	2.82e-07	MXRA5Y	Y	11957208	11987386	+	8000	unprocessed_pseudogene	matrix remodeling associated 5 Y-linked (pseudogene) [Source:HGNC Symbol;Acc:HGNC:23932]	-
ENSG00000181751	93.9387	634.48	-2.75429	2.69e-09	2.87e-07	C5orf30	5	103258702	103278660	+	3568	protein_coding	chromosome 5 open reading frame 30 [Source:HGNC Symbol;Acc:HGNC:25052]	-
ENSG00000024526	2.19226	69.5759	-4.916	2.74e-09	2.91e-07	DEPDC1	1	68474152	68497221	-	5904	protein_coding	DEP domain containing 1 [Source:HGNC Symbol;Acc:HGNC:22949]	-
ENSG00000154839	1.39e-17	44.8556	-8.49705	3.09e-09	3.26e-07	SKA1	18	50374995	50394173	+	2950	protein_coding	spindle and kinetochore associated complex subunit 1 [Source:HGNC Symbol;Acc:HGNC:28109]	-
ENSG00000111885	2461.87	402.842	2.61107	3.1e-09	3.26e-07	MAN1A1	6	119177209	119349761	-	5014	protein_coding	mannosidase alpha class 1A member 1 [Source:HGNC Symbol;Acc:HGNC:6821]	-
ENSG00000235531	354.98	49.4334	2.84082	3.18e-09	3.32e-07	MSC-AS1	8	71828167	72118393	+	6284	antisense	MSC antisense RNA 1 [Source:HGNC Symbol;Acc:HGNC:48724]	-
ENSG00000185760	12.0221	134.581	-3.47217	3.25e-09	3.38e-07	KCNQ5	6	72621792	73198851	+	7570	protein_coding	potassium voltage-gated channel subfamily Q member 5 [Source:HGNC Symbol;Acc:HGNC:6299]	-
ENSG00000119508	486.046	71.407	2.76465	3.27e-09	3.38e-07	NR4A3	9	99821855	99866891	+	6314	protein_coding	nuclear receptor subfamily 4 group A member 3 [Source:HGNC Symbol;Acc:HGNC:7982]	NGFIB-like
ENSG00000182568	395.392	56.7579	2.79747	3.32e-09	3.41e-07	SATB1	3	18345387	18445588	-	13409	protein_coding	SATB homeobox 1 [Source:HGNC Symbol;Acc:HGNC:10541]	CUT
ENSG00000076944	33.8665	261.845	-2.94654	3.33e-09	3.41e-07	STXBP2	19	7636881	7647873	+	6036	protein_coding	syntaxin binding protein 2 [Source:HGNC Symbol;Acc:HGNC:11445]	-
ENSG00000144354	1.10009	52.1801	-5.42605	4.1e-09	4.18e-07	CDCA7	2	173354820	173368997	+	3934	protein_coding	cell division cycle associated 7 [Source:HGNC Symbol;Acc:HGNC:14628]	-
ENSG00000140379	121.244	10.9796	3.44921	4.49e-09	4.55e-07	BCL2A1	15	79960889	79971446	-	1089	protein_coding	BCL2 related protein A1 [Source:HGNC Symbol;Acc:HGNC:991]	-
ENSG00000176971	1230.94	201.417	2.6107	4.95e-09	4.99e-07	FIBIN	11	26994184	26996121	+	1938	protein_coding	fin bud initiation factor homolog [Source:HGNC Symbol;Acc:HGNC:33747]	-
ENSG00000007237	646.603	101.621	2.66808	5.3e-09	5.31e-07	GAS7	17	9910609	10198551	-	10100	protein_coding	growth arrest specific 7 [Source:HGNC Symbol;Acc:HGNC:4169]	-
ENSG00000186185	2.19226	65.9136	-4.83814	5.33e-09	5.31e-07	KIF18B	17	44924709	44947711	-	4655	protein_coding	kinesin family member 18B [Source:HGNC Symbol;Acc:HGNC:27102]	-
ENSG00000071242	4228	721.459	2.55076	5.47e-09	5.43e-07	RPS6KA2	6	166409364	166906451	-	8243	protein_coding	ribosomal protein S6 kinase A2 [Source:HGNC Symbol;Acc:HGNC:10431]	-
ENSG00000262576	400.853	59.5046	2.74923	5.79e-09	5.72e-07	PCDHGA4	5	141355025	141512979	+	4887	protein_coding	protocadherin gamma subfamily A, 4 [Source:HGNC Symbol;Acc:HGNC:8702]	-
ENSG00000141458	3056.04	520.95	2.55214	5.84e-09	5.73e-07	NPC1	18	23506184	23586898	-	10102	protein_coding	NPC intracellular cholesterol transporter 1 [Source:HGNC Symbol;Acc:HGNC:7897]	-
ENSG00000118257	4317.56	740.686	2.54307	5.94e-09	5.8e-07	NRP2	2	205681990	205798133	+	13896	protein_coding	neuropilin 2 [Source:HGNC Symbol;Acc:HGNC:8005]	-
ENSG00000147408	2224.86	377.206	2.55986	6.22e-09	6.04e-07	CSGALNACT1	8	19404161	19758029	-	6580	protein_coding	chondroitin sulfate N-acetylgalactosaminyltransferase 1 [Source:HGNC Symbol;Acc:HGNC:24290]	-
ENSG00000166670	86.2932	6.40169	3.72528	6.62e-09	6.4e-07	MMP10	11	102770503	102780628	-	1758	protein_coding	matrix metallopeptidase 10 [Source:HGNC Symbol;Acc:HGNC:7156]	-
ENSG00000144712	299.276	43.0245	2.7944	7.01e-09	6.75e-07	CAND2	3	12796472	12871916	+	5587	protein_coding	cullin associated and neddylation dissociated 2 (putative) [Source:HGNC Symbol;Acc:HGNC:30689]	-
ENSG00000088881	246.85	33.8688	2.86069	7.05e-09	6.75e-07	EBF4	20	2692878	2760108	+	3717	protein_coding	early B cell factor 4 [Source:HGNC Symbol;Acc:HGNC:29278]	COE
ENSG00000163584	178.04	1077.61	-2.5968	7.33e-09	6.99e-07	RPL22L1	3	170864875	170870483	-	2326	protein_coding	ribosomal protein L22 like 1 [Source:HGNC Symbol;Acc:HGNC:27610]	-
ENSG00000170345	116.875	10.9796	3.39631	7.78e-09	7.38e-07	FOS	14	75278774	75282230	+	3238	protein_coding	Fos proto-oncogene, AP-1 transcription factor subunit [Source:HGNC Symbol;Acc:HGNC:3796]	TF_bZIP
ENSG00000136383	73.1865	4.57052	3.96243	7.95e-09	7.5e-07	ALPK3	15	84816680	84873482	+	10940	protein_coding	alpha kinase 3 [Source:HGNC Symbol;Acc:HGNC:17574]	-
ENSG00000154217	857.401	141.906	2.5939	8.1e-09	7.61e-07	PITPNC1	17	67377281	67697261	+	7819	protein_coding	phosphatidylinositol transfer protein cytoplasmic 1 [Source:HGNC Symbol;Acc:HGNC:21045]	-
ENSG00000149090	1187.25	200.502	2.56513	8.68e-09	8.12e-07	PAMR1	11	35431823	35530300	-	3863	protein_coding	peptidase domain containing associated with muscle regeneration 1 [Source:HGNC Symbol;Acc:HGNC:24554]	-
ENSG00000142185	103.769	9.14842	3.4847	8.83e-09	8.22e-07	TRPM2	21	44350163	44443081	+	6705	protein_coding	transient receptor potential cation channel subfamily M member 2 [Source:HGNC Symbol;Acc:HGNC:12339]	-
ENSG00000164400	4.37662	77.816	-4.11663	8.88e-09	8.22e-07	CSF2	5	132073790	132076170	+	787	protein_coding	colony stimulating factor 2 [Source:HGNC Symbol;Acc:HGNC:2434]	-
ENSG00000174600	980.822	164.795	2.57234	9.2e-09	8.47e-07	CMKLR1	12	108288044	108339341	-	5690	protein_coding	chemerin chemokine-like receptor 1 [Source:HGNC Symbol;Acc:HGNC:2121]	-
ENSG00000178222	1.10009	49.4334	-5.34824	9.38e-09	8.56e-07	RNF212	4	1056250	1113562	-	5003	protein_coding	ring finger protein 212 [Source:HGNC Symbol;Acc:HGNC:27729]	-
ENSG00000161888	1.10009	49.4334	-5.34824	9.38e-09	8.56e-07	SPC24	19	11131520	11155808	-	2839	protein_coding	SPC24, NDC80 kinetochore complex component [Source:HGNC Symbol;Acc:HGNC:26913]	-
ENSG00000233901	432.527	67.7447	2.6722	1.02e-08	9.22e-07	LINC01503	9	129332300	129359538	+	1594	lincRNA	long intergenic non-protein coding RNA 1503 [Source:HGNC Symbol;Acc:HGNC:51184]	-
ENSG00000172164	156.195	18.3041	3.08385	1.02e-08	9.22e-07	SNTB1	8	120535745	120813273	-	6868	protein_coding	syntrophin beta 1 [Source:HGNC Symbol;Acc:HGNC:11168]	-
ENSG00000103485	2325.35	406.504	2.51571	1.02e-08	9.22e-07	QPRT	16	29679008	29698699	+	3642	protein_coding	quinolinate phosphoribosyltransferase [Source:HGNC Symbol;Acc:HGNC:9755]	-
ENSG00000165092	3087.72	543.839	2.50499	1.03e-08	9.23e-07	ALDH1A1	9	72900662	73080442	-	2849	protein_coding	aldehyde dehydrogenase 1 family member A1 [Source:HGNC Symbol;Acc:HGNC:402]	-
ENSG00000166265	64.4487	3.65492	4.09172	1.05e-08	9.4e-07	CYYR1	21	26466209	26573284	-	3266	protein_coding	cysteine and tyrosine rich 1 [Source:HGNC Symbol;Acc:HGNC:16274]	-
ENSG00000249242	57.8954	2.73932	4.33663	1.06e-08	9.45e-07	TMEM150C	4	82483170	82562357	-	3671	protein_coding	transmembrane protein 150C [Source:HGNC Symbol;Acc:HGNC:37263]	-
ENSG00000077157	571.239	92.465	2.62536	1.08e-08	9.57e-07	PPP1R12B	1	202348699	202592706	+	21069	protein_coding	protein phosphatase 1 regulatory subunit 12B [Source:HGNC Symbol;Acc:HGNC:7619]	-
ENSG00000198963	41.5121	1.39e-17	8.38512	1.09e-08	9.58e-07	RORB	9	74497365	74693177	+	9591	protein_coding	RAR related orphan receptor B [Source:HGNC Symbol;Acc:HGNC:10259]	THR-like
ENSG00000268388	635.68	104.367	2.60508	1.14e-08	9.99e-07	FENDRR	16	86474529	86509099	-	6795	lincRNA	FOXF1 adjacent non-coding developmental regulatory RNA [Source:HGNC Symbol;Acc:HGNC:43894]	-
ENSG00000254122	649.879	108.03	2.58725	1.22e-08	1.07e-06	PCDHGB7	5	141417645	141512979	+	4966	protein_coding	protocadherin gamma subfamily B, 7 [Source:HGNC Symbol;Acc:HGNC:8714]	-
ENSG00000163273	1.10009	48.5179	-5.32134	1.24e-08	1.08e-06	NPPC	2	231921820	231926403	-	1071	protein_coding	natriuretic peptide C [Source:HGNC Symbol;Acc:HGNC:7941]	-
ENSG00000111058	221.729	30.2065	2.87035	1.25e-08	1.08e-06	ACSS3	12	80936414	81261205	+	14301	protein_coding	acyl-CoA synthetase short chain family member 3 [Source:HGNC Symbol;Acc:HGNC:24723]	-
ENSG00000154258	2.19226	62.2513	-4.75584	1.33e-08	1.14e-06	ABCA9	17	68974488	69061064	-	9139	protein_coding	ATP binding cassette subfamily A member 9 [Source:HGNC Symbol;Acc:HGNC:39]	-
ENSG00000154556	249.034	35.6999	2.79772	1.34e-08	1.15e-06	SORBS2	4	185585444	185956652	-	17161	protein_coding	sorbin and SH3 domain containing 2 [Source:HGNC Symbol;Acc:HGNC:24098]	-
ENSG00000079462	55.711	363.472	-2.70331	1.37e-08	1.17e-06	PAFAH1B3	19	42297033	42303546	-	1419	protein_coding	platelet activating factor acetylhydrolase 1b catalytic subunit 3 [Source:HGNC Symbol;Acc:HGNC:8576]	-
ENSG00000180875	3678.61	660.116	2.47813	1.38e-08	1.17e-06	GREM2	1	240489573	240612149	-	4170	protein_coding	gremlin 2, DAN family BMP antagonist [Source:HGNC Symbol;Acc:HGNC:17655]	-
ENSG00000117650	1.39e-17	39.3622	-8.30916	1.51e-08	1.27e-06	NEK2	1	211658657	211675630	-	3095	protein_coding	NIMA related kinase 2 [Source:HGNC Symbol;Acc:HGNC:7745]	-
ENSG00000115163	1.39e-17	39.3622	-8.30916	1.51e-08	1.27e-06	CENPA	2	26764289	26801067	+	1983	protein_coding	centromere protein A [Source:HGNC Symbol;Acc:HGNC:1851]	-
ENSG00000140092	8009.26	1463.07	2.45257	1.55e-08	1.3e-06	FBLN5	14	91869412	91947987	-	4973	protein_coding	fibulin 5 [Source:HGNC Symbol;Acc:HGNC:3602]	-
ENSG00000184271	229.374	32.0376	2.83468	1.58e-08	1.32e-06	POU6F1	12	51186936	51217708	-	6048	protein_coding	POU class 6 homeobox 1 [Source:HGNC Symbol;Acc:HGNC:9224]	Pou
ENSG00000165879	75.3709	5.4861	3.74814	1.61e-08	1.34e-06	FRAT1	10	97319267	97321915	+	2649	protein_coding	FRAT1, WNT signaling pathway regulator [Source:HGNC Symbol;Acc:HGNC:3944]	-
ENSG00000196569	4141.71	754.419	2.45658	1.72e-08	1.42e-06	LAMA2	6	128883141	129516569	+	10358	protein_coding	laminin subunit alpha 2 [Source:HGNC Symbol;Acc:HGNC:6482]	-
ENSG00000187398	179.132	23.7975	2.90512	1.73e-08	1.43e-06	LUZP2	11	24496970	25082631	+	8851	protein_coding	leucine zipper protein 2 [Source:HGNC Symbol;Acc:HGNC:23206]	-
ENSG00000106780	913.104	158.386	2.52632	1.75e-08	1.44e-06	MEGF9	9	120600813	120714470	-	6298	protein_coding	multiple EGF like domains 9 [Source:HGNC Symbol;Acc:HGNC:3234]	-
ENSG00000170271	400.853	64.998	2.62211	1.93e-08	1.58e-06	FAXDC2	5	154818491	154859252	-	7222	protein_coding	fatty acid hydroxylase domain containing 2 [Source:HGNC Symbol;Acc:HGNC:1334]	-
ENSG00000038427	28910	5369.79	2.4286	1.95e-08	1.59e-06	VCAN	5	83471465	83582303	+	14831	protein_coding	versican [Source:HGNC Symbol;Acc:HGNC:2464]	-
ENSG00000129757	166.025	21.9664	2.91042	2.08e-08	1.69e-06	CDKN1C	11	2883213	2885773	-	2478	protein_coding	cyclin dependent kinase inhibitor 1C [Source:HGNC Symbol;Acc:HGNC:1786]	-
ENSG00000090889	1.39e-17	38.4466	-8.27532	2.1e-08	1.69e-06	KIF4A	X	70290090	70420832	+	4533	protein_coding	kinesin family member 4A [Source:HGNC Symbol;Acc:HGNC:13339]	-
ENSG00000135929	516.628	86.0561	2.5839	2.12e-08	1.7e-06	CYP27A1	2	218781749	218815293	+	2983	protein_coding	cytochrome P450 family 27 subfamily A member 1 [Source:HGNC Symbol;Acc:HGNC:2605]	-
ENSG00000175946	48.0654	0.908125	5.53373	2.21e-08	1.77e-06	KLHL38	8	123645527	123652950	-	1982	protein_coding	kelch like family member 38 [Source:HGNC Symbol;Acc:HGNC:34435]	-
ENSG00000186281	20.7599	162.964	-2.96575	2.3e-08	1.82e-06	GPAT2	2	96021946	96039451	-	5684	protein_coding	glycerol-3-phosphate acyltransferase 2, mitochondrial [Source:HGNC Symbol;Acc:HGNC:27168]	-
ENSG00000204291	154.011	19.2197	2.99362	2.3e-08	1.82e-06	COL15A1	9	98943179	99070792	+	6653	protein_coding	collagen type XV alpha 1 chain [Source:HGNC Symbol;Acc:HGNC:2192]	-
ENSG00000123700	91.7543	8.23284	3.45724	2.33e-08	1.85e-06	KCNJ2	17	70168673	70180048	+	5577	protein_coding	potassium voltage-gated channel subfamily J member 2 [Source:HGNC Symbol;Acc:HGNC:6263]	-
ENSG00000142583	273.063	41.1933	2.72476	2.36e-08	1.86e-06	SLC2A5	1	9035107	9088478	-	6693	protein_coding	solute carrier family 2 member 5 [Source:HGNC Symbol;Acc:HGNC:11010]	-
ENSG00000198795	131.074	15.5574	3.06383	2.55e-08	2e-06	ZNF521	18	25061926	25352190	-	6223	protein_coding	zinc finger protein 521 [Source:HGNC Symbol;Acc:HGNC:24605]	zf-C2H2
ENSG00000060718	1730.09	316.779	2.44879	2.56e-08	2e-06	COL11A1	1	102876467	103108872	-	9091	protein_coding	collagen type XI alpha 1 chain [Source:HGNC Symbol;Acc:HGNC:2186]	-
ENSG00000187134	526.458	89.7183	2.55105	2.58e-08	2.01e-06	AKR1C1	10	4963253	4983283	+	8765	protein_coding	aldo-keto reductase family 1 member C1 [Source:HGNC Symbol;Acc:HGNC:384]	-
ENSG00000158008	98.3076	576.799	-2.55131	2.66e-08	2.06e-06	EXTL1	1	26019884	26036464	+	4537	protein_coding	exostosin like glycosyltransferase 1 [Source:HGNC Symbol;Acc:HGNC:3515]	-
ENSG00000146950	7.65324	89.7183	-3.53152	2.76e-08	2.13e-06	SHROOM2	X	9786456	9949443	+	8191	protein_coding	shroom family member 2 [Source:HGNC Symbol;Acc:HGNC:630]	-
ENSG00000215196	90.662	8.23284	3.43999	2.76e-08	2.13e-06	BASP1-AS1	5	17130028	17217047	-	2941	antisense	BASP1 antisense RNA 1 [Source:HGNC Symbol;Acc:HGNC:26609]	-
ENSG00000261888	190.054	26.5442	2.83369	2.8e-08	2.15e-06	AC144831.1	17	83104255	83106910	+	2656	lincRNA	novel transcript	-
ENSG00000115138	6.56102	83.3094	-3.6433	2.86e-08	2.18e-06	POMC	2	25160853	25168903	-	1538	protein_coding	proopiomelanocortin [Source:HGNC Symbol;Acc:HGNC:9201]	-
ENSG00000092853	1.39e-17	37.5311	-8.24067	2.93e-08	2.22e-06	CLSPN	1	35720218	35769967	-	5411	protein_coding	claspin [Source:HGNC Symbol;Acc:HGNC:19715]	-
ENSG00000135451	1.39e-17	37.5311	-8.24067	2.93e-08	2.22e-06	TROAP	12	49323236	49331731	+	3954	protein_coding	trophinin associated protein [Source:HGNC Symbol;Acc:HGNC:12327]	-
ENSG00000170458	145.273	18.3041	2.97934	3.02e-08	2.28e-06	CD14	5	140631728	140633701	-	1886	protein_coding	CD14 molecule [Source:HGNC Symbol;Acc:HGNC:1628]	-
ENSG00000197415	134.351	759.912	-2.49882	3.15e-08	2.37e-06	VEPH1	3	157259742	157533619	-	6554	protein_coding	ventricular zone expressed PH domain containing 1 [Source:HGNC Symbol;Acc:HGNC:25735]	-
ENSG00000229847	399.761	66.8292	2.57817	3.16e-08	2.37e-06	EMX2OS	10	117473215	117545068	-	8824	antisense	EMX2 opposite strand/antisense RNA [Source:HGNC Symbol;Acc:HGNC:18511]	-
ENSG00000172346	89.5698	8.23284	3.42252	3.28e-08	2.44e-06	CSDC2	22	41560763	41577741	+	3250	protein_coding	cold shock domain containing C2 [Source:HGNC Symbol;Acc:HGNC:30359]	CSD
ENSG00000129951	219.544	32.0376	2.77152	3.3e-08	2.45e-06	PLPPR3	19	812488	821977	-	2741	protein_coding	phospholipid phosphatase related 3 [Source:HGNC Symbol;Acc:HGNC:23497]	-
ENSG00000093009	2.19226	58.5891	-4.66856	3.42e-08	2.53e-06	CDC45	22	19479459	19520612	+	2846	protein_coding	cell division cycle 45 [Source:HGNC Symbol;Acc:HGNC:1739]	-
ENSG00000065534	2563.45	482.496	2.40917	3.45e-08	2.55e-06	MYLK	3	123610049	123884331	-	22167	protein_coding	myosin light chain kinase [Source:HGNC Symbol;Acc:HGNC:7590]	-
ENSG00000089057	2649.74	500.807	2.40321	3.63e-08	2.66e-06	SLC23A2	20	4852356	5010293	-	7515	protein_coding	solute carrier family 23 member 2 [Source:HGNC Symbol;Acc:HGNC:10973]	-
ENSG00000008517	83.0165	487.074	-2.55103	3.82e-08	2.8e-06	IL32	16	3065297	3082192	+	3209	protein_coding	interleukin 32 [Source:HGNC Symbol;Acc:HGNC:16830]	-
ENSG00000126500	37.1432	1.39e-17	8.22516	4.11e-08	2.99e-06	FLRT1	11	64103188	64119173	+	3949	protein_coding	fibronectin leucine rich transmembrane protein 1 [Source:HGNC Symbol;Acc:HGNC:3760]	-
ENSG00000130303	1032.16	190.431	2.43749	4.23e-08	3.07e-06	BST2	19	17402939	17405648	-	1119	protein_coding	bone marrow stromal cell antigen 2 [Source:HGNC Symbol;Acc:HGNC:1119]	-
ENSG00000168542	149330	29037.2	2.36252	4.24e-08	3.07e-06	COL3A1	2	188974320	189012746	+	6811	protein_coding	collagen type III alpha 1 chain [Source:HGNC Symbol;Acc:HGNC:2201]	-
ENSG00000109265	141.996	18.3041	2.94646	4.71e-08	3.39e-06	KIAA1211	4	56049073	56328625	+	6745	protein_coding	KIAA1211 [Source:HGNC Symbol;Acc:HGNC:29219]	-
ENSG00000126562	112.506	628.987	-2.48183	4.78e-08	3.43e-06	WNK4	17	42780678	42796936	+	5089	protein_coding	WNK lysine deficient protein kinase 4 [Source:HGNC Symbol;Acc:HGNC:14544]	-
ENSG00000000971	1433	270.085	2.40697	4.8e-08	3.43e-06	CFH	1	196651878	196747504	+	8145	protein_coding	complement factor H [Source:HGNC Symbol;Acc:HGNC:4883]	-
ENSG00000213417	1.10009	43.94	-5.17876	5.34e-08	3.81e-06	KRTAP2-4	17	41065116	41065879	-	764	protein_coding	keratin associated protein 2-4 [Source:HGNC Symbol;Acc:HGNC:18891]	-
ENSG00000116962	2981.77	578.63	2.36518	5.48e-08	3.9e-06	NID1	1	235975830	236065162	-	5864	protein_coding	nidogen 1 [Source:HGNC Symbol;Acc:HGNC:7821]	-
ENSG00000156463	58.9876	354.317	-2.58424	5.62e-08	3.97e-06	SH3RF2	5	145936579	146081791	+	7232	protein_coding	SH3 domain containing ring finger 2 [Source:HGNC Symbol;Acc:HGNC:26299]	-
ENSG00000204442	705.582	129.088	2.44923	5.63e-08	3.97e-06	FAM155A	13	107163510	107866735	-	8503	protein_coding	family with sequence similarity 155 member A [Source:HGNC Symbol;Acc:HGNC:33877]	-
ENSG00000152253	1.39e-17	35.6999	-8.16877	5.79e-08	4.07e-06	SPC25	2	168834132	168913371	-	1841	protein_coding	SPC25, NDC80 kinetochore complex component [Source:HGNC Symbol;Acc:HGNC:24031]	-
ENSG00000184347	1771.59	341.499	2.37463	6.01e-08	4.2e-06	SLIT3	5	168661733	169301129	-	14260	protein_coding	slit guidance ligand 3 [Source:HGNC Symbol;Acc:HGNC:11087]	-
ENSG00000223764	787.499	146.483	2.42546	6.14e-08	4.28e-06	LINC02593	1	916865	921016	-	4152	lincRNA	long intergenic non-protein coding RNA 2593 [Source:HGNC Symbol;Acc:HGNC:53933]	-
ENSG00000002587	117.968	14.6419	2.99873	6.68e-08	4.65e-06	HS3ST1	4	11393150	11429765	-	8166	protein_coding	heparan sulfate-glucosamine 3-sulfotransferase 1 [Source:HGNC Symbol;Acc:HGNC:5194]	-
ENSG00000114315	14.2065	121.763	-3.08919	6.9e-08	4.76e-06	HES1	3	194136145	194138732	+	2062	protein_coding	hes family bHLH transcription factor 1 [Source:HGNC Symbol;Acc:HGNC:5192]	bHLH
ENSG00000090376	122.336	15.5574	2.96439	6.9e-08	4.76e-06	IRAK3	12	66188879	66254622	+	10004	protein_coding	interleukin 1 receptor associated kinase 3 [Source:HGNC Symbol;Acc:HGNC:17020]	-
ENSG00000171246	89.5698	499.892	-2.47903	6.94e-08	4.77e-06	NPTX1	17	80467148	80477843	-	6703	protein_coding	neuronal pentraxin 1 [Source:HGNC Symbol;Acc:HGNC:7952]	-
ENSG00000168685	30.5899	203.248	-2.72755	7.02e-08	4.81e-06	IL7R	5	35852695	35879603	+	6060	protein_coding	interleukin 7 receptor [Source:HGNC Symbol;Acc:HGNC:6024]	-
ENSG00000154263	2.19226	55.8424	-4.59944	7.11e-08	4.85e-06	ABCA10	17	69147214	69244846	-	8405	protein_coding	ATP binding cassette subfamily A member 10 [Source:HGNC Symbol;Acc:HGNC:30]	-
ENSG00000164611	89.5698	498.976	-2.47639	7.17e-08	4.88e-06	PTTG1	5	160421822	160428744	+	2013	protein_coding	pituitary tumor-transforming 1 [Source:HGNC Symbol;Acc:HGNC:9690]	-
ENSG00000108960	693.568	129.088	2.42446	7.5e-08	5.09e-06	MMD	17	55392613	55421992	-	3270	protein_coding	monocyte to macrophage differentiation associated [Source:HGNC Symbol;Acc:HGNC:7153]	-
ENSG00000174080	1957.27	383.615	2.3507	7.55e-08	5.11e-06	CTSF	11	66563463	66568841	-	2896	protein_coding	cathepsin F [Source:HGNC Symbol;Acc:HGNC:2531]	-
ENSG00000225206	43.6965	267.338	-2.60993	7.81e-08	5.26e-06	MIR137HG	1	97933474	98049863	-	7172	lincRNA	MIR137 host gene [Source:HGNC Symbol;Acc:HGNC:42871]	-
ENSG00000169908	3311.62	657.369	2.33252	7.83e-08	5.26e-06	TM4SF1	3	149369022	149377865	-	3668	protein_coding	transmembrane 4 L six family member 1 [Source:HGNC Symbol;Acc:HGNC:11853]	-
ENSG00000128422	3.28443	60.4202	-4.15406	8.9e-08	5.95e-06	KRT17	17	41619441	41624842	-	3130	protein_coding	keratin 17 [Source:HGNC Symbol;Acc:HGNC:6427]	-
ENSG00000109272	542.842	100.705	2.42882	9.15e-08	6.1e-06	PF4V1	4	73853189	73854155	+	522	protein_coding	platelet factor 4 variant 1 [Source:HGNC Symbol;Acc:HGNC:8862]	-
ENSG00000167178	877.061	168.457	2.37936	9.28e-08	6.16e-06	ISLR2	15	74100311	74138540	+	6101	protein_coding	immunoglobulin superfamily containing leucine rich repeat 2 [Source:HGNC Symbol;Acc:HGNC:29286]	-
ENSG00000172594	261.049	43.0245	2.59733	9.39e-08	6.22e-06	SMPDL3A	6	122789049	122809720	+	2349	protein_coding	sphingomyelin phosphodiesterase acid like 3A [Source:HGNC Symbol;Acc:HGNC:17389]	-
ENSG00000163739	15601.3	3173.34	2.29754	9.48e-08	6.26e-06	CXCL1	4	73869393	73871242	+	1296	protein_coding	C-X-C motif chemokine ligand 1 [Source:HGNC Symbol;Acc:HGNC:4602]	-
ENSG00000137310	20.7599	149.23	-2.83884	9.52e-08	6.26e-06	TCF19	6	31158542	31167159	+	3538	protein_coding	transcription factor 19 [Source:HGNC Symbol;Acc:HGNC:11629]	Others
ENSG00000186854	403.037	72.3226	2.47619	9.9e-08	6.49e-06	TRABD2A	2	84821650	84907008	-	8771	protein_coding	TraB domain containing 2A [Source:HGNC Symbol;Acc:HGNC:27013]	-
ENSG00000075218	6.56102	76.9004	-3.528	1.04e-07	6.79e-06	GTSE1	22	46296741	46330810	+	4242	protein_coding	G2 and S-phase expressed 1 [Source:HGNC Symbol;Acc:HGNC:13698]	-
ENSG00000227471	98.3076	10.9796	3.14699	1.07e-07	6.96e-06	AKR1B15	7	134549136	134579875	+	3325	protein_coding	aldo-keto reductase family 1 member B15 [Source:HGNC Symbol;Acc:HGNC:37281]	-
ENSG00000142623	7.65324	81.4782	-3.39275	1.11e-07	7.21e-06	PADI1	1	17205126	17246005	+	4903	protein_coding	peptidyl arginine deiminase 1 [Source:HGNC Symbol;Acc:HGNC:18367]	-
ENSG00000085117	5160.75	1057.47	2.28682	1.16e-07	7.53e-06	CD82	11	44564427	44620363	+	4054	protein_coding	CD82 molecule [Source:HGNC Symbol;Acc:HGNC:6210]	-
ENSG00000166689	1.39e-17	33.8688	-8.09309	1.17e-07	7.53e-06	PLEKHA7	11	16777317	17014443	-	10987	protein_coding	pleckstrin homology domain containing A7 [Source:HGNC Symbol;Acc:HGNC:27049]	-
ENSG00000091651	21.8521	151.977	-2.79156	1.17e-07	7.53e-06	ORC6	16	46689643	46698394	+	4309	protein_coding	origin recognition complex subunit 6 [Source:HGNC Symbol;Acc:HGNC:17151]	-
ENSG00000079616	36.051	226.138	-2.64526	1.18e-07	7.53e-06	KIF22	16	29790719	29805385	+	4312	protein_coding	kinesin family member 22 [Source:HGNC Symbol;Acc:HGNC:6391]	-
ENSG00000111275	752.548	145.568	2.36901	1.18e-07	7.53e-06	ALDH2	12	111766887	111817529	+	9720	protein_coding	aldehyde dehydrogenase 2 family member [Source:HGNC Symbol;Acc:HGNC:404]	-
ENSG00000185215	38.2354	234.378	-2.61226	1.33e-07	8.46e-06	TNFAIP2	14	103123442	103137439	+	5029	protein_coding	TNF alpha induced protein 2 [Source:HGNC Symbol;Acc:HGNC:11895]	-
ENSG00000250337	41.5121	0.908125	5.32282	1.33e-07	8.47e-06	PURPL	5	27472292	27496401	+	2638	lincRNA	p53 upregulated regulator of p53 levels [Source:HGNC Symbol;Acc:HGNC:48995]	-
ENSG00000180447	721.966	140.99	2.35522	1.38e-07	8.7e-06	GAS1	9	86944363	86947189	-	2827	protein_coding	growth arrest specific 1 [Source:HGNC Symbol;Acc:HGNC:4165]	-
ENSG00000168386	1656.91	336.006	2.30147	1.39e-07	8.76e-06	FILIP1L	3	99830141	100114513	-	5903	protein_coding	filamin A interacting protein 1 like [Source:HGNC Symbol;Acc:HGNC:24589]	-
ENSG00000123485	17.4832	130.003	-2.88636	1.48e-07	9.29e-06	HJURP	2	233833416	233854566	-	3821	protein_coding	Holliday junction recognition protein [Source:HGNC Symbol;Acc:HGNC:25444]	-
ENSG00000157570	53.5265	3.65492	3.82436	1.51e-07	9.46e-06	TSPAN18	11	44726465	44932421	+	5871	protein_coding	tetraspanin 18 [Source:HGNC Symbol;Acc:HGNC:20660]	-
ENSG00000100297	69.9098	381.784	-2.44728	1.52e-07	9.48e-06	MCM5	22	35400063	35425430	+	7338	protein_coding	minichromosome maintenance complex component 5 [Source:HGNC Symbol;Acc:HGNC:6948]	-
ENSG00000133321	247.942	42.1089	2.55398	1.57e-07	9.77e-06	RARRES3	11	63536809	63546462	+	1299	protein_coding	retinoic acid receptor responder 3 [Source:HGNC Symbol;Acc:HGNC:9869]	-
ENSG00000248587	80.8321	8.23284	3.27464	1.59e-07	9.87e-06	GDNF-AS1	5	37811589	37953827	+	9873	antisense	GDNF antisense RNA 1 [Source:HGNC Symbol;Acc:HGNC:43592]	-
ENSG00000173391	836.649	166.626	2.32707	1.67e-07	1.03e-05	OLR1	12	10158301	10172138	-	3057	protein_coding	oxidized low density lipoprotein receptor 1 [Source:HGNC Symbol;Acc:HGNC:8133]	-
ENSG00000273117	69.9098	6.40169	3.42198	1.74e-07	1.07e-05	AC144652.1	7	155295918	155297541	-	1624	lincRNA	novel transcript	-
ENSG00000185112	209.714	1040.99	-2.31084	1.75e-07	1.07e-05	FAM43A	3	194686544	194689037	+	2494	protein_coding	family with sequence similarity 43 member A [Source:HGNC Symbol;Acc:HGNC:26888]	-
ENSG00000169429	80781.8	17101.8	2.23987	1.8e-07	1.1e-05	CXCL8	4	73740506	73743716	+	2274	protein_coding	C-X-C motif chemokine ligand 8 [Source:HGNC Symbol;Acc:HGNC:6025]	-
ENSG00000168702	40.4199	0.908125	5.28446	1.83e-07	1.11e-05	LRP1B	2	140231423	142131701	-	17040	protein_coding	LDL receptor related protein 1B [Source:HGNC Symbol;Acc:HGNC:6693]	-
ENSG00000170054	6.56102	73.2381	-3.45773	1.84e-07	1.12e-05	SERPINA9	14	94462717	94479689	-	2561	protein_coding	serpin family A member 9 [Source:HGNC Symbol;Acc:HGNC:15995]	-
ENSG00000240476	7.65324	78.7315	-3.34335	1.91e-07	1.15e-05	LINC00973	3	98981058	98983096	+	962	lincRNA	long intergenic non-protein coding RNA 973 [Source:HGNC Symbol;Acc:HGNC:48868]	-
ENSG00000173535	7.65324	78.7315	-3.34335	1.91e-07	1.15e-05	TNFRSF10C	8	23102590	23117437	+	1868	protein_coding	TNF receptor superfamily member 10c [Source:HGNC Symbol;Acc:HGNC:11906]	-
ENSG00000068489	22.9443	151.977	-2.72156	1.93e-07	1.16e-05	PRR11	17	59155499	59204705	+	4080	protein_coding	proline rich 11 [Source:HGNC Symbol;Acc:HGNC:25619]	-
ENSG00000143942	8.74545	83.3094	-3.23501	1.95e-07	1.17e-05	CHAC2	2	53767792	53775196	+	1321	protein_coding	ChaC cation transport regulator homolog 2 [Source:HGNC Symbol;Acc:HGNC:32363]	-
ENSG00000164687	68.8176	370.797	-2.42784	1.99e-07	1.19e-05	FABP5	8	81280363	81284777	+	2077	protein_coding	fatty acid binding protein 5 [Source:HGNC Symbol;Acc:HGNC:3560]	-
ENSG00000285976	549.395	107.114	2.35723	2.04e-07	1.22e-05	AL135905.2	6	63572012	63583587	+	5088	protein_coding	Protein tyrosine phosphatase type IVA 1 [Source:UniProtKB/Swiss-Prot;Acc:Q93096]	-
ENSG00000152049	4246.56	902.741	2.23374	2.2e-07	1.31e-05	KCNE4	2	223051814	223198399	+	4124	protein_coding	potassium voltage-gated channel subfamily E regulatory subunit 4 [Source:HGNC Symbol;Acc:HGNC:6244]	-
ENSG00000101017	14.2065	112.607	-2.97654	2.21e-07	1.31e-05	CD40	20	46118272	46129863	+	2527	protein_coding	CD40 molecule [Source:HGNC Symbol;Acc:HGNC:11919]	-
ENSG00000115457	13.1143	107.114	-3.01891	2.25e-07	1.33e-05	IGFBP2	2	216632828	216664436	+	4767	protein_coding	insulin like growth factor binding protein 2 [Source:HGNC Symbol;Acc:HGNC:5471]	-
ENSG00000173421	3.28443	56.7579	-4.06406	2.27e-07	1.34e-05	CCDC36	3	49198428	49258104	+	4330	protein_coding	coiled-coil domain containing 36 [Source:HGNC Symbol;Acc:HGNC:27945]	-
ENSG00000060656	3051.67	646.382	2.2389	2.33e-07	1.37e-05	PTPRU	1	29236516	29326813	+	6682	protein_coding	protein tyrosine phosphatase, receptor type U [Source:HGNC Symbol;Acc:HGNC:9683]	-
ENSG00000196517	843.202	171.204	2.29926	2.35e-07	1.38e-05	SLC6A9	1	43991500	44031467	-	5159	protein_coding	solute carrier family 6 member 9 [Source:HGNC Symbol;Acc:HGNC:11056]	-
ENSG00000187634	2933.71	621.662	2.23828	2.35e-07	1.38e-05	SAMD11	1	923928	944581	+	4166	protein_coding	sterile alpha motif domain containing 11 [Source:HGNC Symbol;Acc:HGNC:28706]	-
ENSG00000196159	368.086	69.5759	2.40112	2.36e-07	1.38e-05	FAT4	4	125316399	125492932	+	16439	protein_coding	FAT atypical cadherin 4 [Source:HGNC Symbol;Acc:HGNC:23109]	-
ENSG00000080986	1.39e-17	32.0376	-8.01322	2.4e-07	1.4e-05	NDC80	18	2571511	2616635	+	3600	protein_coding	NDC80, kinetochore complex component [Source:HGNC Symbol;Acc:HGNC:16909]	-
ENSG00000127241	946.963	195.008	2.27898	2.47e-07	1.43e-05	MASP1	3	187217285	187292022	-	13161	protein_coding	mannan binding lectin serine peptidase 1 [Source:HGNC Symbol;Acc:HGNC:6901]	-
ENSG00000171812	619.297	124.51	2.31312	2.64e-07	1.52e-05	COL8A2	1	36095236	36125220	-	4670	protein_coding	collagen type VIII alpha 2 chain [Source:HGNC Symbol;Acc:HGNC:2216]	-
ENSG00000004399	6215.84	1343.13	2.21024	2.75e-07	1.59e-05	PLXND1	3	129555175	129606818	-	9738	protein_coding	plexin D1 [Source:HGNC Symbol;Acc:HGNC:9107]	-
ENSG00000111057	523.182	2457.37	-2.23149	2.77e-07	1.59e-05	KRT18	12	52948871	52952901	+	3218	protein_coding	keratin 18 [Source:HGNC Symbol;Acc:HGNC:6430]	-
ENSG00000127561	312.383	58.5891	2.41191	2.84e-07	1.63e-05	SYNGR3	16	1989660	1994275	+	3420	protein_coding	synaptogyrin 3 [Source:HGNC Symbol;Acc:HGNC:11501]	-
ENSG00000138829	3824.97	823.086	2.21614	2.88e-07	1.64e-05	FBN2	5	128257909	128659185	-	13196	protein_coding	fibrillin 2 [Source:HGNC Symbol;Acc:HGNC:3604]	-
ENSG00000120738	1388.22	292.974	2.24387	2.88e-07	1.64e-05	EGR1	5	138465490	138469315	+	3138	protein_coding	early growth response 1 [Source:HGNC Symbol;Acc:HGNC:3238]	zf-C2H2
ENSG00000108846	1518.19	322.272	2.23553	3.13e-07	1.78e-05	ABCC3	17	50634777	50692252	+	9614	protein_coding	ATP binding cassette subfamily C member 3 [Source:HGNC Symbol;Acc:HGNC:54]	-
ENSG00000133169	126.705	625.324	-2.3021	3.14e-07	1.78e-05	BEX1	X	103062651	103064240	-	864	protein_coding	brain expressed X-linked 1 [Source:HGNC Symbol;Acc:HGNC:1036]	-
ENSG00000146670	22.9443	147.399	-2.67748	3.2e-07	1.81e-05	CDCA5	11	65066300	65084164	-	3925	protein_coding	cell division cycle associated 5 [Source:HGNC Symbol;Acc:HGNC:14626]	-
ENSG00000107731	1061.65	223.391	2.24797	3.32e-07	1.87e-05	UNC5B	10	71212570	71302864	+	6841	protein_coding	unc-5 netrin receptor B [Source:HGNC Symbol;Acc:HGNC:12568]	-
ENSG00000102385	33.8665	197.755	-2.54177	3.5e-07	1.97e-05	DRP2	X	101219769	101264497	+	8187	protein_coding	dystrophin related protein 2 [Source:HGNC Symbol;Acc:HGNC:3032]	-
ENSG00000149485	2405.08	521.865	2.20404	3.63e-07	2.03e-05	FADS1	11	61799625	61829318	-	10230	protein_coding	fatty acid desaturase 1 [Source:HGNC Symbol;Acc:HGNC:3574]	-
ENSG00000180818	634.588	130.919	2.27596	3.63e-07	2.03e-05	HOXC10	12	53985065	53990279	+	2331	protein_coding	homeobox C10 [Source:HGNC Symbol;Acc:HGNC:5122]	Homeobox
ENSG00000143476	3.28443	54.0112	-3.99267	3.67e-07	2.04e-05	DTL	1	212035553	212107400	+	4916	protein_coding	denticleless E3 ubiquitin protein ligase homolog [Source:HGNC Symbol;Acc:HGNC:30288]	-
ENSG00000185008	306.922	58.5891	2.38648	3.86e-07	2.14e-05	ROBO2	3	75906695	77649964	+	16663	protein_coding	roundabout guidance receptor 2 [Source:HGNC Symbol;Acc:HGNC:10250]	-
ENSG00000196549	275.247	51.2646	2.42161	3.91e-07	2.16e-05	MME	3	155024124	155183729	+	9620	protein_coding	membrane metalloendopeptidase [Source:HGNC Symbol;Acc:HGNC:7154]	-
ENSG00000087586	32.7743	191.346	-2.54141	3.92e-07	2.16e-05	AURKA	20	56369389	56392337	-	2928	protein_coding	aurora kinase A [Source:HGNC Symbol;Acc:HGNC:11393]	-
ENSG00000077092	233.743	42.1089	2.46894	3.93e-07	2.17e-05	RARB	3	25174332	25597932	+	3697	protein_coding	retinoic acid receptor beta [Source:HGNC Symbol;Acc:HGNC:9865]	THR-like
ENSG00000162711	95.0309	12.8107	2.87806	4.23e-07	2.32e-05	NLRP3	1	247416156	247449108	+	4757	protein_coding	NLR family pyrin domain containing 3 [Source:HGNC Symbol;Acc:HGNC:16400]	-
ENSG00000100526	9.83767	83.3094	-3.06733	4.54e-07	2.49e-05	CDKN3	14	54396849	54420218	+	1836	protein_coding	cyclin dependent kinase inhibitor 3 [Source:HGNC Symbol;Acc:HGNC:1791]	-
ENSG00000116774	5647.88	1258.9	2.16543	4.61e-07	2.51e-05	OLFML3	1	113979391	114035572	+	2821	protein_coding	olfactomedin like 3 [Source:HGNC Symbol;Acc:HGNC:24956]	-
ENSG00000115318	1970.37	432.14	2.18855	4.68e-07	2.55e-05	LOXL3	2	74532414	74555690	-	4363	protein_coding	lysyl oxidase like 3 [Source:HGNC Symbol;Acc:HGNC:13869]	-
ENSG00000187098	275.247	52.1801	2.39613	4.78e-07	2.59e-05	MITF	3	69739435	69968337	+	7181	protein_coding	melanogenesis associated transcription factor [Source:HGNC Symbol;Acc:HGNC:7105]	bHLH
ENSG00000111206	41.5121	229.8	-2.46555	4.81e-07	2.6e-05	FOXM1	12	2857681	2877155	-	4899	protein_coding	forkhead box M1 [Source:HGNC Symbol;Acc:HGNC:3818]	Fork
ENSG00000189223	30.5899	179.444	-2.54796	4.98e-07	2.68e-05	PAX8-AS1	2	113211522	113276581	+	17274	processed_transcript	PAX8 antisense RNA 1 [Source:HGNC Symbol;Acc:HGNC:49271]	-
ENSG00000111799	28315.8	6373.25	2.15149	4.98e-07	2.68e-05	COL12A1	6	75084326	75206051	-	12481	protein_coding	collagen type XII alpha 1 chain [Source:HGNC Symbol;Acc:HGNC:2188]	-
ENSG00000184160	1.39e-17	29.2909	-7.88446	5.06e-07	2.71e-05	ADRA2C	4	3766348	3768526	+	2179	protein_coding	adrenoceptor alpha 2C [Source:HGNC Symbol;Acc:HGNC:283]	-
ENSG00000229407	30.5899	1.39e-17	7.94609	5.06e-07	2.71e-05	AL359853.1	1	179816184	179818191	-	601	antisense	novel transcript	-
ENSG00000197646	102.676	500.807	-2.28489	5.07e-07	2.71e-05	PDCD1LG2	9	5510570	5571254	+	2365	protein_coding	programmed cell death 1 ligand 2 [Source:HGNC Symbol;Acc:HGNC:18731]	-
ENSG00000111913	259.956	49.4334	2.39152	5.56e-07	2.96e-05	RIPOR2	6	24804281	25042170	-	9536	protein_coding	RHO family interacting cell polarization regulator 2 [Source:HGNC Symbol;Acc:HGNC:13872]	-
ENSG00000137573	18138.5	4121.87	2.13765	5.88e-07	3.12e-05	SULF1	8	69466624	69660915	+	9404	protein_coding	sulfatase 1 [Source:HGNC Symbol;Acc:HGNC:20391]	-
ENSG00000108018	124.521	19.2197	2.68723	5.9e-07	3.12e-05	SORCS1	10	106573663	107164534	-	9964	protein_coding	sortilin related VPS10 domain containing receptor 1 [Source:HGNC Symbol;Acc:HGNC:16697]	-
ENSG00000153094	87.3854	10.9796	2.97729	6.06e-07	3.2e-05	BCL2L11	2	111119378	111168447	+	6658	protein_coding	BCL2 like 11 [Source:HGNC Symbol;Acc:HGNC:994]	-
ENSG00000144857	363.717	73.2381	2.31002	6.17e-07	3.25e-05	BOC	3	113211003	113287459	+	10330	protein_coding	BOC cell adhesion associated, oncogene regulated [Source:HGNC Symbol;Acc:HGNC:17173]	-
ENSG00000112541	204.253	37.5311	2.43997	6.24e-07	3.28e-05	PDE10A	6	165327287	165988078	-	22022	protein_coding	phosphodiesterase 10A [Source:HGNC Symbol;Acc:HGNC:8772]	-
ENSG00000101412	46.9732	251.773	-2.41939	6.49e-07	3.4e-05	E2F1	20	33675683	33686404	-	2503	protein_coding	E2F transcription factor 1 [Source:HGNC Symbol;Acc:HGNC:3113]	E2F
ENSG00000156475	1.10009	35.6999	-4.88014	6.64e-07	3.46e-05	PPP2R2B	5	146581146	147084784	-	13206	protein_coding	protein phosphatase 2 regulatory subunit Bbeta [Source:HGNC Symbol;Acc:HGNC:9305]	-
ENSG00000241684	36.051	0.908125	5.11994	6.64e-07	3.46e-05	ADAMTS9-AS2	3	64684909	65053439	+	8246	antisense	ADAMTS9 antisense RNA 2 [Source:HGNC Symbol;Acc:HGNC:42435]	-
ENSG00000164692	242877	55720.4	2.12395	6.67e-07	3.47e-05	COL1A2	7	94394561	94431232	+	11156	protein_coding	collagen type I alpha 2 chain [Source:HGNC Symbol;Acc:HGNC:2198]	-
ENSG00000176692	190.054	873.443	-2.19963	6.97e-07	3.61e-05	FOXC2	16	86566829	86569728	+	2900	protein_coding	forkhead box C2 [Source:HGNC Symbol;Acc:HGNC:3801]	Fork
ENSG00000119138	1167.59	259.098	2.17138	7.23e-07	3.74e-05	KLF9	9	70384597	70414624	-	5175	protein_coding	Kruppel like factor 9 [Source:HGNC Symbol;Acc:HGNC:1123]	zf-C2H2
ENSG00000025423	359.348	73.2381	2.29259	7.33e-07	3.78e-05	HSD17B6	12	56752161	56787790	+	2272	protein_coding	hydroxysteroid 17-beta dehydrogenase 6 [Source:HGNC Symbol;Acc:HGNC:23316]	-
ENSG00000143867	30.5899	173.95	-2.50314	7.62e-07	3.92e-05	OSR1	2	19351485	19358653	-	5309	protein_coding	odd-skipped related transciption factor 1 [Source:HGNC Symbol;Acc:HGNC:8111]	zf-C2H2
ENSG00000211772	66.6332	331.428	-2.31243	7.64e-07	3.92e-05	TRBC2	7	142801041	142802748	+	758	TR_C_gene	T cell receptor beta constant 2 [Source:HGNC Symbol;Acc:HGNC:12157]	-
ENSG00000143228	3.28443	51.2646	-3.91755	7.68e-07	3.93e-05	NUF2	1	163266576	163355764	+	3362	protein_coding	NUF2, NDC80 kinetochore complex component [Source:HGNC Symbol;Acc:HGNC:14621]	-
ENSG00000057294	8.74545	75.0693	-3.085	8.04e-07	4.1e-05	PKP2	12	32790745	32896840	-	7043	protein_coding	plakophilin 2 [Source:HGNC Symbol;Acc:HGNC:9024]	-
ENSG00000162104	2188.82	498.061	2.13545	8.1e-07	4.12e-05	ADCY9	16	3953387	4116185	-	10358	protein_coding	adenylate cyclase 9 [Source:HGNC Symbol;Acc:HGNC:240]	-
ENSG00000142235	214.083	40.2778	2.40619	8.45e-07	4.29e-05	LMTK3	19	48485271	48513935	-	5667	protein_coding	lemur tyrosine kinase 3 [Source:HGNC Symbol;Acc:HGNC:19295]	-
ENSG00000142303	166.025	29.2909	2.49742	8.49e-07	4.3e-05	ADAMTS10	19	8580242	8610735	-	5703	protein_coding	ADAM metallopeptidase with thrombospondin type 1 motif 10 [Source:HGNC Symbol;Acc:HGNC:13201]	-
ENSG00000185630	2114.55	483.412	2.12871	8.7e-07	4.39e-05	PBX1	1	164555584	164899296	+	21249	protein_coding	PBX homeobox 1 [Source:HGNC Symbol;Acc:HGNC:8632]	Homeobox
ENSG00000174348	2722.91	625.324	2.12223	8.74e-07	4.4e-05	PODN	1	53062052	53085502	+	4900	protein_coding	podocan [Source:HGNC Symbol;Acc:HGNC:23174]	-
ENSG00000066279	1.10009	34.7844	-4.8428	9.27e-07	4.64e-05	ASPM	1	197084128	197146694	-	10887	protein_coding	abnormal spindle microtubule assembly [Source:HGNC Symbol;Acc:HGNC:19048]	-
ENSG00000088882	1.10009	34.7844	-4.8428	9.27e-07	4.64e-05	CPXM1	20	2794069	2800637	-	2391	protein_coding	carboxypeptidase X, M14 family member 1 [Source:HGNC Symbol;Acc:HGNC:15771]	-
ENSG00000117632	364.81	1598.57	-2.13122	9.51e-07	4.73e-05	STMN1	1	25884181	25906991	-	6261	protein_coding	stathmin 1 [Source:HGNC Symbol;Acc:HGNC:6510]	-
ENSG00000121152	2.19226	45.7712	-4.31327	9.57e-07	4.73e-05	NCAPH	2	96335787	96373845	+	3278	protein_coding	non-SMC condensin I complex subunit H [Source:HGNC Symbol;Acc:HGNC:1112]	-
ENSG00000171517	46.9732	3.65492	3.63638	9.57e-07	4.73e-05	LPAR3	1	84811602	84893213	-	3543	protein_coding	lysophosphatidic acid receptor 3 [Source:HGNC Symbol;Acc:HGNC:14298]	-
ENSG00000129422	46.9732	3.65492	3.63638	9.57e-07	4.73e-05	MTUS1	8	17643795	17800917	-	12010	protein_coding	microtubule associated scaffold protein 1 [Source:HGNC Symbol;Acc:HGNC:29789]	-
ENSG00000141576	46.9732	3.65492	3.63638	9.57e-07	4.73e-05	RNF157	17	76142453	76240373	-	7805	protein_coding	ring finger protein 157 [Source:HGNC Symbol;Acc:HGNC:29402]	-
ENSG00000170801	159.472	28.3754	2.48497	9.87e-07	4.86e-05	HTRA3	4	8269765	8307111	+	3321	protein_coding	HtrA serine peptidase 3 [Source:HGNC Symbol;Acc:HGNC:30406]	-
ENSG00000167995	159.472	28.3754	2.48497	9.87e-07	4.86e-05	BEST1	11	61949821	61965515	+	8930	protein_coding	bestrophin 1 [Source:HGNC Symbol;Acc:HGNC:12703]	-
ENSG00000073910	853.032	191.346	2.15562	1.04e-06	5.11e-05	FRY	13	31846713	32299122	+	18849	protein_coding	FRY microtubule binding protein [Source:HGNC Symbol;Acc:HGNC:20367]	-
ENSG00000106538	79.7398	10.064	2.96945	1.07e-06	5.25e-05	RARRES2	7	150338317	150341674	-	1921	protein_coding	retinoic acid receptor responder 2 [Source:HGNC Symbol;Acc:HGNC:9868]	-
ENSG00000154146	1.39e-17	27.4598	-7.79176	1.09e-06	5.31e-05	NRGN	11	124739846	124747210	+	1309	protein_coding	neurogranin [Source:HGNC Symbol;Acc:HGNC:8000]	-
ENSG00000065328	1.39e-17	27.4598	-7.79176	1.09e-06	5.31e-05	MCM10	10	13161554	13211104	+	5454	protein_coding	minichromosome maintenance 10 replication initiation factor [Source:HGNC Symbol;Acc:HGNC:18043]	-
ENSG00000109511	247.942	1091.35	-2.13753	1.14e-06	5.52e-05	ANXA10	4	168092515	168187690	+	1812	protein_coding	annexin A10 [Source:HGNC Symbol;Acc:HGNC:534]	-
ENSG00000152527	40.4199	2.73932	3.8195	1.16e-06	5.64e-05	PLEKHH2	2	43637273	43767987	+	9835	protein_coding	pleckstrin homology, MyTH4 and FERM domain containing H2 [Source:HGNC Symbol;Acc:HGNC:30506]	-
ENSG00000198542	9148.45	2167.14	2.07767	1.18e-06	5.69e-05	ITGBL1	13	101452593	101720856	+	6174	protein_coding	integrin subunit beta like 1 [Source:HGNC Symbol;Acc:HGNC:6164]	-
ENSG00000189410	17.4832	112.607	-2.67934	1.32e-06	6.36e-05	SH2D5	1	20719732	20732837	-	4423	protein_coding	SH2 domain containing 5 [Source:HGNC Symbol;Acc:HGNC:28819]	-
ENSG00000154736	147.458	26.5442	2.46783	1.37e-06	6.58e-05	ADAMTS5	21	26917912	26966513	-	9056	protein_coding	ADAM metallopeptidase with thrombospondin type 1 motif 5 [Source:HGNC Symbol;Acc:HGNC:221]	-
ENSG00000183762	1845.86	433.971	2.08828	1.38e-06	6.61e-05	KREMEN1	22	29073078	29168333	+	7977	protein_coding	kringle containing transmembrane protein 1 [Source:HGNC Symbol;Acc:HGNC:17550]	-
ENSG00000180914	53.5265	264.591	-2.30301	1.38e-06	6.61e-05	OXTR	3	8750408	8769628	-	4514	protein_coding	oxytocin receptor [Source:HGNC Symbol;Acc:HGNC:8529]	-
ENSG00000130702	552.672	123.594	2.15958	1.43e-06	6.84e-05	LAMA5	20	62307955	62367312	-	14291	protein_coding	laminin subunit alpha 5 [Source:HGNC Symbol;Acc:HGNC:6485]	-
ENSG00000082126	16.391	107.114	-2.6997	1.44e-06	6.85e-05	MPP4	2	201644870	201698694	-	4924	protein_coding	membrane palmitoylated protein 4 [Source:HGNC Symbol;Acc:HGNC:13680]	-
ENSG00000085662	15851.4	3812.41	2.0558	1.46e-06	6.93e-05	AKR1B1	7	134442350	134459284	-	3660	protein_coding	aldo-keto reductase family 1 member B [Source:HGNC Symbol;Acc:HGNC:381]	-
ENSG00000112096	11718.4	2822.68	2.05359	1.51e-06	7.17e-05	SOD2	6	159669057	159745186	-	16493	protein_coding	superoxide dismutase 2 [Source:HGNC Symbol;Acc:HGNC:11180]	-
ENSG00000163507	9.83767	75.9848	-2.93479	1.52e-06	7.2e-05	CIP2A	3	108549869	108589644	-	4579	protein_coding	cell proliferation regulating inhibitor of protein phosphatase 2A [Source:HGNC Symbol;Acc:HGNC:29302]	-
ENSG00000076382	19.6677	119.016	-2.59031	1.6e-06	7.56e-05	SPAG5	17	28577565	28599279	-	5472	protein_coding	sperm associated antigen 5 [Source:HGNC Symbol;Acc:HGNC:13452]	-
ENSG00000169933	1.39e-17	26.5442	-7.74307	1.61e-06	7.56e-05	FRMPD4	X	12138466	12724523	+	8478	protein_coding	FERM and PDZ domain containing 4 [Source:HGNC Symbol;Acc:HGNC:29007]	-
ENSG00000261373	1.39e-17	26.5442	-7.74307	1.61e-06	7.56e-05	VPS9D1-AS1	16	89711856	89718165	+	1753	antisense	VPS9D1 antisense RNA 1 [Source:HGNC Symbol;Acc:HGNC:48915]	-
ENSG00000135378	27.3132	1.39e-17	7.78329	1.61e-06	7.56e-05	PRRG4	11	32829943	32858123	+	5530	protein_coding	proline rich and Gla domain 4 [Source:HGNC Symbol;Acc:HGNC:30799]	-
ENSG00000185565	49.1576	4.57052	3.38939	1.64e-06	7.66e-05	LSAMP	3	115802363	117139389	-	10330	protein_coding	limbic system associated membrane protein [Source:HGNC Symbol;Acc:HGNC:6705]	-
ENSG00000111665	20.7599	123.594	-2.56718	1.65e-06	7.69e-05	CDCA3	12	6844793	6852066	-	5653	protein_coding	cell division cycle associated 3 [Source:HGNC Symbol;Acc:HGNC:14624]	-
ENSG00000170370	154.011	28.3754	2.43474	1.74e-06	8.07e-05	EMX2	10	117542444	117549546	+	3262	protein_coding	empty spiracles homeobox 2 [Source:HGNC Symbol;Acc:HGNC:3341]	Homeobox
ENSG00000197747	830.096	3445.27	-2.05312	1.78e-06	8.26e-05	S100A10	1	151982915	151994390	-	1543	protein_coding	S100 calcium binding protein A10 [Source:HGNC Symbol;Acc:HGNC:10487]	-
ENSG00000010438	1.10009	32.9532	-4.76508	1.83e-06	8.47e-05	PRSS3	9	33750466	33799231	+	1664	protein_coding	serine protease 3 [Source:HGNC Symbol;Acc:HGNC:9486]	-
ENSG00000152785	465.294	104.367	2.15502	1.85e-06	8.57e-05	BMP3	4	81030965	81057531	+	5734	protein_coding	bone morphogenetic protein 3 [Source:HGNC Symbol;Acc:HGNC:1070]	-
ENSG00000139112	10975.7	2679.85	2.03404	1.87e-06	8.63e-05	GABARAPL1	12	10212458	10223130	+	4086	protein_coding	GABA type A receptor associated protein like 1 [Source:HGNC Symbol;Acc:HGNC:4068]	-
ENSG00000061918	127.798	21.9664	2.53318	1.9e-06	8.71e-05	GUCY1B1	4	155758992	155807591	+	3724	protein_coding	guanylate cyclase 1 soluble subunit beta 1 [Source:HGNC Symbol;Acc:HGNC:4687]	-
ENSG00000143341	3545.36	861.54	2.04077	1.98e-06	9.06e-05	HMCN1	1	185734551	186190949	+	18579	protein_coding	hemicentin 1 [Source:HGNC Symbol;Acc:HGNC:19194]	-
ENSG00000130751	91.7543	413.829	-2.17181	1.98e-06	9.06e-05	NPAS1	19	47019820	47045775	+	2582	protein_coding	neuronal PAS domain protein 1 [Source:HGNC Symbol;Acc:HGNC:7894]	Others
ENSG00000100285	4.37662	52.1801	-3.54126	1.98e-06	9.06e-05	NEFH	22	29480230	29491390	+	3783	protein_coding	neurofilament heavy [Source:HGNC Symbol;Acc:HGNC:7737]	-
ENSG00000186340	29835.1	7326.35	2.02582	1.99e-06	9.07e-05	THBS2	6	169215780	169254044	-	6412	protein_coding	thrombospondin 2 [Source:HGNC Symbol;Acc:HGNC:11786]	-
ENSG00000259207	363.717	80.5627	2.17274	2.16e-06	9.79e-05	ITGB3	17	47253846	47311816	+	4394	protein_coding	integrin subunit beta 3 [Source:HGNC Symbol;Acc:HGNC:6156]	-
ENSG00000170891	7.65324	64.998	-3.06732	2.27e-06	0.000102772	CYTL1	4	5014586	5019472	-	1003	protein_coding	cytokine like 1 [Source:HGNC Symbol;Acc:HGNC:24435]	-
ENSG00000076641	79.7398	10.9796	2.84538	2.3e-06	0.000103999	PAG1	8	80967810	81112068	-	11023	protein_coding	phosphoprotein membrane anchor with glycosphingolipid microdomains 1 [Source:HGNC Symbol;Acc:HGNC:30043]	-
ENSG00000238058	1.39e-17	25.6287	-7.69269	2.4e-06	0.000108442	AL355574.1	9	135907812	135913513	+	311	antisense	novel transcript	-
ENSG00000130513	4661.61	1156.35	2.01112	2.54e-06	0.000114466	GDF15	19	18374731	18389176	+	2087	protein_coding	growth differentiation factor 15 [Source:HGNC Symbol;Acc:HGNC:30142]	-
ENSG00000089472	1.10009	32.0376	-4.7246	2.59e-06	0.000115624	HEPH	X	66162549	66268867	+	7113	protein_coding	hephaestin [Source:HGNC Symbol;Acc:HGNC:4866]	-
ENSG00000123453	1.10009	31.1221	-4.68294	2.59e-06	0.000115624	SARDH	9	133663560	133739955	-	5120	protein_coding	sarcosine dehydrogenase [Source:HGNC Symbol;Acc:HGNC:10536]	-
ENSG00000075275	1.10009	31.1221	-4.68294	2.59e-06	0.000115624	CELSR1	22	46360834	46537170	-	12806	protein_coding	cadherin EGF LAG seven-pass G-type receptor 1 [Source:HGNC Symbol;Acc:HGNC:1850]	-
ENSG00000132334	91.7543	14.6419	2.63659	2.6e-06	0.000115769	PTPRE	10	127907061	128085855	+	11235	protein_coding	protein tyrosine phosphatase, receptor type E [Source:HGNC Symbol;Acc:HGNC:9669]	-
ENSG00000118596	566.87	132.75	2.09318	2.67e-06	0.000118623	SLC16A7	12	59596067	59789855	+	13665	protein_coding	solute carrier family 16 member 7 [Source:HGNC Symbol;Acc:HGNC:10928]	-
ENSG00000198729	10.9299	77.816	-2.81889	2.73e-06	0.000121165	PPP1R14C	6	150143076	150250357	+	2152	protein_coding	protein phosphatase 1 regulatory inhibitor subunit 14C [Source:HGNC Symbol;Acc:HGNC:14952]	-
ENSG00000239264	2841.97	703.147	2.01478	2.74e-06	0.000121515	TXNDC5	6	7881517	7910814	-	4387	protein_coding	thioredoxin domain containing 5 [Source:HGNC Symbol;Acc:HGNC:21073]	-
ENSG00000040731	3.28443	46.6867	-3.78297	2.75e-06	0.00012161	CDH10	5	24487100	24644978	-	3660	protein_coding	cadherin 10 [Source:HGNC Symbol;Acc:HGNC:1749]	-
ENSG00000184922	56.8032	6.40169	3.12301	2.87e-06	0.000126362	FMNL1	17	45221444	45247320	+	7576	protein_coding	formin like 1 [Source:HGNC Symbol;Acc:HGNC:1212]	-
ENSG00000012171	297.092	65.9136	2.16995	2.91e-06	0.000127798	SEMA3B	3	50267558	50277546	+	5768	protein_coding	semaphorin 3B [Source:HGNC Symbol;Acc:HGNC:10724]	-
ENSG00000109072	515.536	120.848	2.09164	2.91e-06	0.000127798	VTN	17	28367276	28373091	-	2427	protein_coding	vitronectin [Source:HGNC Symbol;Acc:HGNC:12724]	-
ENSG00000172020	2.19226	36.6155	-3.99232	2.93e-06	0.000128317	GAP43	3	115623324	115721490	+	2087	protein_coding	growth associated protein 43 [Source:HGNC Symbol;Acc:HGNC:4140]	-
ENSG00000068024	464.202	107.114	2.11419	2.94e-06	0.000128437	HDAC4	2	239048168	239401654	-	13368	protein_coding	histone deacetylase 4 [Source:HGNC Symbol;Acc:HGNC:14063]	-
ENSG00000128045	127.798	23.7975	2.41833	3.01e-06	0.000131054	RASL11B	4	52862290	52866835	+	2472	protein_coding	RAS like family 11 member B [Source:HGNC Symbol;Acc:HGNC:23804]	-
ENSG00000013573	13.1143	89.7183	-2.76358	3.02e-06	0.00013129	DDX11	12	31073845	31104791	+	8374	protein_coding	DEAD/H-box helicase 11 [Source:HGNC Symbol;Acc:HGNC:2736]	-
ENSG00000132000	1274.63	312.201	2.02906	3.04e-06	0.000132136	PODNL1	19	13931187	13953392	-	4168	protein_coding	podocan like 1 [Source:HGNC Symbol;Acc:HGNC:26275]	-
ENSG00000198805	210.806	872.527	-2.0487	3.1e-06	0.000134283	PNP	14	20468954	20477094	+	4139	protein_coding	purine nucleoside phosphorylase [Source:HGNC Symbol;Acc:HGNC:7892]	-
ENSG00000205517	51.3421	5.4861	3.19532	3.22e-06	0.000139017	RGL3	19	11384341	11419342	-	4358	protein_coding	ral guanine nucleotide dissociation stimulator like 3 [Source:HGNC Symbol;Acc:HGNC:30282]	-
ENSG00000172260	939.318	229.8	2.03059	3.37e-06	0.00014539	NEGR1	1	71395940	72282734	-	13406	protein_coding	neuronal growth regulator 1 [Source:HGNC Symbol;Acc:HGNC:17302]	-
ENSG00000179958	134.351	567.644	-2.07806	3.47e-06	0.00014924	DCTPP1	16	30423619	30430075	-	1581	protein_coding	dCTP pyrophosphatase 1 [Source:HGNC Symbol;Acc:HGNC:28777]	-
ENSG00000131386	536.288	127.257	2.07409	3.52e-06	0.000151239	GALNT15	3	16174649	16231992	+	6013	protein_coding	polypeptide N-acetylgalactosaminyltransferase 15 [Source:HGNC Symbol;Acc:HGNC:21531]	-
ENSG00000183691	465.294	109.861	2.0811	3.56e-06	0.000152346	NOG	17	56593699	56595590	+	1892	protein_coding	noggin [Source:HGNC Symbol;Acc:HGNC:7866]	-
ENSG00000004799	55.711	6.40169	3.09506	3.6e-06	0.000153115	PDK4	7	95583499	95596491	-	4519	protein_coding	pyruvate dehydrogenase kinase 4 [Source:HGNC Symbol;Acc:HGNC:8812]	-
ENSG00000171385	1.39e-17	24.7131	-7.64048	3.61e-06	0.000153115	KCND3	1	111770662	111989155	-	7863	protein_coding	potassium voltage-gated channel subfamily D member 3 [Source:HGNC Symbol;Acc:HGNC:6239]	-
ENSG00000205420	1.39e-17	24.7131	-7.64048	3.61e-06	0.000153115	KRT6A	12	52487174	52493257	-	2928	protein_coding	keratin 6A [Source:HGNC Symbol;Acc:HGNC:6443]	-
ENSG00000184408	25.1288	1.39e-17	7.66357	3.61e-06	0.000153115	KCND2	7	120273668	120750331	+	5555	protein_coding	potassium voltage-gated channel subfamily D member 2 [Source:HGNC Symbol;Acc:HGNC:6238]	-
ENSG00000073111	50.2499	235.293	-2.22473	3.74e-06	0.000158304	MCM2	3	127598223	127622436	+	4902	protein_coding	minichromosome maintenance complex component 2 [Source:HGNC Symbol;Acc:HGNC:6944]	-
ENSG00000139734	43.6965	206.911	-2.24048	3.84e-06	0.000162572	DIAPH3	13	59665583	60163987	-	7442	protein_coding	diaphanous related formin 3 [Source:HGNC Symbol;Acc:HGNC:15480]	-
ENSG00000167600	10.9299	75.0693	-2.76713	3.85e-06	0.000162636	CYP2S1	19	41193049	41207539	+	2874	protein_coding	cytochrome P450 family 2 subfamily S member 1 [Source:HGNC Symbol;Acc:HGNC:15654]	-
ENSG00000165246	684.83	166.626	2.03824	3.94e-06	0.000165845	NLGN4Y	Y	14522573	14845650	+	8589	protein_coding	neuroligin 4 Y-linked [Source:HGNC Symbol;Acc:HGNC:15529]	-
ENSG00000258754	36.051	1.8237	4.20899	4.01e-06	0.000168664	LINC01579	15	93718542	94070820	-	6795	lincRNA	long intergenic non-protein coding RNA 1579 [Source:HGNC Symbol;Acc:HGNC:27519]	-
ENSG00000167513	17.4832	103.452	-2.55714	4.2e-06	0.000176192	CDT1	16	88803213	88809258	+	3336	protein_coding	chromatin licensing and DNA replication factor 1 [Source:HGNC Symbol;Acc:HGNC:24576]	-
ENSG00000108448	1416.62	356.148	1.99149	4.28e-06	0.000179183	TRIM16L	17	18697998	18736118	+	4329	protein_coding	tripartite motif containing 16 like [Source:HGNC Symbol;Acc:HGNC:32670]	-
ENSG00000112559	8.74545	66.8292	-2.91757	4.33e-06	0.000180925	MDFI	6	41636882	41654246	+	2523	protein_coding	MyoD family inhibitor [Source:HGNC Symbol;Acc:HGNC:6967]	-
ENSG00000003436	1570.62	398.264	1.97917	4.65e-06	0.000193777	TFPI	2	187464230	187565760	-	11714	protein_coding	tissue factor pathway inhibitor [Source:HGNC Symbol;Acc:HGNC:11760]	-
ENSG00000164045	12.0221	78.7315	-2.69971	4.67e-06	0.000194035	CDC25A	3	48157146	48188402	-	4117	protein_coding	cell division cycle 25A [Source:HGNC Symbol;Acc:HGNC:1725]	-
ENSG00000253767	108.138	19.2197	2.48392	4.78e-06	0.000198377	PCDHGA8	5	141390157	141512979	+	8661	protein_coding	protocadherin gamma subfamily A, 8 [Source:HGNC Symbol;Acc:HGNC:8706]	-
ENSG00000165633	767.839	190.431	2.01076	4.83e-06	0.000199877	VSTM4	10	49014245	49115509	-	8633	protein_coding	V-set and transmembrane domain containing 4 [Source:HGNC Symbol;Acc:HGNC:26470]	-
ENSG00000128805	317.844	1256.15	-1.98224	4.93e-06	0.000203805	ARHGAP22	10	48446034	48656265	-	6783	protein_coding	Rho GTPase activating protein 22 [Source:HGNC Symbol;Acc:HGNC:30320]	-
ENSG00000234964	7.65324	61.3358	-2.98382	5.08e-06	0.000209529	FABP5P7	11	59781318	59781722	-	405	processed_pseudogene	fatty acid binding protein 5 pseudogene 7 [Source:HGNC Symbol;Acc:HGNC:31070]	-
ENSG00000134326	40.4199	3.65492	3.42019	5.19e-06	0.000213571	CMPK2	2	6840570	6866635	-	4302	protein_coding	cytidine/uridine monophosphate kinase 2 [Source:HGNC Symbol;Acc:HGNC:27015]	-
ENSG00000151725	1.10009	29.2909	-4.59584	5.25e-06	0.000215418	CENPU	4	184694618	184734133	-	2953	protein_coding	centromere protein U [Source:HGNC Symbol;Acc:HGNC:21348]	-
ENSG00000139970	157.288	639.058	-2.02177	5.3e-06	0.000216955	RTN1	14	59595976	59870966	-	6209	protein_coding	reticulon 1 [Source:HGNC Symbol;Acc:HGNC:10467]	-
ENSG00000115919	24.0365	1.39e-17	7.59976	5.45e-06	0.000222527	KYNU	2	142877498	143055832	+	17600	protein_coding	kynureninase [Source:HGNC Symbol;Acc:HGNC:6469]	-
ENSG00000158164	2.19226	34.7844	-3.91858	5.52e-06	0.000224977	TMSB15A	X	102513676	102516784	-	685	protein_coding	thymosin beta 15a [Source:HGNC Symbol;Acc:HGNC:30744]	-
ENSG00000183671	110.322	458.691	-2.05469	5.53e-06	0.000224977	GPR1	2	206175316	206218047	-	2834	protein_coding	G protein-coupled receptor 1 [Source:HGNC Symbol;Acc:HGNC:4463]	-
ENSG00000123975	112.506	465.1	-2.04644	5.64e-06	0.000229007	CKS2	9	89311198	89316703	+	613	protein_coding	CDC28 protein kinase regulatory subunit 2 [Source:HGNC Symbol;Acc:HGNC:2000]	-
ENSG00000189159	1171.96	4486.26	-1.93649	5.66e-06	0.000229315	JPT1	17	75135248	75168281	-	3414	protein_coding	Jupiter microtubule associated homolog 1 [Source:HGNC Symbol;Acc:HGNC:14569]	-
ENSG00000164761	6722.63	1767.95	1.92687	6e-06	0.00024251	TNFRSF11B	8	118923557	118952200	-	2827	protein_coding	TNF receptor superfamily member 11b [Source:HGNC Symbol;Acc:HGNC:11909]	-
ENSG00000136541	3.28443	43.94	-3.69574	6.09e-06	0.00024562	ERMN	2	157318625	157327713	-	4393	protein_coding	ermin [Source:HGNC Symbol;Acc:HGNC:29208]	-
ENSG00000144583	337.504	1314.75	-1.96145	6.1e-06	0.00024562	2020-03-04	2	216257865	216372027	-	4447	protein_coding	membrane associated ring-CH-type finger 4 [Source:HGNC Symbol;Acc:HGNC:29269]	-
ENSG00000137807	45.881	208.742	-2.18299	6.12e-06	0.000245959	KIF23	15	69414246	69448427	+	6576	protein_coding	kinesin family member 23 [Source:HGNC Symbol;Acc:HGNC:6392]	-
ENSG00000101945	7.65324	60.4202	-2.96217	6.24e-06	0.000250445	SUV39H1	X	48695554	48709012	+	3368	protein_coding	suppressor of variegation 3-9 homolog 1 [Source:HGNC Symbol;Acc:HGNC:11479]	-
ENSG00000067141	5150.92	1357.78	1.92348	6.33e-06	0.00025358	NEO1	15	73051710	73305206	+	8117	protein_coding	neogenin 1 [Source:HGNC Symbol;Acc:HGNC:7754]	-
ENSG00000154319	212.991	47.6023	2.1585	6.46e-06	0.00025819	FAM167A	8	11421463	11475908	-	5076	protein_coding	family with sequence similarity 167 member A [Source:HGNC Symbol;Acc:HGNC:15549]	-
ENSG00000186815	4973.98	1313.83	1.92051	6.55e-06	0.000260858	TPCN1	12	113221050	113298585	+	8728	protein_coding	two pore segment channel 1 [Source:HGNC Symbol;Acc:HGNC:18182]	-
ENSG00000221852	64.4487	279.24	-2.11335	6.56e-06	0.000260858	KRTAP1-5	17	41026026	41027202	-	1177	protein_coding	keratin associated protein 1-5 [Source:HGNC Symbol;Acc:HGNC:16777]	-
ENSG00000140961	2174.62	568.559	1.93512	6.57e-06	0.000260939	OSGIN1	16	83948282	83966332	+	3460	protein_coding	oxidative stress induced growth inhibitor 1 [Source:HGNC Symbol;Acc:HGNC:30093]	-
ENSG00000187123	134.351	542.008	-2.0114	6.77e-06	0.000268177	LYPD6	2	149329985	149474148	+	5033	protein_coding	LY6/PLAUR domain containing 6 [Source:HGNC Symbol;Acc:HGNC:28751]	-
ENSG00000160201	135.443	27.4598	2.29664	6.88e-06	0.000271951	U2AF1	21	43092956	43107587	-	11112	protein_coding	U2 small nuclear RNA auxiliary factor 1 [Source:HGNC Symbol;Acc:HGNC:12453]	-
ENSG00000180155	1222.2	316.779	1.94748	6.95e-06	0.000274286	LYNX1	8	142771197	142777810	-	5022	protein_coding	Ly6/neurotoxin 1 [Source:HGNC Symbol;Acc:HGNC:29604]	-
ENSG00000041353	530.827	132.75	1.99842	7.1e-06	0.000279497	RAB27B	18	54717860	54895516	+	7432	protein_coding	RAB27B, member RAS oncogene family [Source:HGNC Symbol;Acc:HGNC:9767]	-
ENSG00000185885	244.665	56.7579	2.10526	7.34e-06	0.000288331	IFITM1	11	313506	315272	+	1080	protein_coding	interferon induced transmembrane protein 1 [Source:HGNC Symbol;Acc:HGNC:5412]	-
ENSG00000123136	126.705	509.047	-2.00537	7.36e-06	0.000288541	DDX39A	19	14408819	14419383	-	3840	protein_coding	DExD-box helicase 39A [Source:HGNC Symbol;Acc:HGNC:17821]	-
ENSG00000050165	14064.5	3760.22	1.90313	7.42e-06	0.00029032	DKK3	11	11963106	12009769	-	5059	protein_coding	dickkopf WNT signaling pathway inhibitor 3 [Source:HGNC Symbol;Acc:HGNC:2893]	-
ENSG00000152078	29.4976	0.908125	4.83154	7.53e-06	0.000294302	TMEM56	1	95117338	95197607	+	7402	protein_coding	transmembrane protein 56 [Source:HGNC Symbol;Acc:HGNC:26477]	-
ENSG00000115232	2727.28	723.29	1.91462	7.75e-06	0.000302119	ITGA4	2	181457202	181536187	+	7901	protein_coding	integrin subunit alpha 4 [Source:HGNC Symbol;Acc:HGNC:6140]	-
ENSG00000122966	8.74545	63.1669	-2.83642	7.77e-06	0.000302459	CIT	12	119685790	119877291	-	13230	protein_coding	citron rho-interacting serine/threonine kinase [Source:HGNC Symbol;Acc:HGNC:1985]	-
ENSG00000256268	9.83767	67.7447	-2.76949	7.8e-06	0.000303023	LINC02454	12	65602869	65612997	+	895	lincRNA	long intergenic non-protein coding RNA 2454 [Source:HGNC Symbol;Acc:HGNC:53387]	-
ENSG00000109674	1.39e-17	22.882	-7.53002	8.28e-06	0.000320968	NEIL3	4	177309836	177362943	+	2959	protein_coding	nei like DNA glycosylase 3 [Source:HGNC Symbol;Acc:HGNC:24573]	-
ENSG00000213626	3411.01	913.727	1.90021	8.4e-06	0.000324876	LBH	2	30231369	30323730	+	4697	protein_coding	limb bud and heart development [Source:HGNC Symbol;Acc:HGNC:29532]	-
ENSG00000205609	163.841	35.6999	2.19402	8.53e-06	0.000329284	EIF3CL	16	28379579	28403879	-	3091	protein_coding	eukaryotic translation initiation factor 3 subunit C like [Source:HGNC Symbol;Acc:HGNC:26347]	-
ENSG00000130433	4.37662	46.6867	-3.3812	8.67e-06	0.000334199	CACNG6	19	53992288	54012669	+	1853	protein_coding	calcium voltage-gated channel auxiliary subunit gamma 6 [Source:HGNC Symbol;Acc:HGNC:13625]	-
ENSG00000126785	37.1432	173.035	-2.21646	8.7e-06	0.000334459	RHOJ	14	63204114	63293219	+	3793	protein_coding	ras homolog family member J [Source:HGNC Symbol;Acc:HGNC:688]	-
ENSG00000137834	610.559	156.555	1.96253	9e-06	0.00034522	SMAD6	15	66702228	66782848	+	8563	protein_coding	SMAD family member 6 [Source:HGNC Symbol;Acc:HGNC:6772]	MH1
ENSG00000260075	51.3421	6.40169	2.9775	9.11e-06	0.000348832	NSFP1	17	46372855	46487141	+	1471	unprocessed_pseudogene	N-ethylmaleimide-sensitive factor pseudogene 1 [Source:HGNC Symbol;Acc:HGNC:31405]	-
ENSG00000070808	255.587	60.4202	2.07823	9.18e-06	0.000350054	CAMK2A	5	150219491	150290291	-	6150	protein_coding	calcium/calmodulin dependent protein kinase II alpha [Source:HGNC Symbol;Acc:HGNC:1460]	-
ENSG00000132639	255.587	60.4202	2.07823	9.18e-06	0.000350054	SNAP25	20	10218830	10307418	+	3357	protein_coding	synaptosome associated protein 25 [Source:HGNC Symbol;Acc:HGNC:11132]	-
ENSG00000163346	6298.85	1707.52	1.8831	9.46e-06	0.000360148	PBXIP1	1	154944076	154956123	-	3851	protein_coding	PBX homeobox interacting protein 1 [Source:HGNC Symbol;Acc:HGNC:21199]	-
ENSG00000170962	409.591	102.536	1.99661	9.55e-06	0.000362562	PDGFD	11	103907186	104164379	-	4266	protein_coding	platelet derived growth factor D [Source:HGNC Symbol;Acc:HGNC:30620]	-
ENSG00000077943	972.084	255.436	1.92755	9.56e-06	0.000362562	ITGA8	10	15513949	15720125	-	7528	protein_coding	integrin subunit alpha 8 [Source:HGNC Symbol;Acc:HGNC:6144]	-
ENSG00000153790	83.0165	14.6419	2.49241	1.04e-05	0.000392164	C7orf31	7	25134697	25180356	-	3837	protein_coding	chromosome 7 open reading frame 31 [Source:HGNC Symbol;Acc:HGNC:21722]	-
ENSG00000165480	3.28443	41.1933	-3.60291	1.05e-05	0.000396201	SKA3	13	21153595	21176602	-	3048	protein_coding	spindle and kinetochore associated complex subunit 3 [Source:HGNC Symbol;Acc:HGNC:20262]	-
ENSG00000104951	33.8665	1.8237	4.11911	1.06e-05	0.000398669	IL4I1	19	49889654	49929539	-	2563	protein_coding	interleukin 4 induced 1 [Source:HGNC Symbol;Acc:HGNC:19094]	-
ENSG00000141574	373.547	93.3806	1.99852	1.07e-05	0.000401469	SECTM1	17	82321024	82334074	-	2961	protein_coding	secreted and transmembrane 1 [Source:HGNC Symbol;Acc:HGNC:10707]	-
ENSG00000214518	1.10009	27.4598	-4.50313	1.09e-05	0.00040738	KRTAP2-2	17	41054498	41055230	-	733	protein_coding	keratin associated protein 2-2 [Source:HGNC Symbol;Acc:HGNC:18905]	-
ENSG00000152092	28.4054	0.908125	4.77732	1.09e-05	0.00040738	ASTN1	1	176857302	177164973	-	9201	protein_coding	astrotactin 1 [Source:HGNC Symbol;Acc:HGNC:773]	-
ENSG00000050628	89.5698	16.473	2.4333	1.14e-05	0.000425832	PTGER3	1	70852353	71047808	-	9653	protein_coding	prostaglandin E receptor 3 [Source:HGNC Symbol;Acc:HGNC:9595]	-
ENSG00000102683	50.2499	6.40169	2.94655	1.15e-05	0.000431101	SGCG	13	23180952	23325165	+	1624	protein_coding	sarcoglycan gamma [Source:HGNC Symbol;Acc:HGNC:10809]	-
ENSG00000048707	1498.53	404.673	1.88837	1.16e-05	0.000432432	VPS13D	1	12230030	12512047	+	20768	protein_coding	vacuolar protein sorting 13 homolog D [Source:HGNC Symbol;Acc:HGNC:23595]	-
ENSG00000080561	152.919	32.9532	2.20962	1.17e-05	0.000433543	MID2	X	107825755	107927193	+	3097	protein_coding	midline 2 [Source:HGNC Symbol;Acc:HGNC:7096]	-
ENSG00000124343	896.721	238.956	1.90731	1.17e-05	0.000435022	XG	X	2752048	2816500	+	3349	protein_coding	Xg glycoprotein (Xg blood group) [Source:HGNC Symbol;Acc:HGNC:12806]	-
ENSG00000083857	13828.6	3821.56	1.85538	1.21e-05	0.000448813	FAT1	4	186587783	186726722	-	16177	protein_coding	FAT atypical cadherin 1 [Source:HGNC Symbol;Acc:HGNC:3595]	-
ENSG00000276550	345.15	86.0561	2.00216	1.23e-05	0.000454382	HERC2P2	15	22495570	22590815	+	6965	transcribed_unprocessed_pseudogene	hect domain and RLD 2 pseudogene 2 [Source:HGNC Symbol;Acc:HGNC:4870]	-
ENSG00000189057	1.39e-17	21.9664	-7.47146	1.27e-05	0.000467574	FAM111B	11	59107185	59127410	+	3863	protein_coding	family with sequence similarity 111 member B [Source:HGNC Symbol;Acc:HGNC:24200]	-
ENSG00000198028	1.39e-17	21.9664	-7.47146	1.27e-05	0.000467574	ZNF560	19	9466507	9498607	-	2836	protein_coding	zinc finger protein 560 [Source:HGNC Symbol;Acc:HGNC:26484]	zf-C2H2
ENSG00000121440	2677.04	734.277	1.86605	1.27e-05	0.000468928	PDZRN3	3	73382433	73624940	-	6136	protein_coding	PDZ domain containing ring finger 3 [Source:HGNC Symbol;Acc:HGNC:17704]	-
ENSG00000249082	103.769	20.1353	2.35779	1.3e-05	0.000477639	C5orf66-AS1	5	135038831	135040047	-	843	lincRNA	C5orf66 antisense RNA 1 [Source:HGNC Symbol;Acc:HGNC:49679]	-
ENSG00000137819	266.51	65.9136	2.01329	1.36e-05	0.000497939	PAQR5	15	69298947	69407780	+	6224	protein_coding	progestin and adipoQ receptor family member 5 [Source:HGNC Symbol;Acc:HGNC:29645]	-
ENSG00000147536	9.83767	64.998	-2.70989	1.37e-05	0.000501539	GINS4	8	41529206	41545046	+	5475	protein_coding	GINS complex subunit 4 [Source:HGNC Symbol;Acc:HGNC:28226]	-
ENSG00000109927	65.541	10.064	2.687	1.37e-05	0.000501539	TECTA	11	121101173	121191493	+	8383	protein_coding	tectorin alpha [Source:HGNC Symbol;Acc:HGNC:11720]	-
ENSG00000148798	48.0654	207.826	-2.10972	1.38e-05	0.000504668	INA	10	103277163	103290351	+	3231	protein_coding	internexin neuronal intermediate filament protein alpha [Source:HGNC Symbol;Acc:HGNC:6057]	-
ENSG00000101115	80.8321	14.6419	2.45399	1.42e-05	0.000517061	SALL4	20	51782331	51802520	-	5772	protein_coding	spalt like transcription factor 4 [Source:HGNC Symbol;Acc:HGNC:15924]	zf-C2H2
ENSG00000184809	57.8954	8.23284	2.79399	1.44e-05	0.00052324	B3GALT5-AS1	21	39597147	39612821	-	2516	antisense	B3GALT5 antisense RNA 1 [Source:HGNC Symbol;Acc:HGNC:16424]	-
ENSG00000274752	2.19226	31.1221	-3.75872	1.47e-05	0.000533228	TRBV12-3	7	142560423	142560931	+	409	TR_V_gene	T cell receptor beta variable 12-3 [Source:HGNC Symbol;Acc:HGNC:12185]	-
ENSG00000253368	559.225	2027.97	-1.85833	1.48e-05	0.000534826	TRNP1	1	26993707	27000898	+	1976	protein_coding	TMF1-regulated nuclear protein 1 [Source:HGNC Symbol;Acc:HGNC:34348]	-
ENSG00000171051	375.732	96.1273	1.96516	1.49e-05	0.000538832	FPR1	19	51745172	51804110	-	2594	protein_coding	formyl peptide receptor 1 [Source:HGNC Symbol;Acc:HGNC:3826]	-
ENSG00000134824	7066.68	1982.19	1.83386	1.55e-05	0.000557751	FADS2	11	61792980	61867354	+	11026	protein_coding	fatty acid desaturase 2 [Source:HGNC Symbol;Acc:HGNC:3575]	-
ENSG00000170624	1088.95	297.552	1.87124	1.56e-05	0.000560371	SGCD	5	155870344	156767788	+	10584	protein_coding	sarcoglycan delta [Source:HGNC Symbol;Acc:HGNC:10807]	-
ENSG00000115828	1850.23	512.71	1.85121	1.57e-05	0.000564639	QPCT	2	37342827	37373322	+	2696	protein_coding	glutaminyl-peptide cyclotransferase [Source:HGNC Symbol;Acc:HGNC:9753]	-
ENSG00000095203	1.10009	26.5442	-4.45445	1.58e-05	0.000564639	EPB41L4B	9	109171975	109320964	-	7879	protein_coding	erythrocyte membrane protein band 4.1 like 4B [Source:HGNC Symbol;Acc:HGNC:19818]	-
ENSG00000187244	2568.91	715.05	1.84484	1.59e-05	0.000569764	BCAM	19	44809059	44821421	+	5009	protein_coding	basal cell adhesion molecule (Lutheran blood group) [Source:HGNC Symbol;Acc:HGNC:6722]	-
ENSG00000078401	50.2499	212.404	-2.07716	1.6e-05	0.000570511	EDN1	6	12290363	12297194	+	2033	protein_coding	endothelin 1 [Source:HGNC Symbol;Acc:HGNC:3176]	-
ENSG00000147027	2978.49	833.158	1.83775	1.66e-05	0.000590325	TMEM47	X	34627064	34657288	-	4054	protein_coding	transmembrane protein 47 [Source:HGNC Symbol;Acc:HGNC:18515]	-
ENSG00000174442	22.9443	111.692	-2.27769	1.66e-05	0.000590325	ZWILCH	15	66504959	66550128	+	4849	protein_coding	zwilch kinetochore protein [Source:HGNC Symbol;Acc:HGNC:25468]	-
ENSG00000105516	112.506	23.7975	2.23466	1.66e-05	0.000590325	DBP	19	48630030	48637438	-	6544	protein_coding	D-box binding PAR bZIP transcription factor [Source:HGNC Symbol;Acc:HGNC:2697]	TF_bZIP
ENSG00000184110	163.841	611.591	-1.89955	1.69e-05	0.000600867	EIF3C	16	28688558	28735730	+	6982	protein_coding	eukaryotic translation initiation factor 3 subunit C [Source:HGNC Symbol;Acc:HGNC:3279]	-
ENSG00000152409	293.815	74.1537	1.98433	1.75e-05	0.000620855	JMY	5	79236189	79327215	+	9042	protein_coding	junction mediating and regulatory protein, p53 cofactor [Source:HGNC Symbol;Acc:HGNC:28916]	-
ENSG00000105974	1197.08	4240.89	-1.82475	1.77e-05	0.000626159	CAV1	7	116524785	116561184	+	4082	protein_coding	caveolin 1 [Source:HGNC Symbol;Acc:HGNC:1527]	-
ENSG00000185634	222.821	54.9268	2.0176	1.78e-05	0.000626159	SHC4	15	48823735	48963444	-	6063	protein_coding	SHC adaptor protein 4 [Source:HGNC Symbol;Acc:HGNC:16743]	-
ENSG00000230082	7.65324	55.8424	-2.84876	1.78e-05	0.000626908	PRRT3-AS1	3	9947404	9954787	+	614	antisense	PRRT3 antisense RNA 1 [Source:HGNC Symbol;Acc:HGNC:41151]	-
ENSG00000189184	335.32	86.0561	1.96049	1.78e-05	0.000626908	PCDH18	4	137518918	137532494	-	6686	protein_coding	protocadherin 18 [Source:HGNC Symbol;Acc:HGNC:14268]	-
ENSG00000173918	5203.35	1472.22	1.82135	1.79e-05	0.0006276	C1QTNF1	17	79022814	79049788	+	4854	protein_coding	C1q and TNF related 1 [Source:HGNC Symbol;Acc:HGNC:14324]	-
ENSG00000120708	155933	44359.1	1.81362	1.8e-05	0.000629528	TGFBI	5	136028895	136063818	+	7810	protein_coding	transforming growth factor beta induced [Source:HGNC Symbol;Acc:HGNC:11771]	-
ENSG00000111199	744.902	203.248	1.8731	1.89e-05	0.000660792	TRPV4	12	109783085	109833401	-	3759	protein_coding	transient receptor potential cation channel subfamily V member 4 [Source:HGNC Symbol;Acc:HGNC:18083]	-
ENSG00000222041	222.821	813.015	-1.86688	1.89e-05	0.000660792	CYTOR	2	87454781	87636740	+	17693	lincRNA	cytoskeleton regulator RNA [Source:HGNC Symbol;Acc:HGNC:28717]	-
ENSG00000087245	63017.9	18038.5	1.80468	1.97e-05	0.000687365	MMP2	16	55389700	55506691	+	4933	protein_coding	matrix metallopeptidase 2 [Source:HGNC Symbol;Acc:HGNC:7166]	-
ENSG00000151632	96.1231	19.2197	2.3142	2.01e-05	0.000698999	AKR1C2	10	4987400	5018031	-	6461	protein_coding	aldo-keto reductase family 1 member C2 [Source:HGNC Symbol;Acc:HGNC:385]	-
ENSG00000105792	63.3565	10.064	2.63818	2.01e-05	0.000698999	CFAP69	7	90245174	90311063	+	9139	protein_coding	cilia and flagella associated protein 69 [Source:HGNC Symbol;Acc:HGNC:26107]	-
ENSG00000139266	174.763	41.1933	2.08128	2.05e-05	0.000709321	2020-03-09	12	57755098	57760407	+	4005	protein_coding	membrane associated ring-CH-type finger 9 [Source:HGNC Symbol;Acc:HGNC:25139]	-
ENSG00000168961	85.2009	16.473	2.36125	2.05e-05	0.000709321	LGALS9	17	27629798	27649560	+	5714	protein_coding	galectin 9 [Source:HGNC Symbol;Acc:HGNC:6570]	-
ENSG00000147676	31.6821	1.8237	4.02326	2.06e-05	0.000709577	MAL2	8	119165034	119245673	+	3430	protein_coding	mal, T cell differentiation protein 2 (gene/pseudogene) [Source:HGNC Symbol;Acc:HGNC:13634]	-
ENSG00000181649	689.199	2433.57	-1.81991	2.08e-05	0.000715939	PHLDA2	11	2928273	2929455	-	955	protein_coding	pleckstrin homology like domain family A member 2 [Source:HGNC Symbol;Acc:HGNC:12385]	-
ENSG00000232956	55.711	225.222	-2.01314	2.14e-05	0.000735534	SNHG15	7	44983023	44986961	-	3647	lincRNA	small nucleolar RNA host gene 15 [Source:HGNC Symbol;Acc:HGNC:27797]	-
ENSG00000173894	19.6677	98.874	-2.32314	2.18e-05	0.000746974	CBX2	17	79778132	79787983	+	5687	protein_coding	chromobox 2 [Source:HGNC Symbol;Acc:HGNC:1552]	-
ENSG00000219507	320.028	83.3094	1.9399	2.25e-05	0.000772727	FTH1P8	X	148052233	148052746	+	514	processed_pseudogene	ferritin heavy chain 1 pseudogene 8 [Source:HGNC Symbol;Acc:HGNC:3995]	-
ENSG00000169715	458.741	1619.63	-1.81966	2.27e-05	0.000777093	MT1E	16	56625475	56627112	+	1052	protein_coding	metallothionein 1E [Source:HGNC Symbol;Acc:HGNC:7397]	-
ENSG00000168016	350.611	92.465	1.92132	2.28e-05	0.000777336	TRANK1	3	36826820	36945098	-	12174	protein_coding	tetratricopeptide repeat and ankyrin repeat containing 1 [Source:HGNC Symbol;Acc:HGNC:29011]	-
ENSG00000272763	1.10009	25.6287	-4.40406	2.3e-05	0.000782802	AC103702.2	17	48635923	48647023	-	1596	lincRNA	novel transcript	-
ENSG00000261236	541.749	1904.37	-1.8134	2.31e-05	0.000785027	BOP1	8	144262102	144291370	-	3716	protein_coding	block of proliferation 1 [Source:HGNC Symbol;Acc:HGNC:15519]	-
ENSG00000169855	1922.32	547.501	1.81165	2.31e-05	0.000785254	ROBO1	3	78597240	79767815	-	10875	protein_coding	roundabout guidance receptor 1 [Source:HGNC Symbol;Acc:HGNC:10249]	-
ENSG00000173641	1583.73	449.536	1.8165	2.32e-05	0.000787238	HSPB7	1	16014028	16019594	-	3910	protein_coding	heat shock protein family B (small) member 7 [Source:HGNC Symbol;Acc:HGNC:5249]	-
ENSG00000239672	441.265	1555.54	-1.81744	2.38e-05	0.000806416	NME1	17	51153536	51162428	+	3438	protein_coding	NME/NM23 nucleoside diphosphate kinase 1 [Source:HGNC Symbol;Acc:HGNC:7849]	-
ENSG00000162817	4498.87	1298.26	1.79287	2.4e-05	0.000811637	C1orf115	1	220689845	220699157	+	3413	protein_coding	chromosome 1 open reading frame 115 [Source:HGNC Symbol;Acc:HGNC:25873]	-
ENSG00000159433	91.7543	18.3041	2.3171	2.44e-05	0.000822805	STARD9	15	42575659	42720981	+	20706	protein_coding	StAR related lipid transfer domain containing 9 [Source:HGNC Symbol;Acc:HGNC:19162]	-
ENSG00000126215	9.83767	61.3358	-2.6264	2.44e-05	0.000823194	XRCC3	14	103697609	103715504	-	7507	protein_coding	X-ray repair cross complementing 3 [Source:HGNC Symbol;Acc:HGNC:12830]	-
ENSG00000013810	65.541	257.267	-1.97097	2.5e-05	0.000839611	TACC3	4	1721490	1745176	+	6528	protein_coding	transforming acidic coiled-coil containing protein 3 [Source:HGNC Symbol;Acc:HGNC:11524]	-
ENSG00000138944	774.392	216.982	1.83483	2.51e-05	0.000841395	SHISAL1	22	44243667	44312851	-	6751	protein_coding	shisa like 1 [Source:HGNC Symbol;Acc:HGNC:29335]	-
ENSG00000175592	464.202	1628.78	-1.81073	2.52e-05	0.000841885	FOSL1	11	65892049	65900573	-	1887	protein_coding	FOS like 1, AP-1 transcription factor subunit [Source:HGNC Symbol;Acc:HGNC:13718]	TF_bZIP
ENSG00000137285	72.0943	281.072	-1.96132	2.52e-05	0.000841885	TUBB2B	6	3224261	3231730	-	2194	protein_coding	tubulin beta 2B class IIb [Source:HGNC Symbol;Acc:HGNC:30829]	-
ENSG00000128285	133.259	30.2065	2.13629	2.53e-05	0.000844456	MCHR1	22	40678750	40682814	+	2961	protein_coding	melanin concentrating hormone receptor 1 [Source:HGNC Symbol;Acc:HGNC:4479]	-
ENSG00000129009	3231.89	934.785	1.78952	2.56e-05	0.000854817	ISLR	15	74173671	74176872	+	2671	protein_coding	immunoglobulin superfamily containing leucine rich repeat [Source:HGNC Symbol;Acc:HGNC:6133]	-
ENSG00000100065	38.2354	163.879	-2.09641	2.6e-05	0.000865969	CARD10	22	37490362	37519542	-	5652	protein_coding	caspase recruitment domain family member 10 [Source:HGNC Symbol;Acc:HGNC:16422]	-
ENSG00000119714	765.655	214.235	1.83683	2.61e-05	0.000865969	GPR68	14	91232532	91253925	-	3278	protein_coding	G protein-coupled receptor 68 [Source:HGNC Symbol;Acc:HGNC:4519]	-
ENSG00000115738	5067.91	1474.05	1.78151	2.66e-05	0.000882465	ID2	2	8678845	8684453	+	2205	protein_coding	inhibitor of DNA binding 2 [Source:HGNC Symbol;Acc:HGNC:5361]	bHLH
ENSG00000141068	2919.51	845.06	1.78844	2.7e-05	0.000895246	KSR1	17	27456470	27626438	+	12178	protein_coding	kinase suppressor of ras 1 [Source:HGNC Symbol;Acc:HGNC:6465]	-
ENSG00000135931	3146.7	913.727	1.78385	2.72e-05	0.000898832	ARMC9	2	231198546	231374837	+	9661	protein_coding	armadillo repeat containing 9 [Source:HGNC Symbol;Acc:HGNC:20730]	-
ENSG00000144724	701.214	196.84	1.83211	2.73e-05	0.000900682	PTPRG	3	61561569	62297613	+	14629	protein_coding	protein tyrosine phosphatase, receptor type G [Source:HGNC Symbol;Acc:HGNC:9671]	-
ENSG00000159640	54.6187	8.23284	2.71011	2.74e-05	0.000902951	ACE	17	63477061	63498380	+	8365	protein_coding	angiotensin I converting enzyme [Source:HGNC Symbol;Acc:HGNC:2707]	-
ENSG00000244694	170.394	41.1933	2.04478	2.8e-05	0.000920388	PTCHD4	6	47878028	48068689	-	5177	protein_coding	patched domain containing 4 [Source:HGNC Symbol;Acc:HGNC:21345]	-
ENSG00000187240	235.927	60.4202	1.96281	2.85e-05	0.00093424	DYNC2H1	11	103109410	103479863	+	15012	protein_coding	dynein cytoplasmic 2 heavy chain 1 [Source:HGNC Symbol;Acc:HGNC:2962]	-
ENSG00000172059	252.311	64.998	1.95448	2.86e-05	0.000938559	KLF11	2	10042849	10054836	+	4589	protein_coding	Kruppel like factor 11 [Source:HGNC Symbol;Acc:HGNC:11811]	zf-C2H2
ENSG00000166803	2.19226	29.2909	-3.67161	2.88e-05	0.000943935	PCLAF	15	64364311	64387687	-	3734	protein_coding	PCNA clamp associated factor [Source:HGNC Symbol;Acc:HGNC:28961]	-
ENSG00000054277	221.729	56.7579	1.96332	2.9e-05	0.000946502	OPN3	1	241590102	241677376	-	3716	protein_coding	opsin 3 [Source:HGNC Symbol;Acc:HGNC:14007]	-
ENSG00000117724	9.83767	60.4202	-2.60475	2.97e-05	0.000968218	CENPF	1	214603195	214664588	+	11690	protein_coding	centromere protein F [Source:HGNC Symbol;Acc:HGNC:1857]	-
ENSG00000144681	61.1721	240.787	-1.97485	2.98e-05	0.000971591	STAC	3	36380344	36548007	+	4396	protein_coding	SH3 and cysteine rich domain [Source:HGNC Symbol;Acc:HGNC:11353]	-
ENSG00000131019	16.391	85.1405	-2.36892	3e-05	0.000972574	ULBP3	6	150063150	150069095	-	988	protein_coding	UL16 binding protein 3 [Source:HGNC Symbol;Acc:HGNC:14895]	-
ENSG00000113532	86.2932	17.3886	2.30217	3e-05	0.000972574	ST8SIA4	5	100806935	100903266	-	7794	protein_coding	ST8 alpha-N-acetyl-neuraminide alpha-2,8-sialyltransferase 4 [Source:HGNC Symbol;Acc:HGNC:10871]	-
ENSG00000139364	100.492	21.0508	2.24781	3.01e-05	0.000975875	TMEM132B	12	125186836	125662377	+	15703	protein_coding	transmembrane protein 132B [Source:HGNC Symbol;Acc:HGNC:29397]	-
ENSG00000172350	46.9732	6.40169	2.8495	3.04e-05	0.000977002	ABCG4	11	119149012	119162653	+	6271	protein_coding	ATP binding cassette subfamily G member 4 [Source:HGNC Symbol;Acc:HGNC:13884]	-
ENSG00000114541	1.39e-17	20.1353	-7.34666	3.05e-05	0.000977002	FRMD4B	3	69169990	69542583	-	9993	protein_coding	FERM domain containing 4B [Source:HGNC Symbol;Acc:HGNC:24886]	-
ENSG00000146410	1.39e-17	20.1353	-7.34666	3.05e-05	0.000977002	MTFR2	6	136231024	136250335	-	2450	protein_coding	mitochondrial fission regulator 2 [Source:HGNC Symbol;Acc:HGNC:21115]	-
ENSG00000137804	1.39e-17	20.1353	-7.34666	3.05e-05	0.000977002	NUSAP1	15	41332694	41381050	+	2875	protein_coding	nucleolar and spindle associated protein 1 [Source:HGNC Symbol;Acc:HGNC:18538]	-
ENSG00000143416	20.7599	1.39e-17	7.38943	3.05e-05	0.000977002	SELENBP1	1	151364302	151372733	-	3504	protein_coding	selenium binding protein 1 [Source:HGNC Symbol;Acc:HGNC:10719]	-
ENSG00000157542	20.7599	1.39e-17	7.38943	3.05e-05	0.000977002	KCNJ6	21	37607376	38121345	-	19965	protein_coding	potassium voltage-gated channel subfamily J member 6 [Source:HGNC Symbol;Acc:HGNC:6267]	-
ENSG00000107833	170.394	609.76	-1.83869	3.1e-05	0.000990876	NPM3	10	101781325	101783413	-	928	protein_coding	nucleophosmin/nucleoplasmin 3 [Source:HGNC Symbol;Acc:HGNC:7931]	-
ENSG00000169851	2847.43	832.242	1.77442	3.1e-05	0.000990876	PCDH7	4	30720415	31146805	+	12249	protein_coding	protocadherin 7 [Source:HGNC Symbol;Acc:HGNC:8659]	-
ENSG00000227053	4.37662	41.1933	-3.20113	3.15e-05	0.00100577	AC105446.1	7	101014320	101017608	-	407	antisense	uncharacterized LOC102724094 [Source:NCBI gene;Acc:102724094]	-
ENSG00000131037	3.28443	37.5311	-3.46903	3.21e-05	0.00102162	EPS8L1	19	55072020	55087923	+	5341	protein_coding	EPS8 like 1 [Source:HGNC Symbol;Acc:HGNC:21295]	-
ENSG00000164659	265.417	928.376	-1.80602	3.22e-05	0.00102585	KIAA1324L	7	86876906	87059699	-	8115	protein_coding	KIAA1324 like [Source:HGNC Symbol;Acc:HGNC:21945]	-
ENSG00000197971	86.2932	323.188	-1.90369	3.27e-05	0.00103755	MBP	18	76978827	77133683	-	18615	protein_coding	myelin basic protein [Source:HGNC Symbol;Acc:HGNC:6925]	-
ENSG00000006118	16303.6	4829.6	1.75518	3.28e-05	0.00103755	TMEM132A	11	60924463	60937159	+	7271	protein_coding	transmembrane protein 132A [Source:HGNC Symbol;Acc:HGNC:31092]	-
ENSG00000159164	1201.45	347.908	1.7876	3.28e-05	0.00103755	SV2A	1	149903318	149917882	-	4824	protein_coding	synaptic vesicle glycoprotein 2A [Source:HGNC Symbol;Acc:HGNC:20566]	-
ENSG00000197558	25.1288	0.908125	4.60126	3.37e-05	0.00106371	SSPO	7	149776042	149833979	+	21144	protein_coding	SCO-spondin [Source:HGNC Symbol;Acc:HGNC:21998]	-
ENSG00000064687	226.097	58.5891	1.94575	3.43e-05	0.00108276	ABCA7	19	1040101	1065572	+	8367	protein_coding	ATP binding cassette subfamily A member 7 [Source:HGNC Symbol;Acc:HGNC:37]	-
ENSG00000095397	208.622	53.0957	1.97146	3.45e-05	0.00108705	WHRN	9	114402080	114505450	-	5542	protein_coding	whirlin [Source:HGNC Symbol;Acc:HGNC:16361]	-
ENSG00000172183	133.259	31.1221	2.09339	3.55e-05	0.00111556	ISG20	15	88636153	88656483	+	7363	protein_coding	interferon stimulated exonuclease gene 20 [Source:HGNC Symbol;Acc:HGNC:6130]	-
ENSG00000062282	102.676	22.882	2.15918	3.62e-05	0.00113698	DGAT2	11	75759512	75801535	+	7905	protein_coding	diacylglycerol O-acyltransferase 2 [Source:HGNC Symbol;Acc:HGNC:16940]	-
ENSG00000136261	207.53	725.121	-1.80435	3.7e-05	0.00115881	BZW2	7	16646131	16706523	+	3662	protein_coding	basic leucine zipper and W2 domains 2 [Source:HGNC Symbol;Acc:HGNC:18808]	-
ENSG00000146411	217.36	56.7579	1.93462	3.7e-05	0.00115881	SLC2A12	6	133988697	134052636	-	4468	protein_coding	solute carrier family 2 member 12 [Source:HGNC Symbol;Acc:HGNC:18067]	-
ENSG00000214357	12.0221	66.8292	-2.46367	3.71e-05	0.00115964	NEURL1B	5	172641266	172691540	+	6424	protein_coding	neuralized E3 ubiquitin protein ligase 1B [Source:HGNC Symbol;Acc:HGNC:35422]	-
ENSG00000020181	4082.73	1214.95	1.74852	3.74e-05	0.00116557	ADGRA2	8	37784191	37844896	+	7061	protein_coding	adhesion G protein-coupled receptor A2 [Source:HGNC Symbol;Acc:HGNC:17849]	-
ENSG00000166831	173.671	43.0245	2.00969	3.76e-05	0.00117058	RBPMS2	15	64739892	64775587	-	2101	protein_coding	RNA binding protein, mRNA processing factor 2 [Source:HGNC Symbol;Acc:HGNC:19098]	-
ENSG00000164109	43.6965	175.782	-2.00542	3.86e-05	0.00120166	MAD2L1	4	120055608	120067074	-	5748	protein_coding	mitotic arrest deficient 2 like 1 [Source:HGNC Symbol;Acc:HGNC:6763]	-
ENSG00000163694	98.3076	21.0508	2.21614	3.89e-05	0.0012034	RBM47	4	40423267	40630875	-	8544	protein_coding	RNA binding motif protein 47 [Source:HGNC Symbol;Acc:HGNC:30358]	-
ENSG00000147257	186.777	47.6023	1.96914	3.89e-05	0.0012034	GPC3	X	133535745	133985895	-	2711	protein_coding	glypican 3 [Source:HGNC Symbol;Acc:HGNC:4451]	-
ENSG00000221955	3970.23	1184.73	1.74454	3.89e-05	0.0012034	SLC12A8	3	125082636	125212864	-	5586	protein_coding	solute carrier family 12 member 8 [Source:HGNC Symbol;Acc:HGNC:15595]	-
ENSG00000119711	650.971	186.768	1.80059	3.89e-05	0.0012034	ALDH6A1	14	74056850	74084493	-	6680	protein_coding	aldehyde dehydrogenase 6 family member A1 [Source:HGNC Symbol;Acc:HGNC:7179]	-
ENSG00000106799	3971.32	1185.65	1.74382	3.92e-05	0.00120925	TGFBR1	9	99104038	99154192	+	6844	protein_coding	transforming growth factor beta receptor 1 [Source:HGNC Symbol;Acc:HGNC:11772]	-
ENSG00000143850	143.089	34.7844	2.03613	3.96e-05	0.00122072	PLEKHA6	1	204218851	204377665	-	8251	protein_coding	pleckstrin homology domain containing A6 [Source:HGNC Symbol;Acc:HGNC:17053]	-
ENSG00000026652	450.003	126.341	1.83148	4.02e-05	0.00123512	AGPAT4	6	161129979	161274061	-	8769	protein_coding	1-acylglycerol-3-phosphate O-acyltransferase 4 [Source:HGNC Symbol;Acc:HGNC:20885]	-
ENSG00000186310	2.19226	28.3754	-3.62601	4.06e-05	0.00124847	NAP1L3	X	93670930	93673568	-	2639	protein_coding	nucleosome assembly protein 1 like 3 [Source:HGNC Symbol;Acc:HGNC:7639]	-
ENSG00000143013	2052.29	609.76	1.75069	4.07e-05	0.00124911	LMO4	1	87328468	87348923	+	5833	protein_coding	LIM domain only 4 [Source:HGNC Symbol;Acc:HGNC:6644]	-
ENSG00000204314	41.5121	5.4861	2.88948	4.11e-05	0.00125738	PRRT1	6	32148359	32153083	-	3139	protein_coding	proline rich transmembrane protein 1 [Source:HGNC Symbol;Acc:HGNC:13943]	-
ENSG00000149809	617.113	177.613	1.796	4.26e-05	0.00130128	TM7SF2	11	65111845	65116384	+	3408	protein_coding	transmembrane 7 superfamily member 2 [Source:HGNC Symbol;Acc:HGNC:11863]	-
ENSG00000240859	87.3854	18.3041	2.24681	4.28e-05	0.00130497	AC093627.4	7	149571	155465	+	5175	lincRNA	uncharacterized LOC100507642 [Source:NCBI gene;Acc:100507642]	-
ENSG00000160539	30.5899	130.003	-2.08338	4.31e-05	0.00131191	PLPP7	9	131289459	131359022	+	4350	protein_coding	phospholipid phosphatase 7 (inactive) [Source:HGNC Symbol;Acc:HGNC:28174]	-
ENSG00000197635	5411.96	1629.7	1.73146	4.31e-05	0.00131191	DPP4	2	161992241	162074542	-	5009	protein_coding	dipeptidyl peptidase 4 [Source:HGNC Symbol;Acc:HGNC:3009]	-
ENSG00000143126	699.029	202.333	1.78792	4.32e-05	0.0013129	CELSR2	1	109250019	109275750	+	12349	protein_coding	cadherin EGF LAG seven-pass G-type receptor 2 [Source:HGNC Symbol;Acc:HGNC:3231]	-
ENSG00000156299	15.2988	79.6471	-2.37161	4.35e-05	0.00132037	TIAM1	21	31118416	31559977	-	9216	protein_coding	T cell lymphoma invasion and metastasis 1 [Source:HGNC Symbol;Acc:HGNC:11805]	-
ENSG00000105376	36.051	150.146	-2.05485	4.36e-05	0.00132037	ICAM5	19	10289981	10296778	+	3906	protein_coding	intercellular adhesion molecule 5 [Source:HGNC Symbol;Acc:HGNC:5348]	-
ENSG00000082781	30795.2	9324.11	1.72365	4.41e-05	0.00133244	ITGB5	3	124761948	124901418	-	6447	protein_coding	integrin subunit beta 5 [Source:HGNC Symbol;Acc:HGNC:6160]	-
ENSG00000005073	13.1143	72.3226	-2.45313	4.41e-05	0.00133274	HOXA11	7	27181510	27185223	-	2307	protein_coding	homeobox A11 [Source:HGNC Symbol;Acc:HGNC:5101]	Homeobox
ENSG00000154864	2902.04	871.611	1.73515	4.49e-05	0.00135456	PIEZO2	18	10666483	11148762	-	14796	protein_coding	piezo type mechanosensitive ion channel component 2 [Source:HGNC Symbol;Acc:HGNC:26270]	-
ENSG00000184588	117.968	27.4598	2.09752	4.56e-05	0.00137328	PDE4B	1	65792514	66374579	+	8644	protein_coding	phosphodiesterase 4B [Source:HGNC Symbol;Acc:HGNC:8781]	-
ENSG00000085511	557.04	160.217	1.79687	4.66e-05	0.00140086	MAP3K4	6	160991727	161117385	+	7522	protein_coding	mitogen-activated protein kinase kinase kinase 4 [Source:HGNC Symbol;Acc:HGNC:6856]	-
ENSG00000198108	536.288	154.724	1.7924	4.69e-05	0.0014079	CHSY3	5	129904472	130186634	+	3938	protein_coding	chondroitin sulfate synthase 3 [Source:HGNC Symbol;Acc:HGNC:24293]	-
ENSG00000171320	1.39e-17	18.3041	-7.21005	4.78e-05	0.0014267	ESCO2	8	27771949	27812640	+	7973	protein_coding	establishment of sister chromatid cohesion N-acetyltransferase 2 [Source:HGNC Symbol;Acc:HGNC:27230]	-
ENSG00000139910	1.39e-17	18.3041	-7.21005	4.78e-05	0.0014267	NOVA1	14	26443093	26597754	-	10046	protein_coding	NOVA alternative splicing regulator 1 [Source:HGNC Symbol;Acc:HGNC:7886]	-
ENSG00000249853	19.6677	1.39e-17	7.3119	4.78e-05	0.0014267	HS3ST5	6	114055586	114343045	-	4104	protein_coding	heparan sulfate-glucosamine 3-sulfotransferase 5 [Source:HGNC Symbol;Acc:HGNC:19419]	-
ENSG00000172296	103.769	23.7975	2.11815	4.86e-05	0.00144894	SPTLC3	20	13008979	13169103	+	8520	protein_coding	serine palmitoyltransferase long chain base subunit 3 [Source:HGNC Symbol;Acc:HGNC:16253]	-
ENSG00000232320	1023.42	303.045	1.75533	4.87e-05	0.00145044	AC009299.2	2	161340816	161341326	-	511	processed_pseudogene	matrix-remodelling associated 7 (MXRA7) pseudogene	-
ENSG00000239332	1.10009	23.7975	-4.29769	4.96e-05	0.0014746	LINC01119	2	46816697	46859007	+	2830	lincRNA	long intergenic non-protein coding RNA 1119 [Source:HGNC Symbol;Acc:HGNC:49262]	-
ENSG00000234498	15.2988	78.7315	-2.35496	5.07e-05	0.00150578	RPL13AP20	12	12875499	12876107	+	609	processed_pseudogene	ribosomal protein L13a pseudogene 20 [Source:HGNC Symbol;Acc:HGNC:35709]	-
ENSG00000104419	7871.64	2405.18	1.71046	5.17e-05	0.00153273	NDRG1	8	133237171	133302022	-	9823	protein_coding	N-myc downstream regulated 1 [Source:HGNC Symbol;Acc:HGNC:7679]	-
ENSG00000058091	744.902	219.729	1.76069	5.21e-05	0.00154184	CDK14	7	90466424	91210590	+	6841	protein_coding	cyclin dependent kinase 14 [Source:HGNC Symbol;Acc:HGNC:8883]	-
ENSG00000215845	7.65324	50.349	-2.69973	5.29e-05	0.00156087	TSTD1	1	161037631	161038990	-	1210	protein_coding	thiosulfate sulfurtransferase like domain containing 1 [Source:HGNC Symbol;Acc:HGNC:35410]	-
ENSG00000144136	2037	6661.65	-1.70938	5.29e-05	0.00156087	SLC20A1	2	112645857	112663827	+	5577	protein_coding	solute carrier family 20 member 1 [Source:HGNC Symbol;Acc:HGNC:10946]	-
ENSG00000138439	166.025	42.1089	1.97572	5.39e-05	0.00158477	FAM117B	2	202635188	202769757	+	5986	protein_coding	family with sequence similarity 117 member B [Source:HGNC Symbol;Acc:HGNC:14440]	-
ENSG00000230409	166.025	42.1089	1.97572	5.39e-05	0.00158477	TCEA1P2	3	37275693	37276598	+	906	processed_pseudogene	transcription elongation factor A1 pseudogene 2 [Source:HGNC Symbol;Acc:HGNC:29891]	-
ENSG00000078295	75.3709	15.5574	2.26648	5.57e-05	0.00163553	ADCY2	5	7396208	7830081	+	17538	protein_coding	adenylate cyclase 2 [Source:HGNC Symbol;Acc:HGNC:233]	-
ENSG00000113721	3520.24	1078.53	1.70648	5.67e-05	0.00166235	PDGFRB	5	150113837	150155872	-	7137	protein_coding	platelet derived growth factor receptor beta [Source:HGNC Symbol;Acc:HGNC:8804]	-
ENSG00000196083	380.101	108.03	1.81364	5.72e-05	0.0016763	IL1RAP	3	190514051	190659750	+	11558	protein_coding	interleukin 1 receptor accessory protein [Source:HGNC Symbol;Acc:HGNC:5995]	-
ENSG00000183760	32.7743	3.65492	3.11866	5.89e-05	0.00171982	ACP7	19	39083913	39111493	+	3107	protein_coding	acid phosphatase 7, tartrate resistant (putative) [Source:HGNC Symbol;Acc:HGNC:33781]	-
ENSG00000146859	216.267	58.5891	1.88165	5.89e-05	0.00171982	TMEM140	7	135148072	135166215	+	2313	protein_coding	transmembrane protein 140 [Source:HGNC Symbol;Acc:HGNC:21870]	-
ENSG00000171346	15.2988	77.816	-2.33811	5.91e-05	0.00172384	KRT15	17	41513743	41522529	-	7069	protein_coding	keratin 15 [Source:HGNC Symbol;Acc:HGNC:6421]	-
ENSG00000189195	54.6187	9.14842	2.56026	5.93e-05	0.00172747	BTBD8	1	92080305	92184725	+	6887	protein_coding	BTB domain containing 8 [Source:HGNC Symbol;Acc:HGNC:21019]	-
ENSG00000076344	88.4776	19.2197	2.19478	5.97e-05	0.00173487	RGS11	16	268301	275980	-	4798	protein_coding	regulator of G protein signaling 11 [Source:HGNC Symbol;Acc:HGNC:9993]	-
ENSG00000104738	145.273	499.892	-1.78207	6.08e-05	0.00176559	MCM4	8	47960185	47978160	+	6973	protein_coding	minichromosome maintenance complex component 4 [Source:HGNC Symbol;Acc:HGNC:6947]	-
ENSG00000136205	5797.52	1796.33	1.6903	6.36e-05	0.00184369	TNS3	7	47275154	47582558	-	11797	protein_coding	tensin 3 [Source:HGNC Symbol;Acc:HGNC:21616]	-
ENSG00000243547	54.6187	204.164	-1.90011	6.37e-05	0.00184369	HNRNPKP4	3	96349554	96350939	+	1386	processed_pseudogene	heterogeneous nuclear ribonucleoprotein K pseudogene 4 [Source:HGNC Symbol;Acc:HGNC:42377]	-
ENSG00000229951	43.6965	6.40169	2.74545	6.4e-05	0.0018503	FLJ31356	2	28384409	28394672	-	3001	antisense	uncharacterized protein FLJ31356 [Source:NCBI gene;Acc:403150]	-
ENSG00000151718	2967.57	919.221	1.69065	6.7e-05	0.00193359	WWC2	4	183099293	183320777	+	9966	protein_coding	WW and C2 domain containing 2 [Source:HGNC Symbol;Acc:HGNC:24148]	-
ENSG00000253276	2235.78	689.414	1.69714	6.71e-05	0.00193466	CCDC71L	7	106656765	106660996	-	4232	protein_coding	coiled-coil domain containing 71 like [Source:HGNC Symbol;Acc:HGNC:26685]	-
ENSG00000140945	712.136	2309.97	-1.69749	6.75e-05	0.0019413	CDH13	16	82626803	83800640	+	11187	protein_coding	cadherin 13 [Source:HGNC Symbol;Acc:HGNC:1753]	-
ENSG00000168952	13.1143	66.8292	-2.33938	6.83e-05	0.00196045	STXBP6	14	24809656	25050297	-	8067	protein_coding	syntaxin binding protein 6 [Source:HGNC Symbol;Acc:HGNC:19666]	-
ENSG00000123416	2476.07	7942.52	-1.6815	6.83e-05	0.00196045	TUBA1B	12	49127782	49131397	-	3574	protein_coding	tubulin alpha 1b [Source:HGNC Symbol;Acc:HGNC:18809]	-
ENSG00000169126	87.3854	19.2197	2.17688	6.85e-05	0.00196327	ARMC4	10	27812164	27999048	-	4773	protein_coding	armadillo repeat containing 4 [Source:HGNC Symbol;Acc:HGNC:25583]	-
ENSG00000173227	152.919	39.3622	1.95417	6.99e-05	0.00199881	SYT12	11	67006778	67050863	+	10830	protein_coding	synaptotagmin 12 [Source:HGNC Symbol;Acc:HGNC:18381]	-
ENSG00000138675	270.879	893.585	-1.72155	7e-05	0.00199881	FGF5	4	80266599	80336680	+	5998	protein_coding	fibroblast growth factor 5 [Source:HGNC Symbol;Acc:HGNC:3683]	-
ENSG00000211448	437.988	128.172	1.77171	7.06e-05	0.00201232	DIO2	14	80197527	80387757	-	7494	protein_coding	iodothyronine deiodinase 2 [Source:HGNC Symbol;Acc:HGNC:2884]	-
ENSG00000085999	1.10009	22.882	-4.2414	7.35e-05	0.0020902	RAD54L	1	46247688	46278473	+	3212	protein_coding	RAD54 like [Source:HGNC Symbol;Acc:HGNC:9826]	-
ENSG00000279311	22.9443	0.908125	4.4707	7.35e-05	0.0020902	AC092999.1	3	158869898	158871821	+	1924	TEC	TEC	-
ENSG00000117525	815.897	2621.26	-1.68367	7.43e-05	0.00210958	F3	1	94529225	94541800	-	2875	protein_coding	coagulation factor III, tissue factor [Source:HGNC Symbol;Acc:HGNC:3541]	-
ENSG00000172765	489.323	145.568	1.74814	7.51e-05	0.00212976	TMCC1	3	129647792	129893606	-	8138	protein_coding	transmembrane and coiled-coil domain family 1 [Source:HGNC Symbol;Acc:HGNC:29116]	-
ENSG00000261040	84.1087	297.552	-1.82145	7.55e-05	0.00213228	WFDC21P	17	60083566	60091885	-	1099	transcribed_unitary_pseudogene	WAP four-disulfide core domain 21, pseudogene [Source:HGNC Symbol;Acc:HGNC:50357]	-
ENSG00000186847	1.39e-17	17.3886	-7.13656	7.55e-05	0.00213228	KRT14	17	41582279	41586921	-	2281	protein_coding	keratin 14 [Source:HGNC Symbol;Acc:HGNC:6416]	-
ENSG00000272316	18.5754	1.39e-17	7.22998	7.55e-05	0.00213228	AL021368.2	6	57908560	57913911	-	5352	lincRNA	novel transcript	-
ENSG00000198932	151.826	39.3622	1.94383	7.6e-05	0.00214211	GPRASP1	X	102651366	102659083	+	6340	protein_coding	G protein-coupled receptor associated sorting protein 1 [Source:HGNC Symbol;Acc:HGNC:24834]	-
ENSG00000168398	475.124	140.99	1.75172	7.79e-05	0.00219168	BDKRB2	14	96204679	96244166	+	6845	protein_coding	bradykinin receptor B2 [Source:HGNC Symbol;Acc:HGNC:1030]	-
ENSG00000136720	2377.77	742.517	1.67893	7.86e-05	0.00220888	HS6ST1	2	128236716	128318577	-	4683	protein_coding	heparan sulfate 6-O-sulfotransferase 1 [Source:HGNC Symbol;Acc:HGNC:5201]	-
ENSG00000166578	56.8032	10.064	2.48097	8e-05	0.00224094	IQCD	12	113195441	113221094	-	2460	protein_coding	IQ motif containing D [Source:HGNC Symbol;Acc:HGNC:25168]	-
ENSG00000248540	56.8032	10.064	2.48097	8e-05	0.00224094	AC010931.2	15	74125915	74129278	-	3238	lincRNA	uncharacterized LOC283731 [Source:NCBI gene;Acc:283731]	-
ENSG00000115758	1177.42	3746.49	-1.66981	8.02e-05	0.002245	ODC1	2	10439968	10448504	-	2968	protein_coding	ornithine decarboxylase 1 [Source:HGNC Symbol;Acc:HGNC:8109]	-
ENSG00000229373	15.2988	75.9848	-2.30382	8.05e-05	0.00224999	LINC00452	13	113888306	113923512	+	3578	lincRNA	long intergenic non-protein coding RNA 452 [Source:HGNC Symbol;Acc:HGNC:42800]	-
ENSG00000048162	124.521	422.069	-1.76019	8.1e-05	0.00226008	NOP16	5	176383938	176388975	-	2862	protein_coding	NOP16 nucleolar protein [Source:HGNC Symbol;Acc:HGNC:26934]	-
ENSG00000254245	66.6332	13.7263	2.26805	8.13e-05	0.00226643	PCDHGA3	5	141343829	141512979	+	4876	protein_coding	protocadherin gamma subfamily A, 3 [Source:HGNC Symbol;Acc:HGNC:8701]	-
ENSG00000186638	2.19226	26.5442	-3.53022	8.17e-05	0.00227134	KIF24	9	34252381	34311371	-	6131	protein_coding	kinesin family member 24 [Source:HGNC Symbol;Acc:HGNC:19916]	-
ENSG00000164683	27.3132	1.8237	3.81004	8.17e-05	0.00227134	HEY1	8	79764010	79767863	-	3232	protein_coding	hes related family bHLH transcription factor with YRPW motif 1 [Source:HGNC Symbol;Acc:HGNC:4880]	bHLH
ENSG00000166033	16754.7	5303.86	1.65942	8.21e-05	0.00227701	HTRA1	10	122458551	122514908	+	2279	protein_coding	HtrA serine peptidase 1 [Source:HGNC Symbol;Acc:HGNC:9476]	-
ENSG00000212916	49.1576	8.23284	2.55847	8.25e-05	0.00228641	MAP10	1	232804892	232808407	+	3516	protein_coding	microtubule associated protein 10 [Source:HGNC Symbol;Acc:HGNC:29265]	-
ENSG00000176720	619.297	1982.19	-1.67822	8.29e-05	0.00229476	BOK	2	241551424	241574138	+	2711	protein_coding	BOK, BCL2 family apoptosis regulator [Source:HGNC Symbol;Acc:HGNC:1087]	-
ENSG00000067606	16.391	78.7315	-2.2562	8.41e-05	0.00232319	PRKCZ	1	2050470	2185395	+	7636	protein_coding	protein kinase C zeta [Source:HGNC Symbol;Acc:HGNC:9412]	-
ENSG00000136048	5429.44	1717.59	1.66033	8.47e-05	0.00233757	DRAM1	12	101877351	102012130	+	4180	protein_coding	DNA damage regulated autophagy modulator 1 [Source:HGNC Symbol;Acc:HGNC:25645]	-
ENSG00000011028	35653.4	11327.4	1.65421	8.53e-05	0.00235006	MRC2	17	62627401	62693597	+	6860	protein_coding	mannose receptor C type 2 [Source:HGNC Symbol;Acc:HGNC:16875]	-
ENSG00000132341	2600.59	8202.55	-1.65719	8.58e-05	0.00235665	RAN	12	130871879	130877678	+	4825	protein_coding	RAN, member RAS oncogene family [Source:HGNC Symbol;Acc:HGNC:9846]	-
ENSG00000185100	140.904	36.6155	1.94021	8.58e-05	0.00235665	ADSSL1	14	104724186	104747325	+	5775	protein_coding	adenylosuccinate synthase like 1 [Source:HGNC Symbol;Acc:HGNC:20093]	-
ENSG00000149506	69.9098	14.6419	2.24489	8.59e-05	0.00235665	ZP1	11	60867562	60875693	+	2436	protein_coding	zona pellucida glycoprotein 1 [Source:HGNC Symbol;Acc:HGNC:13187]	-
ENSG00000139178	808.251	248.111	1.70326	8.61e-05	0.00235893	C1RL	12	7089587	7109273	-	5014	protein_coding	complement C1r subcomponent like [Source:HGNC Symbol;Acc:HGNC:21265]	-
ENSG00000108175	2374.5	747.094	1.66808	8.74e-05	0.00239225	ZMIZ1	10	79069035	79316528	+	11048	protein_coding	zinc finger MIZ-type containing 1 [Source:HGNC Symbol;Acc:HGNC:16493]	zf-MIZ
ENSG00000135454	329.858	96.1273	1.77737	8.85e-05	0.00241835	B4GALNT1	12	57623410	57633355	-	8003	protein_coding	beta-1,4-N-acetyl-galactosaminyltransferase 1 [Source:HGNC Symbol;Acc:HGNC:4117]	-
ENSG00000221963	470.755	141.906	1.72907	8.96e-05	0.00244388	APOL6	22	35648395	35668409	+	10121	protein_coding	apolipoprotein L6 [Source:HGNC Symbol;Acc:HGNC:14870]	-
ENSG00000008394	1744.28	548.417	1.66904	9.1e-05	0.00247884	MGST1	12	16347142	16609259	+	7440	protein_coding	microsomal glutathione S-transferase 1 [Source:HGNC Symbol;Acc:HGNC:7061]	-
ENSG00000214595	38.2354	5.4861	2.77121	9.22e-05	0.00250836	EML6	2	54723499	54972025	+	14426	protein_coding	echinoderm microtubule associated protein like 6 [Source:HGNC Symbol;Acc:HGNC:35412]	-
ENSG00000139192	640.049	196.84	1.70046	9.64e-05	0.00261882	TAPBPL	12	6451690	6466517	+	3188	protein_coding	TAP binding protein like [Source:HGNC Symbol;Acc:HGNC:30683]	-
ENSG00000173207	98.3076	335.09	-1.76803	9.73e-05	0.00263886	CKS1B	1	154974653	154979249	+	2338	protein_coding	CDC28 protein kinase regulatory subunit 1B [Source:HGNC Symbol;Acc:HGNC:19083]	-
ENSG00000123473	9.83767	54.9268	-2.46754	9.78e-05	0.00265073	STIL	1	47250139	47314147	-	7291	protein_coding	STIL, centriolar assembly protein [Source:HGNC Symbol;Acc:HGNC:10879]	-
ENSG00000276180	211.899	687.583	-1.69764	9.81e-05	0.00265387	HIST1H4I	6	27138588	27139881	+	1294	protein_coding	histone cluster 1 H4 family member i [Source:HGNC Symbol;Acc:HGNC:4793]	-
ENSG00000069011	22057.4	7087.39	1.63792	9.99e-05	0.00269913	PITX1	5	135027735	135034813	-	3511	protein_coding	paired like homeodomain 1 [Source:HGNC Symbol;Acc:HGNC:9004]	Homeobox
ENSG00000186088	97.2154	23.7975	2.02414	0.00010129	0.00273286	GSAP	7	77310751	77416400	-	9001	protein_coding	gamma-secretase activating protein [Source:HGNC Symbol;Acc:HGNC:28042]	-
ENSG00000164484	1440.65	4499.08	-1.64284	0.000101528	0.00273551	TMEM200A	6	130365734	130443063	+	6137	protein_coding	transmembrane protein 200A [Source:HGNC Symbol;Acc:HGNC:21075]	-
ENSG00000185483	74.2787	259.098	-1.80094	0.000102182	0.00274848	ROR1	1	63774022	64181498	+	6715	protein_coding	receptor tyrosine kinase like orphan receptor 1 [Source:HGNC Symbol;Acc:HGNC:10256]	-
ENSG00000173559	251.219	809.353	-1.68739	0.000102331	0.00274848	NABP1	2	191678068	191696659	+	13806	protein_coding	nucleic acid binding protein 1 [Source:HGNC Symbol;Acc:HGNC:26232]	-
ENSG00000144554	3.28443	33.8688	-3.32145	0.000102431	0.00274848	FANCD2	3	10026414	10101930	+	8378	protein_coding	FA complementation group D2 [Source:HGNC Symbol;Acc:HGNC:3585]	-
ENSG00000117592	4176.66	12966.2	-1.63431	0.000104567	0.00280195	PRDX6	1	173477266	173488807	+	2367	protein_coding	peroxiredoxin 6 [Source:HGNC Symbol;Acc:HGNC:16753]	-
ENSG00000083290	517.72	158.386	1.70786	0.000105196	0.00281116	ULK2	17	19770829	19867936	-	9843	protein_coding	unc-51 like autophagy activating kinase 2 [Source:HGNC Symbol;Acc:HGNC:13480]	-
ENSG00000141441	122.336	31.1221	1.97013	0.000105199	0.00281116	GAREM1	18	32124877	32470484	-	7568	protein_coding	GRB2 associated regulator of MAPK1 subtype 1 [Source:HGNC Symbol;Acc:HGNC:26136]	-
ENSG00000138080	15441.8	4988.91	1.63002	0.00010818	0.00288688	EMILIN1	2	27078567	27086408	+	3958	protein_coding	elastin microfibril interfacer 1 [Source:HGNC Symbol;Acc:HGNC:19880]	-
ENSG00000165244	1.10009	21.9664	-4.18283	0.000109596	0.00291668	ZNF367	9	96385941	96418329	-	3646	protein_coding	zinc finger protein 367 [Source:HGNC Symbol;Acc:HGNC:18320]	zf-C2H2
ENSG00000242114	1.10009	21.9664	-4.18283	0.000109596	0.00291668	MTFP1	22	30425530	30429053	+	1696	protein_coding	mitochondrial fission process 1 [Source:HGNC Symbol;Acc:HGNC:26945]	-
ENSG00000164307	861.77	270.085	1.67338	0.000110287	0.00293109	ERAP1	5	96760810	96808100	-	7945	protein_coding	endoplasmic reticulum aminopeptidase 1 [Source:HGNC Symbol;Acc:HGNC:18173]	-
ENSG00000170961	216.267	696.738	-1.68729	0.000111043	0.00294717	HAS2	8	121612116	121641390	-	4190	protein_coding	hyaluronan synthase 2 [Source:HGNC Symbol;Acc:HGNC:4819]	-
ENSG00000196611	7932.81	2569.07	1.62653	0.000113899	0.00301885	MMP1	11	102789920	102798160	-	1970	protein_coding	matrix metallopeptidase 1 [Source:HGNC Symbol;Acc:HGNC:7155]	-
ENSG00000112655	10258.1	3328.07	1.62397	0.000115594	0.00305656	PTK7	6	43076268	43161719	+	9024	protein_coding	protein tyrosine kinase 7 (inactive) [Source:HGNC Symbol;Acc:HGNC:9618]	-
ENSG00000203812	13.1143	63.1669	-2.25823	0.000115634	0.00305656	HIST2H2AA3	1	149842188	149842736	-	549	protein_coding	histone cluster 2 H2A family member a3 [Source:HGNC Symbol;Acc:HGNC:4736]	-
ENSG00000112320	26.221	1.8237	3.75142	0.000116677	0.00307996	SOBP	6	107489958	107660167	+	6904	protein_coding	sine oculis binding protein homolog [Source:HGNC Symbol;Acc:HGNC:29256]	-
ENSG00000133119	17.4832	79.6471	-2.18042	0.000116885	0.00308129	RFC3	13	33818049	33966558	+	2874	protein_coding	replication factor C subunit 3 [Source:HGNC Symbol;Acc:HGNC:9971]	-
ENSG00000089280	906.551	2806.2	-1.63004	0.000119509	0.0031462	FUS	16	31180110	31194871	+	10283	protein_coding	FUS RNA binding protein [Source:HGNC Symbol;Acc:HGNC:4010]	-
ENSG00000162337	4505.42	1461.24	1.62438	0.000119695	0.00314683	LRP5	11	68312609	68449275	+	6164	protein_coding	LDL receptor related protein 5 [Source:HGNC Symbol;Acc:HGNC:6697]	-
ENSG00000176732	1.39e-17	16.473	-7.05913	0.000120499	0.00314683	PFN4	2	24115371	24123477	-	1056	protein_coding	profilin family member 4 [Source:HGNC Symbol;Acc:HGNC:31103]	-
ENSG00000268894	1.39e-17	16.473	-7.05913	0.000120499	0.00314683	PLCE1-AS1	10	94279277	94287478	-	2317	antisense	PLCE1 antisense RNA 1 [Source:HGNC Symbol;Acc:HGNC:45193]	-
ENSG00000112299	17.4832	1.39e-17	7.14311	0.000120499	0.00314683	VNN1	6	132681590	132714049	-	3106	protein_coding	vanin 1 [Source:HGNC Symbol;Acc:HGNC:12705]	-
ENSG00000275088	17.4832	1.39e-17	7.14311	0.000120499	0.00314683	AC026469.1	16	85142696	85146001	-	3306	lincRNA	novel transcript	-
ENSG00000210154	17.4832	1.39e-17	7.14311	0.000120499	0.00314683	MT-TD	MT	7518	7585	+	68	Mt_tRNA	mitochondrially encoded tRNA aspartic acid [Source:HGNC Symbol;Acc:HGNC:7478]	-
ENSG00000119514	195.515	55.8424	1.80531	0.000120749	0.00314915	GALNT12	9	98807699	98850081	+	3137	protein_coding	polypeptide N-acetylgalactosaminyltransferase 12 [Source:HGNC Symbol;Acc:HGNC:19877]	-
ENSG00000167088	170.394	550.248	-1.69056	0.000122092	0.00317993	SNRPD1	18	21612267	21633524	+	4909	protein_coding	small nuclear ribonucleoprotein D1 polypeptide [Source:HGNC Symbol;Acc:HGNC:11158]	-
ENSG00000171724	2393.06	773.646	1.62894	0.000124214	0.00323089	VAT1L	16	77788530	77980107	+	4137	protein_coding	vesicle amine transport 1 like [Source:HGNC Symbol;Acc:HGNC:29315]	-
ENSG00000138772	10.9299	56.7579	-2.36455	0.000126706	0.00329133	ANXA3	4	78551519	78610451	+	5123	protein_coding	annexin A3 [Source:HGNC Symbol;Acc:HGNC:541]	-
ENSG00000157216	1719.16	554.826	1.63136	0.000127211	0.00330006	SSBP3	1	54225432	54413479	-	5227	protein_coding	single stranded DNA binding protein 3 [Source:HGNC Symbol;Acc:HGNC:15674]	-
ENSG00000168461	1285.55	411.997	1.64135	0.000127718	0.00330881	RAB31	18	9708165	9862551	+	5586	protein_coding	RAB31, member RAS oncogene family [Source:HGNC Symbol;Acc:HGNC:9771]	-
ENSG00000167080	46.9732	8.23284	2.49305	0.000129619	0.00334918	B4GALNT2	17	49132460	49176840	+	8961	protein_coding	beta-1,4-N-acetyl-galactosaminyltransferase 2 [Source:HGNC Symbol;Acc:HGNC:24136]	-
ENSG00000073146	46.9732	8.23284	2.49305	0.000129619	0.00334918	MOV10L1	22	50089879	50161690	+	6872	protein_coding	Mov10 like RISC complex RNA helicase 1 [Source:HGNC Symbol;Acc:HGNC:7201]	-
ENSG00000123977	31.6821	122.679	-1.94938	0.000129965	0.00335369	DAW1	2	227871054	227924344	+	2933	protein_coding	dynein assembly factor with WD repeats 1 [Source:HGNC Symbol;Acc:HGNC:26383]	-
ENSG00000166482	539.565	168.457	1.6786	0.000130628	0.00336633	MFAP4	17	19383442	19387240	-	2152	protein_coding	microfibril associated protein 4 [Source:HGNC Symbol;Acc:HGNC:7035]	-
ENSG00000113070	238.112	754.419	-1.66327	0.000131755	0.00339091	HBEGF	5	140332843	140346631	-	3018	protein_coding	heparin binding EGF like growth factor [Source:HGNC Symbol;Acc:HGNC:3059]	-
ENSG00000253537	264.325	78.7315	1.74553	0.00013208	0.00339268	PCDHGA7	5	141382739	141512979	+	5443	protein_coding	protocadherin gamma subfamily A, 7 [Source:HGNC Symbol;Acc:HGNC:8705]	-
ENSG00000128510	4877.87	14874.3	-1.60848	0.000132321	0.00339268	CPA4	7	130293134	130324180	+	3958	protein_coding	carboxypeptidase A4 [Source:HGNC Symbol;Acc:HGNC:15740]	-
ENSG00000099139	129.982	34.7844	1.89765	0.000132345	0.00339268	PCSK5	9	75890644	76362339	+	12705	protein_coding	proprotein convertase subtilisin/kexin type 5 [Source:HGNC Symbol;Acc:HGNC:8747]	-
ENSG00000100031	132.166	35.6999	1.88433	0.000133435	0.00341614	GGT1	22	24583750	24629005	+	4434	protein_coding	gamma-glutamyltransferase 1 [Source:HGNC Symbol;Acc:HGNC:4250]	-
ENSG00000135835	187.87	53.0957	1.82039	0.00013636	0.00348645	KIAA1614	1	180913154	180951614	+	10195	protein_coding	KIAA1614 [Source:HGNC Symbol;Acc:HGNC:29327]	-
ENSG00000075702	3.28443	32.9532	-3.28207	0.000137915	0.00352082	WDR62	19	36054881	36105106	+	9812	protein_coding	WD repeat domain 62 [Source:HGNC Symbol;Acc:HGNC:24502]	-
ENSG00000185432	63.3565	13.7263	2.19543	0.000138064	0.00352082	METTL7A	12	50923472	50932517	+	4083	protein_coding	methyltransferase like 7A [Source:HGNC Symbol;Acc:HGNC:24550]	-
ENSG00000160818	78.6476	265.507	-1.75385	0.000138898	0.00353458	GPATCH4	1	156594487	156601496	-	4437	protein_coding	G-patch domain containing 4 [Source:HGNC Symbol;Acc:HGNC:25982]	-
ENSG00000156298	50.2499	9.14842	2.44025	0.000138966	0.00353458	TSPAN7	X	38561370	38688920	+	3110	protein_coding	tetraspanin 7 [Source:HGNC Symbol;Acc:HGNC:11854]	-
ENSG00000169255	421.605	130.003	1.69628	0.000139154	0.00353476	B3GALNT1	3	161083883	161105384	-	4183	protein_coding	beta-1,3-N-acetylgalactosaminyltransferase 1 (globoside blood group) [Source:HGNC Symbol;Acc:HGNC:918]	-
ENSG00000158747	16599.6	5472.33	1.6009	0.000141317	0.00358504	NBL1	1	19596979	19658456	+	3596	protein_coding	NBL1, DAN family BMP antagonist [Source:HGNC Symbol;Acc:HGNC:7650]	-
ENSG00000072657	753.64	240.787	1.64556	0.000143758	0.00364223	TRHDE	12	72087266	72670757	+	11950	protein_coding	thyrotropin releasing hormone degrading enzyme [Source:HGNC Symbol;Acc:HGNC:30748]	-
ENSG00000253873	480.585	150.146	1.67752	0.000145793	0.00368902	PCDHGA11	5	141421047	141512979	+	5814	protein_coding	protocadherin gamma subfamily A, 11 [Source:HGNC Symbol;Acc:HGNC:8698]	-
ENSG00000151229	280.709	84.2249	1.7351	0.000146778	0.00370914	SLC2A13	12	39755021	40106089	-	10027	protein_coding	solute carrier family 2 member 13 [Source:HGNC Symbol;Acc:HGNC:15956]	-
ENSG00000138606	140.904	38.4466	1.87005	0.000148739	0.00375384	SHF	15	45167214	45201175	-	4894	protein_coding	Src homology 2 domain containing F [Source:HGNC Symbol;Acc:HGNC:25116]	-
ENSG00000137547	197.7	623.493	-1.65652	0.000149435	0.00376653	MRPL15	8	54135210	54147901	+	1191	protein_coding	mitochondrial ribosomal protein L15 [Source:HGNC Symbol;Acc:HGNC:14054]	-
ENSG00000107551	234.835	69.5759	1.75298	0.000150863	0.00379761	RASSF4	10	44959407	44995891	+	9481	protein_coding	Ras association domain family member 4 [Source:HGNC Symbol;Acc:HGNC:20793]	-
ENSG00000105894	638.957	203.248	1.6518	0.000152783	0.00384102	PTN	7	137227341	137343865	-	1713	protein_coding	pleiotrophin [Source:HGNC Symbol;Acc:HGNC:9630]	-
ENSG00000178919	326.582	1009.86	-1.62831	0.000155887	0.00391402	FOXE1	9	97853254	97856715	+	3462	protein_coding	forkhead box E1 [Source:HGNC Symbol;Acc:HGNC:3806]	Fork
ENSG00000092096	2815.75	929.292	1.59917	0.000156846	0.00393304	SLC22A17	14	23346306	23352912	-	4278	protein_coding	solute carrier family 22 member 17 [Source:HGNC Symbol;Acc:HGNC:23095]	-
ENSG00000243742	4.37662	35.6999	-2.99535	0.000159961	0.00400599	RPLP0P2	11	61615036	61639449	+	3909	transcribed_processed_pseudogene	ribosomal protein lateral stalk subunit P0 pseudogene 2 [Source:HGNC Symbol;Acc:HGNC:17960]	-
ENSG00000114270	1616.49	530.105	1.60826	0.00016161	0.00404212	COL7A1	3	48564073	48595267	-	11071	protein_coding	collagen type VII alpha 1 chain [Source:HGNC Symbol;Acc:HGNC:2214]	-
ENSG00000055044	138.72	442.211	-1.67178	0.0001623	0.00405419	NOP58	2	202265716	202303666	+	3299	protein_coding	NOP58 ribonucleoprotein [Source:HGNC Symbol;Acc:HGNC:29926]	-
ENSG00000197536	87.3854	21.0508	2.04644	0.000163399	0.00407641	C5orf56	5	132410636	132488702	+	9728	processed_transcript	chromosome 5 open reading frame 56 [Source:HGNC Symbol;Acc:HGNC:33838]	-
ENSG00000280744	1.10009	21.0508	-4.12179	0.000164371	0.00409543	LINC01173	2	234682668	234717764	+	331	lincRNA	long intergenic non-protein coding RNA 1173 [Source:HGNC Symbol;Acc:HGNC:49545]	-
ENSG00000126950	225.005	699.485	-1.63586	0.000165354	0.00411468	TMEM35A	X	101078720	101096364	+	2571	protein_coding	transmembrane protein 35A [Source:HGNC Symbol;Acc:HGNC:25864]	-
ENSG00000170498	2.19226	24.7131	-3.42763	0.000167283	0.00415211	KISS1	1	204190341	204196486	-	709	protein_coding	KiSS-1 metastasis suppressor [Source:HGNC Symbol;Acc:HGNC:6341]	-
ENSG00000227028	2.19226	24.7131	-3.42763	0.000167283	0.00415211	SLC8A1-AS1	2	39786453	40255209	+	8475	antisense	SLC8A1 antisense RNA 1 [Source:HGNC Symbol;Acc:HGNC:44102]	-
ENSG00000109929	1616.49	532.852	1.60081	0.000169609	0.0042045	SC5D	11	121292453	121308694	+	5566	protein_coding	sterol-C5-desaturase [Source:HGNC Symbol;Acc:HGNC:10547]	-
ENSG00000113645	14.2065	67.7447	-2.24454	0.000173131	0.00428507	WWC1	5	168291651	168472303	+	10076	protein_coding	WW and C2 domain containing 1 [Source:HGNC Symbol;Acc:HGNC:29435]	-
ENSG00000137267	983.007	2956.35	-1.58844	0.000173298	0.00428507	TUBB2A	6	3153669	3157526	-	1727	protein_coding	tubulin beta 2A class IIa [Source:HGNC Symbol;Acc:HGNC:12412]	-
ENSG00000116729	7241.43	2420.75	1.58077	0.000173749	0.0042908	WLS	1	68098473	68233120	-	4469	protein_coding	wntless Wnt ligand secretion mediator [Source:HGNC Symbol;Acc:HGNC:30238]	-
ENSG00000133026	13286.9	4451.47	1.57762	0.000175498	0.0043285	MYH10	17	8474205	8630761	-	9011	protein_coding	myosin heavy chain 10 [Source:HGNC Symbol;Acc:HGNC:7568]	-
ENSG00000197614	202.069	630.818	-1.64185	0.000176152	0.00433915	MFAP5	12	8637346	8662888	-	3876	protein_coding	microfibril associated protein 5 [Source:HGNC Symbol;Acc:HGNC:29673]	-
ENSG00000122035	144.181	40.2778	1.83629	0.000177494	0.0043606	RASL11A	13	27270327	27273690	+	1624	protein_coding	RAS like family 11 member A [Source:HGNC Symbol;Acc:HGNC:23802]	-
ENSG00000197903	675	2038.04	-1.59407	0.000177617	0.0043606	HIST1H2BK	6	27146418	27146798	-	381	protein_coding	histone cluster 1 H2B family member k [Source:HGNC Symbol;Acc:HGNC:13954]	-
ENSG00000184481	416.144	131.834	1.65732	0.000177801	0.0043606	FOXO4	X	71096197	71103535	+	3447	protein_coding	forkhead box O4 [Source:HGNC Symbol;Acc:HGNC:7139]	Fork
ENSG00000107165	198.792	58.5891	1.76017	0.000178043	0.0043606	TYRP1	9	12685439	12710290	+	3741	protein_coding	tyrosinase related protein 1 [Source:HGNC Symbol;Acc:HGNC:12450]	-
ENSG00000176293	5.46882	38.4466	-2.788	0.000178139	0.0043606	ZNF135	19	58059239	58086310	+	6418	protein_coding	zinc finger protein 135 [Source:HGNC Symbol;Acc:HGNC:12919]	zf-C2H2
ENSG00000167553	2148.41	6410.78	-1.57718	0.000181064	0.00442666	TUBA1C	12	49188736	49274603	+	4631	protein_coding	tubulin alpha 1c [Source:HGNC Symbol;Acc:HGNC:20768]	-
ENSG00000188229	2930.44	8725.33	-1.57406	0.000183829	0.00448866	TUBB4B	9	137241213	137243707	+	2111	protein_coding	tubulin beta 4B class IVb [Source:HGNC Symbol;Acc:HGNC:20771]	-
ENSG00000171617	2649.74	7885.76	-1.57336	0.000185702	0.00452872	ENC1	5	74627406	74641424	-	5858	protein_coding	ectodermal-neural cortex 1 [Source:HGNC Symbol;Acc:HGNC:3345]	-
ENSG00000135678	95.0309	24.7131	1.93723	0.000189959	0.00462675	CPM	12	68842197	68971570	-	7535	protein_coding	carboxypeptidase M [Source:HGNC Symbol;Acc:HGNC:2311]	-
ENSG00000182481	507.89	1528.99	-1.58978	0.000191367	0.00465525	KPNA2	17	68035519	68046842	+	3140	protein_coding	karyopherin subunit alpha 2 [Source:HGNC Symbol;Acc:HGNC:6395]	-
ENSG00000255112	1953.99	651.876	1.58355	0.000191778	0.00465945	CHMP1B	18	11851396	11854449	+	3054	protein_coding	charged multivesicular body protein 1B [Source:HGNC Symbol;Acc:HGNC:24287]	-
ENSG00000051341	1.39e-17	15.5574	-6.9773	0.000193974	0.00467789	POLQ	3	121431427	121546641	-	9400	protein_coding	DNA polymerase theta [Source:HGNC Symbol;Acc:HGNC:9186]	-
ENSG00000233559	1.39e-17	15.5574	-6.9773	0.000193974	0.00467789	LINC00513	7	130853720	130928649	+	1616	lincRNA	long intergenic non-protein coding RNA 513 [Source:HGNC Symbol;Acc:HGNC:43566]	-
ENSG00000279520	1.39e-17	15.5574	-6.9773	0.000193974	0.00467789	AC093525.8	16	2516658	2517999	+	1342	TEC	tec	-
ENSG00000242574	16.391	1.39e-17	7.05068	0.000193974	0.00467789	HLA-DMB	6	32934629	32941070	-	4655	protein_coding	major histocompatibility complex, class II, DM beta [Source:HGNC Symbol;Acc:HGNC:4935]	-
ENSG00000134539	16.391	1.39e-17	7.05068	0.000193974	0.00467789	KLRD1	12	10226058	10329600	+	17404	protein_coding	killer cell lectin like receptor D1 [Source:HGNC Symbol;Acc:HGNC:6378]	-
ENSG00000048540	16.391	1.39e-17	7.05068	0.000193974	0.00467789	LMO3	12	16548373	16610594	-	10268	protein_coding	LIM domain only 3 [Source:HGNC Symbol;Acc:HGNC:6643]	-
ENSG00000178695	2692.33	903.656	1.57486	0.000196108	0.00472352	KCTD12	13	76880166	76886390	-	6225	protein_coding	potassium channel tetramerization domain containing 12 [Source:HGNC Symbol;Acc:HGNC:14678]	-
ENSG00000188641	563.594	182.19	1.62847	0.000199006	0.00478741	DPYD	1	97077743	97995000	-	7131	protein_coding	dihydropyrimidine dehydrogenase [Source:HGNC Symbol;Acc:HGNC:3012]	-
ENSG00000103145	1328.15	442.211	1.58631	0.000204033	0.0049023	HCFC1R1	16	3022620	3024286	-	1433	protein_coding	host cell factor C1 regulator 1 [Source:HGNC Symbol;Acc:HGNC:21198]	-
ENSG00000139263	163.841	47.6023	1.78024	0.000206689	0.00495481	LRIG3	12	58872149	58920522	-	5893	protein_coding	leucine rich repeats and immunoglobulin like domains 3 [Source:HGNC Symbol;Acc:HGNC:30991]	-
ENSG00000171428	15.2988	69.5759	-2.17692	0.000206725	0.00495481	NAT1	8	18170477	18223689	+	3168	protein_coding	N-acetyltransferase 1 [Source:HGNC Symbol;Acc:HGNC:7645]	-
ENSG00000162636	136.535	38.4466	1.82465	0.000211002	0.00505111	FAM102B	1	108560089	108644900	+	9355	protein_coding	family with sequence similarity 102 member B [Source:HGNC Symbol;Acc:HGNC:27637]	-
ENSG00000253293	19.6677	81.4782	-2.04437	0.000212723	0.00507988	HOXA10	7	27170591	27180261	-	3707	protein_coding	homeobox A10 [Source:HGNC Symbol;Acc:HGNC:5100]	Homeobox
ENSG00000234719	83.0165	20.1353	2.0363	0.000212723	0.00507988	NPIPB2	16	11927373	11976643	-	2719	protein_coding	nuclear pore complex interacting protein family, member B2 [Source:HGNC Symbol;Acc:HGNC:37451]	-
ENSG00000205795	85.2009	21.0508	2.00997	0.000213497	0.00508882	CYS1	2	10056780	10080944	-	2847	protein_coding	cystin 1 [Source:HGNC Symbol;Acc:HGNC:18525]	-
ENSG00000091972	427.066	1281.78	-1.58538	0.000213987	0.00508882	CD200	3	112332347	112362812	+	2991	protein_coding	CD200 molecule [Source:HGNC Symbol;Acc:HGNC:7203]	-
ENSG00000171951	407.406	130.003	1.64687	0.000214115	0.00508882	SCG2	2	223596940	223602503	-	2719	protein_coding	secretogranin II [Source:HGNC Symbol;Acc:HGNC:10575]	-
ENSG00000154175	8.74545	47.6023	-2.42926	0.000214401	0.00508882	ABI3BP	3	100749156	100993515	-	10978	protein_coding	ABI family member 3 binding protein [Source:HGNC Symbol;Acc:HGNC:17265]	-
ENSG00000187741	8.74545	47.6023	-2.42926	0.000214401	0.00508882	FANCA	16	89737549	89816657	-	9736	protein_coding	FA complementation group A [Source:HGNC Symbol;Acc:HGNC:3582]	-
ENSG00000143369	2799.37	947.603	1.56261	0.000217875	0.00516501	ECM1	1	150508062	150513789	+	3360	protein_coding	extracellular matrix protein 1 [Source:HGNC Symbol;Acc:HGNC:3153]	-
ENSG00000153253	9.83767	50.349	-2.34231	0.000221986	0.0052561	SCN3A	2	165087522	165204067	-	9840	protein_coding	sodium voltage-gated channel alpha subunit 3 [Source:HGNC Symbol;Acc:HGNC:10590]	-
ENSG00000219607	159.472	46.6867	1.76921	0.000223452	0.0052844	PPP1R3G	6	5084581	5089487	+	4907	protein_coding	protein phosphatase 1 regulatory subunit 3G [Source:HGNC Symbol;Acc:HGNC:14945]	-
ENSG00000115539	152.919	471.509	-1.62382	0.000229399	0.00541848	PDCL3	2	100562690	100576735	+	1831	protein_coding	phosducin like 3 [Source:HGNC Symbol;Acc:HGNC:28860]	-
ENSG00000188153	1648.17	556.657	1.56577	0.000230728	0.00544329	COL4A5	X	108439844	108697545	+	11865	protein_coding	collagen type IV alpha 5 chain [Source:HGNC Symbol;Acc:HGNC:2207]	-
ENSG00000118849	302.553	95.2117	1.66654	0.000233212	0.00549525	RARRES1	3	158696892	158732696	-	2236	protein_coding	retinoic acid receptor responder 1 [Source:HGNC Symbol;Acc:HGNC:9867]	-
ENSG00000226445	60.0798	13.7263	2.11896	0.000236256	0.00556028	BX322234.1	6	169213254	169239565	+	980	antisense	uncharacterized LOC101929523 [Source:NCBI gene;Acc:101929523]	-
ENSG00000123219	2.19226	23.7975	-3.37346	0.000240916	0.00564598	CENPK	5	65517766	65563171	-	4312	protein_coding	centromere protein K [Source:HGNC Symbol;Acc:HGNC:29479]	-
ENSG00000216819	2.19226	23.7975	-3.37346	0.000240916	0.00564598	TUBB2BP1	6	3177044	3179764	-	871	unprocessed_pseudogene	tubulin beta 2B class IIb pseudogene 1 [Source:HGNC Symbol;Acc:HGNC:42332]	-
ENSG00000133878	24.0365	1.8237	3.62651	0.000240916	0.00564598	DUSP26	8	33591332	33600106	-	2052	protein_coding	dual specificity phosphatase 26 [Source:HGNC Symbol;Acc:HGNC:28161]	-
ENSG00000107159	158.38	46.6867	1.75931	0.000241054	0.00564598	CA9	9	35673856	35681159	+	1670	protein_coding	carbonic anhydrase 9 [Source:HGNC Symbol;Acc:HGNC:1383]	-
ENSG00000115339	25.1288	98.874	-1.97148	0.000241346	0.00564605	GALNT3	2	165747591	165794682	-	4686	protein_coding	polypeptide N-acetylgalactosaminyltransferase 3 [Source:HGNC Symbol;Acc:HGNC:4125]	-
ENSG00000126368	534.104	175.782	1.60257	0.000242085	0.00565656	NR1D1	17	40092787	40100725	-	2772	protein_coding	nuclear receptor subfamily 1 group D member 1 [Source:HGNC Symbol;Acc:HGNC:7962]	THR-like
ENSG00000160072	184.593	562.15	-1.60603	0.000242589	0.00566157	ATAD3B	1	1471769	1497848	+	7682	protein_coding	ATPase family, AAA domain containing 3B [Source:HGNC Symbol;Acc:HGNC:24007]	-
ENSG00000114698	152.919	44.8556	1.76628	0.0002435	0.00567605	PLSCR4	3	146192339	146251179	-	4227	protein_coding	phospholipid scramblase 4 [Source:HGNC Symbol;Acc:HGNC:16497]	-
ENSG00000164934	242.481	730.614	-1.5908	0.000245436	0.00571436	DCAF13	8	103414714	103443453	+	9199	protein_coding	DDB1 and CUL4 associated factor 13 [Source:HGNC Symbol;Acc:HGNC:24535]	-
ENSG00000174792	1.10009	19.2197	-3.99135	0.000248027	0.00574727	ODAPH	4	75556048	75565885	+	2054	protein_coding	odontogenesis associated phosphoprotein [Source:HGNC Symbol;Acc:HGNC:26300]	-
ENSG00000229563	1.10009	19.2197	-3.99135	0.000248027	0.00574727	LINC01204	X	45505388	45630202	+	5260	lincRNA	long intergenic non-protein coding RNA 1204 [Source:HGNC Symbol;Acc:HGNC:49635]	-
ENSG00000165140	20.7599	0.908125	4.32713	0.000248027	0.00574727	FBP1	9	94603133	94640249	-	1739	protein_coding	fructose-bisphosphatase 1 [Source:HGNC Symbol;Acc:HGNC:3606]	-
ENSG00000204174	20.7599	0.908125	4.32713	0.000248027	0.00574727	NPY4R	10	46461099	46465881	-	1956	protein_coding	neuropeptide Y receptor Y4 [Source:HGNC Symbol;Acc:HGNC:9329]	-
ENSG00000085840	3.28443	31.1221	-3.19992	0.000252157	0.00580854	ORC1	1	52372829	52404459	-	3157	protein_coding	origin recognition complex subunit 1 [Source:HGNC Symbol;Acc:HGNC:8487]	-
ENSG00000113924	3.28443	31.1221	-3.19992	0.000252157	0.00580854	HGD	3	120628173	120682571	-	2983	protein_coding	homogentisate 1,2-dioxygenase [Source:HGNC Symbol;Acc:HGNC:4892]	-
ENSG00000139354	3.28443	31.1221	-3.19992	0.000252157	0.00580854	GAS2L3	12	100573683	100628286	+	6799	protein_coding	growth arrest specific 2 like 3 [Source:HGNC Symbol;Acc:HGNC:27475]	-
ENSG00000237510	3.28443	30.2065	-3.15703	0.000252157	0.00580854	GPAT2P1	2	95789654	95800166	+	2245	transcribed_unprocessed_pseudogene	glycerol-3-phosphate acyltransferase 2 pseudogene 1 [Source:HGNC Symbol;Acc:HGNC:52330]	-
ENSG00000256802	31.6821	4.57052	2.75753	0.000252157	0.00580854	AC022613.1	15	29674990	29680957	+	2736	antisense	uncharacterized LOC100130111 [Source:NCBI gene;Acc:100130111]	-
ENSG00000064655	131.074	37.5311	1.80046	0.000253083	0.005823	EYA2	20	46894624	47188844	+	3618	protein_coding	EYA transcriptional coactivator and phosphatase 2 [Source:HGNC Symbol;Acc:HGNC:3520]	-
ENSG00000107562	44.7887	8.23284	2.42453	0.000258125	0.00593201	CXCL12	10	44370165	44386493	-	6077	protein_coding	C-X-C motif chemokine ligand 12 [Source:HGNC Symbol;Acc:HGNC:10672]	-
ENSG00000177706	6149.21	2121.36	1.53535	0.000262755	0.00603076	FAM20C	7	192969	260745	+	4629	protein_coding	FAM20C, golgi associated secretory pathway kinase [Source:HGNC Symbol;Acc:HGNC:22140]	-
ENSG00000072071	701.214	234.378	1.58045	0.000263039	0.00603076	ADGRL1	19	14147743	14206187	-	8487	protein_coding	adhesion G protein-coupled receptor L1 [Source:HGNC Symbol;Acc:HGNC:20973]	-
ENSG00000154127	321.121	954.928	-1.57195	0.000263916	0.00604006	UBASH3B	11	122655675	122814473	+	9011	protein_coding	ubiquitin associated and SH3 domain containing B [Source:HGNC Symbol;Acc:HGNC:29884]	-
ENSG00000174804	380.101	123.594	1.61968	0.000264063	0.00604006	FZD4	11	86945679	86955391	-	7383	protein_coding	frizzled class receptor 4 [Source:HGNC Symbol;Acc:HGNC:4042]	-
ENSG00000173114	9.83767	49.4334	-2.3159	0.000273264	0.0062359	LRRN3	7	111091006	111125454	+	3875	protein_coding	leucine rich repeat neuronal 3 [Source:HGNC Symbol;Acc:HGNC:17200]	-
ENSG00000230844	9.83767	49.4334	-2.3159	0.000273264	0.0062359	ZNF674-AS1	X	46545493	46548408	+	2078	lincRNA	ZNF674 antisense RNA 1 (head to head) [Source:HGNC Symbol;Acc:HGNC:44266]	-
ENSG00000119326	526.458	1539.97	-1.54832	0.000277308	0.00632081	CTNNAL1	9	108942569	109013529	-	3131	protein_coding	catenin alpha like 1 [Source:HGNC Symbol;Acc:HGNC:2512]	-
ENSG00000102409	634.588	212.404	1.57838	0.000281468	0.00640815	BEX4	X	103215092	103217246	+	1328	protein_coding	brain expressed X-linked 4 [Source:HGNC Symbol;Acc:HGNC:25475]	-
ENSG00000169607	16.391	70.4914	-2.09699	0.000284129	0.00645982	CKAP2L	2	112736607	112764677	-	5219	protein_coding	cytoskeleton associated protein 2 like [Source:HGNC Symbol;Acc:HGNC:26877]	-
ENSG00000272196	14.2065	64.998	-2.18494	0.000284711	0.00645982	HIST2H2AA4	1	149851061	149851624	+	564	protein_coding	histone cluster 2 H2A family member a4 [Source:HGNC Symbol;Acc:HGNC:29668]	-
ENSG00000128050	493.692	1442.01	-1.54619	0.000284888	0.00645982	PAICS	4	56435741	56464579	+	7517	protein_coding	phosphoribosylaminoimidazole carboxylase and phosphoribosylaminoimidazolesuccinocarboxamide synthase [Source:HGNC Symbol;Acc:HGNC:8587]	-
ENSG00000132849	150.734	44.8556	1.74554	0.00028506	0.00645982	PATJ	1	61742406	62178675	+	11990	protein_coding	PATJ, crumbs cell polarity complex component [Source:HGNC Symbol;Acc:HGNC:28881]	-
ENSG00000104936	4332.85	1506.1	1.52441	0.000294839	0.00667367	DMPK	19	45769717	45782552	-	5807	protein_coding	DM1 protein kinase [Source:HGNC Symbol;Acc:HGNC:2933]	-
ENSG00000121904	491.507	162.964	1.59184	0.000296968	0.00671408	CSMD2	1	33513999	34165842	-	18157	protein_coding	CUB and Sushi multiple domains 2 [Source:HGNC Symbol;Acc:HGNC:19290]	-
ENSG00000182179	1080.21	368.966	1.5494	0.000299082	0.00675407	UBA7	3	49805207	49813946	-	4545	protein_coding	ubiquitin like modifier activating enzyme 7 [Source:HGNC Symbol;Acc:HGNC:12471]	-
ENSG00000158246	5.46882	36.6155	-2.71784	0.000300744	0.00677593	TENT5B	1	27005020	27012836	-	2368	protein_coding	terminal nucleotidyltransferase 5B [Source:HGNC Symbol;Acc:HGNC:28273]	-
ENSG00000228063	5.46882	36.6155	-2.71784	0.000300744	0.00677593	LYPLAL1-DT	1	219086602	219173961	-	724	antisense	LYPLAL1 divergent transcript [Source:HGNC Symbol;Acc:HGNC:50560]	-
ENSG00000172403	6885.37	2402.44	1.51898	0.000302135	0.00679943	SYNPO2	4	118850688	119061247	+	14034	protein_coding	synaptopodin 2 [Source:HGNC Symbol;Acc:HGNC:17732]	-
ENSG00000143669	225.005	70.4914	1.6725	0.000302912	0.00680236	LYST	1	235661041	235883640	-	19614	protein_coding	lysosomal trafficking regulator [Source:HGNC Symbol;Acc:HGNC:1968]	-
ENSG00000136141	636.773	214.235	1.57096	0.000302962	0.00680236	LRCH1	13	46553168	46753040	+	7307	protein_coding	leucine rich repeats and calponin homology domain containing 1 [Source:HGNC Symbol;Acc:HGNC:20309]	-
ENSG00000250251	244.665	77.816	1.65092	0.000304114	0.00682039	PKD1P6	16	15125242	15154564	-	6015	transcribed_unprocessed_pseudogene	polycystin 1, transient receptor potential channel interacting pseudogene 6 [Source:HGNC Symbol;Acc:HGNC:30070]	-
ENSG00000171860	1.39e-17	14.6419	-6.89055	0.000315208	0.00703757	C3AR1	12	8058302	8066471	-	2145	protein_coding	complement C3a receptor 1 [Source:HGNC Symbol;Acc:HGNC:1319]	-
ENSG00000090534	15.2988	1.39e-17	6.95193	0.000315208	0.00703757	THPO	3	184371935	184381968	-	2705	protein_coding	thrombopoietin [Source:HGNC Symbol;Acc:HGNC:11795]	-
ENSG00000170442	15.2988	1.39e-17	6.95193	0.000315208	0.00703757	KRT86	12	52249300	52309163	+	2394	protein_coding	keratin 86 [Source:HGNC Symbol;Acc:HGNC:6463]	-
ENSG00000211767	6.56102	39.3622	-2.56417	0.000315485	0.00703757	TRBJ2-3	7	142796847	142796895	+	49	TR_J_gene	T cell receptor beta joining 2-3 [Source:HGNC Symbol;Acc:HGNC:12171]	-
ENSG00000101220	318.936	932.954	-1.54821	0.000315599	0.00703757	C20orf27	20	3753508	3768387	-	2415	protein_coding	chromosome 20 open reading frame 27 [Source:HGNC Symbol;Acc:HGNC:15873]	-
ENSG00000124787	63.3565	205.08	-1.69289	0.000316928	0.00705837	RPP40	6	4994732	5004063	-	1962	protein_coding	ribonuclease P/MRP subunit p40 [Source:HGNC Symbol;Acc:HGNC:20992]	-
ENSG00000095539	363.717	119.016	1.61053	0.000317255	0.00705837	SEMA4G	10	100969518	100985871	+	5253	protein_coding	semaphorin 4G [Source:HGNC Symbol;Acc:HGNC:10735]	-
ENSG00000116016	18971.9	6659.82	1.51029	0.000318037	0.00706772	EPAS1	2	46293667	46386703	+	7302	protein_coding	endothelial PAS domain protein 1 [Source:HGNC Symbol;Acc:HGNC:3374]	Others
ENSG00000134508	1117.35	384.53	1.53857	0.000319566	0.00708623	CABLES1	18	23134564	23260467	+	6654	protein_coding	Cdk5 and Abl enzyme substrate 1 [Source:HGNC Symbol;Acc:HGNC:25097]	-
ENSG00000254726	143.089	433.971	-1.59995	0.000319595	0.00708623	MEX3A	1	156072013	156081998	-	6124	protein_coding	mex-3 RNA binding family member A [Source:HGNC Symbol;Acc:HGNC:33482]	-
ENSG00000130164	6259.53	2194.6	1.51203	0.000322389	0.00713983	LDLR	19	11089362	11133816	+	7718	protein_coding	low density lipoprotein receptor [Source:HGNC Symbol;Acc:HGNC:6547]	-
ENSG00000006016	30.5899	110.776	-1.85274	0.000322744	0.00713983	CRLF1	19	18572220	18607741	-	3018	protein_coding	cytokine receptor like factor 1 [Source:HGNC Symbol;Acc:HGNC:2364]	-
ENSG00000273802	67.7254	216.982	-1.67819	0.000324802	0.00717724	HIST1H2BG	6	26215159	26216692	-	1534	protein_coding	histone cluster 1 H2B family member g [Source:HGNC Symbol;Acc:HGNC:4746]	-
ENSG00000114529	99.3998	307.623	-1.62877	0.000327618	0.0072313	C3orf52	3	112086335	112131004	+	6021	protein_coding	chromosome 3 open reading frame 52 [Source:HGNC Symbol;Acc:HGNC:26255]	-
ENSG00000166226	1245.14	3556.97	-1.51426	0.000328514	0.00724288	CCT2	12	69585334	69601570	+	4322	protein_coding	chaperonin containing TCP1 subunit 2 [Source:HGNC Symbol;Acc:HGNC:1615]	-
ENSG00000121064	1988.94	692.161	1.52263	0.000330202	0.00727189	SCPEP1	17	56978105	57006768	+	3853	protein_coding	serine carboxypeptidase 1 [Source:HGNC Symbol;Acc:HGNC:29507]	-
ENSG00000205670	102.676	28.3754	1.85036	0.000334314	0.00735415	SMIM11A	21	34375480	34407866	+	4200	protein_coding	small integral membrane protein 11A [Source:HGNC Symbol;Acc:HGNC:1293]	-
ENSG00000209082	64.4487	15.5574	2.041	0.000336548	0.00739182	MT-TL1	MT	3230	3304	+	75	Mt_tRNA	mitochondrially encoded tRNA leucine 1 (UUA/G) [Source:HGNC Symbol;Acc:HGNC:7490]	-
ENSG00000162894	49.1576	10.064	2.27287	0.000336783	0.00739182	FCMR	1	206904386	206923247	-	2348	protein_coding	Fc fragment of IgM receptor [Source:HGNC Symbol;Acc:HGNC:14315]	-
ENSG00000185070	3757.25	1319.32	1.50978	0.000338305	0.00741689	FLRT2	14	85530144	85654426	+	34899	protein_coding	fibronectin leucine rich transmembrane protein 2 [Source:HGNC Symbol;Acc:HGNC:3761]	-
ENSG00000159899	1245.14	432.14	1.52643	0.000348225	0.00759851	NPR2	9	35792154	35809732	+	3865	protein_coding	natriuretic peptide receptor 2 [Source:HGNC Symbol;Acc:HGNC:7944]	-
ENSG00000153233	2.19226	22.882	-3.31718	0.000348534	0.00759851	PTPRR	12	70638073	70920843	-	5142	protein_coding	protein tyrosine phosphatase, receptor type R [Source:HGNC Symbol;Acc:HGNC:9680]	-
ENSG00000258645	2.19226	22.882	-3.31718	0.000348534	0.00759851	HSPE1P2	14	63601509	63601814	+	306	processed_pseudogene	heat shock protein family E (Hsp10) member 1 pseudogene 2 [Source:HGNC Symbol;Acc:HGNC:20052]	-
ENSG00000125735	22.9443	1.8237	3.55975	0.000348534	0.00759851	TNFSF14	19	6661253	6670588	-	4778	protein_coding	TNF superfamily member 14 [Source:HGNC Symbol;Acc:HGNC:11930]	-
ENSG00000210195	22.9443	1.8237	3.55975	0.000348534	0.00759851	MT-TT	MT	15888	15953	+	66	Mt_tRNA	mitochondrially encoded tRNA threonine [Source:HGNC Symbol;Acc:HGNC:7499]	-
ENSG00000177169	1814.19	634.48	1.51547	0.00035245	0.00767532	ULK1	12	131894651	131923167	+	7608	protein_coding	unc-51 like autophagy activating kinase 1 [Source:HGNC Symbol;Acc:HGNC:12558]	-
ENSG00000166340	4509.79	1591.25	1.50282	0.00035521	0.0077268	TPP1	11	6612763	6619485	-	6544	protein_coding	tripeptidyl peptidase 1 [Source:HGNC Symbol;Acc:HGNC:2073]	-
ENSG00000137309	2755.68	7786.88	-1.4986	0.000360418	0.00783136	HMGA1	6	34236873	34246231	+	2327	protein_coding	high mobility group AT-hook 1 [Source:HGNC Symbol;Acc:HGNC:5010]	HMGI/HMGY
ENSG00000128641	866.139	2466.53	-1.50969	0.000360919	0.00783356	MYO1B	2	191245185	191425389	+	9533	protein_coding	myosin IB [Source:HGNC Symbol;Acc:HGNC:7596]	-
ENSG00000153246	641.141	219.729	1.54432	0.00036233	0.00785544	PLA2R1	2	159932006	160062610	-	15357	protein_coding	phospholipase A2 receptor 1 [Source:HGNC Symbol;Acc:HGNC:9042]	-
ENSG00000134245	107.045	30.2065	1.82059	0.000362984	0.0078609	WNT2B	1	112466541	112530165	+	12561	protein_coding	Wnt family member 2B [Source:HGNC Symbol;Acc:HGNC:12781]	-
ENSG00000100558	60.0798	194.093	-1.68997	0.000367014	0.00793937	PLEK2	14	67386983	67412200	-	1603	protein_coding	pleckstrin 2 [Source:HGNC Symbol;Acc:HGNC:19238]	-
ENSG00000132330	4.37662	32.9532	-2.88029	0.000372105	0.00802285	SCLY	2	238060889	238099413	+	11733	protein_coding	selenocysteine lyase [Source:HGNC Symbol;Acc:HGNC:18161]	-
ENSG00000112742	4.37662	32.9532	-2.88029	0.000372105	0.00802285	TTK	6	80003887	80042527	+	4579	protein_coding	TTK protein kinase [Source:HGNC Symbol;Acc:HGNC:12401]	-
ENSG00000086991	33.8665	5.4861	2.59672	0.000372105	0.00802285	NOX4	11	89324356	89498187	-	6096	protein_coding	NADPH oxidase 4 [Source:HGNC Symbol;Acc:HGNC:7891]	-
ENSG00000285051	1.10009	18.3041	-3.92142	0.000376589	0.0080567	AC026316.4	3	170448639	170860993	+	4226	processed_transcript	uncharacterized LOC101928583 [Source:NCBI gene;Acc:101928583]	-
ENSG00000158402	1.10009	18.3041	-3.92142	0.000376589	0.0080567	CDC25C	5	138285265	138338355	-	3338	protein_coding	cell division cycle 25C [Source:HGNC Symbol;Acc:HGNC:1727]	-
ENSG00000126218	1.10009	18.3041	-3.92142	0.000376589	0.0080567	F10	13	113122814	113149529	+	2356	protein_coding	coagulation factor X [Source:HGNC Symbol;Acc:HGNC:3528]	-
ENSG00000105538	1.10009	18.3041	-3.92142	0.000376589	0.0080567	RASIP1	19	48720587	48740721	-	4149	protein_coding	Ras interacting protein 1 [Source:HGNC Symbol;Acc:HGNC:24716]	-
ENSG00000227001	19.6677	0.908125	4.2496	0.000376589	0.0080567	NBPF2P	1	21424625	21427967	-	661	unprocessed_pseudogene	NBPF member 2, pseudogene [Source:HGNC Symbol;Acc:HGNC:31987]	-
ENSG00000205078	19.6677	0.908125	4.2496	0.000376589	0.0080567	SYCE1L	16	77199397	77213215	+	1244	protein_coding	synaptonemal complex central element protein 1 like [Source:HGNC Symbol;Acc:HGNC:37236]	-
ENSG00000282851	19.6677	0.908125	4.2496	0.000376589	0.0080567	BISPR	19	17405686	17419324	+	3045	lincRNA	BST2 interferon stimulated positive regulator [Source:HGNC Symbol;Acc:HGNC:51290]	-
ENSG00000257219	18.5754	74.1537	-1.99064	0.000376975	0.0080567	LINC02407	12	76259839	76305131	+	1201	lincRNA	long intergenic non-protein coding RNA 2407 [Source:HGNC Symbol;Acc:HGNC:53336]	-
ENSG00000182718	22863.5	64083.2	-1.4869	0.000386496	0.00825116	ANXA2	15	60347134	60402883	-	8824	protein_coding	annexin A2 [Source:HGNC Symbol;Acc:HGNC:537]	-
ENSG00000169760	69.9098	17.3886	1.99888	0.00038765	0.00826676	NLGN1	3	173396284	174286644	+	10148	protein_coding	neuroligin 1 [Source:HGNC Symbol;Acc:HGNC:14291]	-
ENSG00000100100	581.069	199.586	1.54104	0.000391307	0.00833565	PIK3IP1	22	31281593	31292534	-	3805	protein_coding	phosphoinositide-3-kinase interacting protein 1 [Source:HGNC Symbol;Acc:HGNC:24942]	-
ENSG00000183778	36.051	6.40169	2.46878	0.000391938	0.00833999	B3GALT5	21	39556442	39673137	+	14319	protein_coding	beta-1,3-galactosyltransferase 5 [Source:HGNC Symbol;Acc:HGNC:920]	-
ENSG00000136982	15.2988	65.9136	-2.09906	0.000392948	0.0083524	DSCC1	8	119833976	119856010	-	2603	protein_coding	DNA replication and sister chromatid cohesion 1 [Source:HGNC Symbol;Acc:HGNC:24453]	-
ENSG00000138160	14.2065	62.2513	-2.12278	0.000398109	0.00844483	KIF11	10	92593286	92655395	+	4860	protein_coding	kinesin family member 11 [Source:HGNC Symbol;Acc:HGNC:6388]	-
ENSG00000167996	74476.4	26638.4	1.48327	0.000398521	0.00844483	FTH1	11	61959718	61967660	-	2030	protein_coding	ferritin heavy chain 1 [Source:HGNC Symbol;Acc:HGNC:3976]	-
ENSG00000211584	966.623	337.837	1.51624	0.000398594	0.00844483	SLC48A1	12	47753916	47782753	+	4921	protein_coding	solute carrier family 48 member 1 [Source:HGNC Symbol;Acc:HGNC:26035]	-
ENSG00000115525	644.418	1825.63	-1.50217	0.000401253	0.00849195	ST3GAL5	2	85837120	85905199	-	16318	protein_coding	ST3 beta-galactoside alpha-2,3-sialyltransferase 5 [Source:HGNC Symbol;Acc:HGNC:10872]	-
ENSG00000198910	36.051	122.679	-1.76365	0.000404237	0.00854586	L1CAM	X	153861514	153886174	-	7270	protein_coding	L1 cell adhesion molecule [Source:HGNC Symbol;Acc:HGNC:6470]	-
ENSG00000143162	1687.49	596.026	1.50121	0.000407531	0.00859135	CREG1	1	167529117	167553805	-	3286	protein_coding	cellular repressor of E1A stimulated genes 1 [Source:HGNC Symbol;Acc:HGNC:2351]	-
ENSG00000105499	168.21	52.1801	1.68606	0.000407696	0.00859135	PLA2G4C	19	48047843	48110817	-	6613	protein_coding	phospholipase A2 group IVC [Source:HGNC Symbol;Acc:HGNC:9037]	-
ENSG00000167925	445.634	151.061	1.55985	0.000407962	0.00859135	GHDC	17	42188799	42194532	-	4019	protein_coding	GH3 domain containing [Source:HGNC Symbol;Acc:HGNC:24438]	-
ENSG00000122642	9792.86	3502.95	1.48312	0.000408374	0.00859135	FKBP9	7	32957404	33006931	+	5170	protein_coding	FK506 binding protein 9 [Source:HGNC Symbol;Acc:HGNC:3725]	-
ENSG00000157693	417.236	140.99	1.56433	0.000408764	0.00859135	TMEM268	9	114611206	114646422	+	4792	protein_coding	transmembrane protein 268 [Source:HGNC Symbol;Acc:HGNC:24513]	-
ENSG00000173193	442.357	150.146	1.55797	0.000410296	0.00859135	PARP14	3	122680618	122730840	+	10495	protein_coding	poly(ADP-ribose) polymerase family member 14 [Source:HGNC Symbol;Acc:HGNC:29232]	-
ENSG00000100307	225.005	72.3226	1.63557	0.000410303	0.00859135	CBX7	22	39120167	39152674	-	7461	protein_coding	chromobox 7 [Source:HGNC Symbol;Acc:HGNC:1557]	-
ENSG00000171462	12.0221	54.0112	-2.15713	0.000411285	0.00859135	DLK2	6	43450352	43456632	-	2236	protein_coding	delta like non-canonical Notch ligand 2 [Source:HGNC Symbol;Acc:HGNC:21113]	-
ENSG00000132965	54.6187	11.8951	2.18622	0.000411285	0.00859135	ALOX5AP	13	30713478	30764426	+	1715	protein_coding	arachidonate 5-lipoxygenase activating protein [Source:HGNC Symbol;Acc:HGNC:436]	-
ENSG00000103995	54.6187	11.8951	2.18622	0.000411285	0.00859135	CEP152	15	48712928	48811146	-	8168	protein_coding	centrosomal protein 152 [Source:HGNC Symbol;Acc:HGNC:29298]	-
ENSG00000142798	22981.4	8235.51	1.48052	0.000411354	0.00859135	HSPG2	1	21822245	21937297	-	18104	protein_coding	heparan sulfate proteoglycan 2 [Source:HGNC Symbol;Acc:HGNC:5273]	-
ENSG00000167912	7.65324	41.1933	-2.41102	0.000411667	0.00859135	AC090152.1	8	59119040	59121346	+	1743	antisense	uncharacterized LOC100505501 [Source:NCBI gene;Acc:100505501]	-
ENSG00000107249	690.291	238.956	1.52991	0.000413005	0.00860913	GLIS3	9	3824127	4348392	-	11826	protein_coding	GLIS family zinc finger 3 [Source:HGNC Symbol;Acc:HGNC:28510]	zf-C2H2
ENSG00000168389	119.06	357.979	-1.5873	0.0004134	0.00860913	MFSD2A	1	39955112	39969968	+	4007	protein_coding	major facilitator superfamily domain containing 2A [Source:HGNC Symbol;Acc:HGNC:25897]	-
ENSG00000152076	221.729	71.407	1.63276	0.000414715	0.00861949	CCDC74B	2	130139287	130145134	-	4487	protein_coding	coiled-coil domain containing 74B [Source:HGNC Symbol;Acc:HGNC:25267]	-
ENSG00000171729	207.53	66.8292	1.63274	0.000414781	0.00861949	TMEM51	1	15152532	15220480	+	2240	protein_coding	transmembrane protein 51 [Source:HGNC Symbol;Acc:HGNC:25488]	-
ENSG00000255690	26.221	3.65492	2.79809	0.000419448	0.00868634	TRIL	7	28953358	28958292	-	4935	protein_coding	TLR4 interactor with leucine rich repeats [Source:HGNC Symbol;Acc:HGNC:22200]	-
ENSG00000261662	26.221	2.73932	3.1974	0.000419448	0.00868634	AL359752.1	1	119909255	119910613	-	1359	sense_overlapping	novel transcript, sense overlapping NOTCH2	-
ENSG00000130643	26.221	2.73932	3.1974	0.000419448	0.00868634	CALY	10	133324072	133336935	-	3010	protein_coding	calcyon neuron specific vesicular protein [Source:HGNC Symbol;Acc:HGNC:17938]	-
ENSG00000180044	80.8321	21.0508	1.93414	0.00042006	0.00868634	C3orf80	3	160225496	160228213	+	2718	protein_coding	chromosome 3 open reading frame 80 [Source:HGNC Symbol;Acc:HGNC:40048]	-
ENSG00000257923	4969.61	1778.02	1.48279	0.000420221	0.00868634	CUX1	7	101815904	102283958	+	17789	protein_coding	cut like homeobox 1 [Source:HGNC Symbol;Acc:HGNC:2557]	CUT
ENSG00000179532	131.074	39.3622	1.73197	0.000421672	0.00870713	DNHD1	11	6497260	6593758	+	19629	protein_coding	dynein heavy chain domain 1 [Source:HGNC Symbol;Acc:HGNC:26532]	-
ENSG00000104522	566.87	1600.4	-1.49716	0.000423881	0.0087435	TSTA3	8	143612618	143618048	-	3622	protein_coding	tissue specific transplantation antigen P35B [Source:HGNC Symbol;Acc:HGNC:12390]	-
ENSG00000132386	957.886	336.921	1.50706	0.000431718	0.00889576	SERPINF1	17	1761959	1777574	+	3069	protein_coding	serpin family F member 1 [Source:HGNC Symbol;Acc:HGNC:8824]	-
ENSG00000174684	2162.61	770.899	1.48799	0.00043283	0.00890926	B4GAT1	11	66345372	66347692	-	2072	protein_coding	beta-1,4-glucuronyltransferase 1 [Source:HGNC Symbol;Acc:HGNC:15685]	-
ENSG00000173599	715.412	249.027	1.52195	0.000433947	0.00892287	PC	11	66848233	66958376	-	5927	protein_coding	pyruvate carboxylase [Source:HGNC Symbol;Acc:HGNC:8636]	-
ENSG00000132840	662.986	230.715	1.52229	0.00043579	0.00894709	BHMT2	5	79069717	79089466	+	3182	protein_coding	betaine--homocysteine S-methyltransferase 2 [Source:HGNC Symbol;Acc:HGNC:1048]	-
ENSG00000118777	18.5754	73.2381	-1.97274	0.000436041	0.00894709	ABCG2	4	88090264	88231322	-	5044	protein_coding	ATP binding cassette subfamily G member 2 (Junior blood group) [Source:HGNC Symbol;Acc:HGNC:74]	-
ENSG00000163735	774.392	271.916	1.50942	0.000448615	0.00919543	CXCL5	4	73995642	73998779	-	2538	protein_coding	C-X-C motif chemokine ligand 5 [Source:HGNC Symbol;Acc:HGNC:10642]	-
ENSG00000159784	444.542	152.892	1.53894	0.000452412	0.00925856	FAM131B	7	143353400	143362770	-	6430	protein_coding	family with sequence similarity 131 member B [Source:HGNC Symbol;Acc:HGNC:22202]	-
ENSG00000231991	1398.05	3890.23	-1.47637	0.000452643	0.00925856	ANXA2P2	9	33624274	33625293	+	1020	processed_pseudogene	annexin A2 pseudogene 2 [Source:HGNC Symbol;Acc:HGNC:539]	-
ENSG00000132465	68.8176	17.3886	1.9762	0.000453206	0.00926038	JCHAIN	4	70655541	70681817	-	1680	protein_coding	joining chain of multimeric IgA and IgM [Source:HGNC Symbol;Acc:HGNC:5713]	-
ENSG00000146555	183.501	58.5891	1.64476	0.000458889	0.00934985	SDK1	7	3301448	4269000	+	12062	protein_coding	sidekick cell adhesion molecule 1 [Source:HGNC Symbol;Acc:HGNC:19307]	-
ENSG00000128059	43.6965	143.737	-1.71531	0.00045902	0.00934985	PPAT	4	56393362	56435615	-	5439	protein_coding	phosphoribosyl pyrophosphate amidotransferase [Source:HGNC Symbol;Acc:HGNC:9238]	-
ENSG00000142046	144.181	44.8556	1.68146	0.00045902	0.00934985	TMEM91	19	41350911	41384083	+	2796	protein_coding	transmembrane protein 91 [Source:HGNC Symbol;Acc:HGNC:32393]	-
ENSG00000108582	2807.02	1008.95	1.47606	0.000463199	0.00941843	CPD	17	30378905	30469989	+	12532	protein_coding	carboxypeptidase D [Source:HGNC Symbol;Acc:HGNC:2301]	-
ENSG00000049239	4533.82	1634.28	1.47199	0.000463352	0.00941843	H6PD	1	9234775	9271337	+	9321	protein_coding	hexose-6-phosphate dehydrogenase/glucose 1-dehydrogenase [Source:HGNC Symbol;Acc:HGNC:4795]	-
ENSG00000197757	1288.83	458.691	1.49018	0.000465478	0.00944888	HOXC6	12	53990624	54030823	+	3540	protein_coding	homeobox C6 [Source:HGNC Symbol;Acc:HGNC:5128]	Homeobox
ENSG00000125965	3.28443	28.3754	-3.06721	0.000466301	0.00944888	GDF5	20	35433347	35454746	-	2646	protein_coding	growth differentiation factor 5 [Source:HGNC Symbol;Acc:HGNC:4220]	-
ENSG00000276980	29.4976	4.57052	2.65485	0.000466301	0.00944888	AC008760.2	19	6716386	6717742	-	1357	sense_intronic	novel transcript, sense intronic C3	-
ENSG00000129675	99.3998	28.3754	1.80362	0.000467586	0.0094651	ARHGEF6	X	136665547	136782088	-	6434	protein_coding	Rac/Cdc42 guanine nucleotide exchange factor 6 [Source:HGNC Symbol;Acc:HGNC:685]	-
ENSG00000182379	174.763	54.9268	1.66733	0.000479376	0.00969371	NXPH4	12	57216795	57226449	+	2150	protein_coding	neurexophilin 4 [Source:HGNC Symbol;Acc:HGNC:8078]	-
ENSG00000171298	3834.8	1386.16	1.46796	0.000484508	0.00978736	GAA	17	80101556	80119879	+	5156	protein_coding	glucosidase alpha, acid [Source:HGNC Symbol;Acc:HGNC:4065]	-
ENSG00000187955	56.8032	13.7263	2.03822	0.000489496	0.00987791	COL14A1	8	120059780	120372036	+	8647	protein_coding	collagen type XIV alpha 1 chain [Source:HGNC Symbol;Acc:HGNC:2191]	-
ENSG00000105429	5889.26	2136.01	1.46311	0.000493562	0.00994968	MEGF8	19	42325609	42378769	+	11372	protein_coding	multiple EGF like domains 8 [Source:HGNC Symbol;Acc:HGNC:3233]	-
ENSG00000147324	460.925	159.301	1.53195	0.000494436	0.00995517	MFHAS1	8	8783354	8893645	-	6883	protein_coding	malignant fibrous histiocytoma amplified sequence 1 [Source:HGNC Symbol;Acc:HGNC:16982]	-
ENSG00000150779	384.47	1080.36	-1.49031	0.00049511	0.00995517	TIMM8B	11	112084800	112086798	-	1166	protein_coding	translocase of inner mitochondrial membrane 8 homolog B [Source:HGNC Symbol;Acc:HGNC:11818]	-
ENSG00000111247	4.37662	32.0376	-2.83981	0.000495363	0.00995517	RAD51AP1	12	4538798	4560048	+	2558	protein_coding	RAD51 associated protein 1 [Source:HGNC Symbol;Acc:HGNC:16956]	-
ENSG00000099783	730.704	2029.8	-1.47384	0.000499576	0.0100295	HNRNPM	19	8444767	8489114	+	5614	protein_coding	heterogeneous nuclear ribonucleoprotein M [Source:HGNC Symbol;Acc:HGNC:5046]	-
ENSG00000132837	73.1865	19.2197	1.92144	0.000504622	0.0101204	DMGDH	5	78997606	79236038	-	5254	protein_coding	dimethylglycine dehydrogenase [Source:HGNC Symbol;Acc:HGNC:24475]	-
ENSG00000107738	4964.15	1802.74	1.46128	0.000505326	0.0101241	VSIR	10	71747559	71773498	-	5128	protein_coding	V-set immunoregulatory receptor [Source:HGNC Symbol;Acc:HGNC:30085]	-
ENSG00000149633	423.789	146.483	1.53171	0.000512264	0.010227	KIAA1755	20	38210488	38260772	-	8083	protein_coding	KIAA1755 [Source:HGNC Symbol;Acc:HGNC:29372]	-
ENSG00000144034	86.2932	260.014	-1.59005	0.000513857	0.010227	TPRKB	2	73729104	73737400	-	2047	protein_coding	TP53RK binding protein [Source:HGNC Symbol;Acc:HGNC:24259]	-
ENSG00000143995	891.26	317.694	1.4878	0.000517075	0.010227	MEIS1	2	66433452	66573869	+	10934	protein_coding	Meis homeobox 1 [Source:HGNC Symbol;Acc:HGNC:7000]	Homeobox
ENSG00000007968	1.39e-17	13.7263	-6.79825	0.000517265	0.010227	E2F2	1	23506430	23531220	-	5457	protein_coding	E2F transcription factor 2 [Source:HGNC Symbol;Acc:HGNC:3114]	E2F
ENSG00000197852	1.39e-17	13.7263	-6.79825	0.000517265	0.010227	INKA2	1	111680630	111739424	-	6290	protein_coding	inka box actin regulator 2 [Source:HGNC Symbol;Acc:HGNC:28045]	-
ENSG00000285844	1.39e-17	13.7263	-6.79825	0.000517265	0.010227	FO393414.3	6	72614386	72622073	-	3938	bidirectional_promoter_lncRNA	novel transcript	-
ENSG00000186871	1.39e-17	13.7263	-6.79825	0.000517265	0.010227	ERCC6L	X	72204657	72239047	-	4364	protein_coding	ERCC excision repair 6 like, spindle assembly checkpoint helicase [Source:HGNC Symbol;Acc:HGNC:20794]	-
ENSG00000182261	1.39e-17	13.7263	-6.79825	0.000517265	0.010227	NLRP10	11	7959424	7965426	-	2531	protein_coding	NLR family pyrin domain containing 10 [Source:HGNC Symbol;Acc:HGNC:21464]	-
ENSG00000104432	14.2065	1.39e-17	6.84591	0.000517265	0.010227	IL7	8	78675743	78805523	-	3392	protein_coding	interleukin 7 [Source:HGNC Symbol;Acc:HGNC:6023]	-
ENSG00000111319	14.2065	1.39e-17	6.84591	0.000517265	0.010227	SCNN1A	12	6346843	6377730	-	5876	protein_coding	sodium channel epithelial 1 alpha subunit [Source:HGNC Symbol;Acc:HGNC:10599]	-
ENSG00000265096	14.2065	1.39e-17	6.84591	0.000517265	0.010227	C1QTNF1-AS1	17	79019209	79027655	-	966	antisense	C1QTNF1 antisense RNA 1 [Source:HGNC Symbol;Acc:HGNC:44351]	-
ENSG00000278971	14.2065	1.39e-17	6.84591	0.000517265	0.010227	AC091305.1	18	70489630	70491205	+	1576	TEC	TEC	-
ENSG00000237595	14.2065	1.39e-17	6.84591	0.000517265	0.010227	AL161937.2	20	50162765	50166102	-	1064	lincRNA	novel transcript	-
ENSG00000214575	44.7887	9.14842	2.27467	0.000518548	0.0102387	CPEB1	15	82543201	82648861	-	8215	protein_coding	cytoplasmic polyadenylation element binding protein 1 [Source:HGNC Symbol;Acc:HGNC:21744]	-
ENSG00000185442	6.56102	37.5311	-2.49568	0.000519431	0.0102387	FAM174B	15	92617443	92809884	-	4657	protein_coding	family with sequence similarity 174 member B [Source:HGNC Symbol;Acc:HGNC:34339]	-
ENSG00000241399	38.2354	7.31727	2.36418	0.000519431	0.0102387	CD302	2	159768630	159798255	-	4075	protein_coding	CD302 molecule [Source:HGNC Symbol;Acc:HGNC:30843]	-
ENSG00000123096	247.942	82.3938	1.58777	0.000520321	0.0102459	SSPN	12	26121991	26299290	+	6821	protein_coding	sarcospan [Source:HGNC Symbol;Acc:HGNC:11322]	-
ENSG00000111981	7.65324	40.2778	-2.37869	0.000521035	0.0102496	ULBP1	6	149964007	149973710	+	3142	protein_coding	UL16 binding protein 1 [Source:HGNC Symbol;Acc:HGNC:14893]	-
ENSG00000137103	953.517	340.583	1.48487	0.000523535	0.0102885	TMEM8B	9	35814451	35865518	+	16165	protein_coding	transmembrane protein 8B [Source:HGNC Symbol;Acc:HGNC:21427]	-
ENSG00000188313	266.51	89.7183	1.56923	0.000525248	0.0103118	PLSCR1	3	146515180	146544864	-	4340	protein_coding	phospholipid scramblase 1 [Source:HGNC Symbol;Acc:HGNC:9092]	-
ENSG00000176771	31.6821	108.945	-1.77829	0.000530419	0.0104028	NCKAP5	2	132671799	133568463	-	9552	protein_coding	NCK associated protein 5 [Source:HGNC Symbol;Acc:HGNC:29847]	-
ENSG00000253304	263.233	88.8028	1.56617	0.000531362	0.0104109	TMEM200B	1	29119428	29123935	-	2639	protein_coding	transmembrane protein 200B [Source:HGNC Symbol;Acc:HGNC:33785]	-
ENSG00000161179	249.034	702.232	-1.4952	0.000533435	0.010441	YDJC	22	21628089	21630064	-	1754	protein_coding	YdjC chitooligosaccharide deacetylase homolog [Source:HGNC Symbol;Acc:HGNC:27158]	-
ENSG00000171408	692.476	245.365	1.49631	0.000534126	0.0104441	PDE7B	6	135851696	136195574	+	5946	protein_coding	phosphodiesterase 7B [Source:HGNC Symbol;Acc:HGNC:8792]	-
ENSG00000182022	21.8521	80.5627	-1.877	0.000537939	0.0105081	CHST15	10	124007666	124093607	-	6554	protein_coding	carbohydrate sulfotransferase 15 [Source:HGNC Symbol;Acc:HGNC:18137]	-
ENSG00000113916	978.638	350.655	1.48036	0.000539068	0.0105196	BCL6	3	187721377	187745727	-	5938	protein_coding	B cell CLL/lymphoma 6 [Source:HGNC Symbol;Acc:HGNC:1001]	ZBTB
ENSG00000162849	1073.66	385.446	1.4776	0.000542121	0.0105687	KIF26B	1	245154985	245709431	+	14403	protein_coding	kinesin family member 26B [Source:HGNC Symbol;Acc:HGNC:25484]	-
ENSG00000123384	46149.6	16928.8	1.44683	0.00054648	0.010643	LRP1	12	57128493	57213351	+	20839	protein_coding	LDL receptor related protein 1 [Source:HGNC Symbol;Acc:HGNC:6692]	-
ENSG00000182580	150.734	47.6023	1.66004	0.000549451	0.0106902	EPHB3	3	184561784	184582409	+	4532	protein_coding	EPH receptor B3 [Source:HGNC Symbol;Acc:HGNC:3394]	-
ENSG00000162062	20.7599	77.816	-1.90061	0.000552409	0.0107371	TEDC2	16	2460080	2464963	+	2854	protein_coding	tubulin epsilon and delta complex 2 [Source:HGNC Symbol;Acc:HGNC:25849]	-
ENSG00000140044	1395.87	504.47	1.46807	0.000554201	0.0107612	JDP2	14	75427716	75474111	+	6235	protein_coding	Jun dimerization protein 2 [Source:HGNC Symbol;Acc:HGNC:17546]	TF_bZIP
ENSG00000126453	87.3854	261.845	-1.58205	0.000555752	0.0107806	BCL2L12	19	49665142	49673916	+	2216	protein_coding	BCL2 like 12 [Source:HGNC Symbol;Acc:HGNC:13787]	-
ENSG00000101134	127.798	370.797	-1.53596	0.000557279	0.0107995	DOK5	20	54475597	54651171	+	2604	protein_coding	docking protein 5 [Source:HGNC Symbol;Acc:HGNC:16173]	-
ENSG00000115129	658.617	1813.73	-1.4613	0.000565171	0.0109293	TP53I3	2	24077433	24085861	-	2312	protein_coding	tumor protein p53 inducible protein 3 [Source:HGNC Symbol;Acc:HGNC:19373]	-
ENSG00000171603	12693.8	4663.88	1.44449	0.000565424	0.0109293	CLSTN1	1	9729026	9824526	-	5683	protein_coding	calsyntenin 1 [Source:HGNC Symbol;Acc:HGNC:17447]	-
ENSG00000108821	228779	84187.2	1.44228	0.000565654	0.0109293	COL1A1	17	50183289	50201632	-	9819	protein_coding	collagen type I alpha 1 chain [Source:HGNC Symbol;Acc:HGNC:2197]	-
ENSG00000149972	1.10009	17.3886	-3.84794	0.000575412	0.0110849	CNTN5	11	99020953	100358885	+	9103	protein_coding	contactin 5 [Source:HGNC Symbol;Acc:HGNC:2175]	-
ENSG00000271503	1.10009	17.3886	-3.84794	0.000575412	0.0110849	CCL5	17	35871491	35880793	-	1512	protein_coding	C-C motif chemokine ligand 5 [Source:HGNC Symbol;Acc:HGNC:10632]	-
ENSG00000171502	18.5754	0.908125	4.16767	0.000575412	0.0110849	COL24A1	1	85729233	86156943	-	9568	protein_coding	collagen type XXIV alpha 1 chain [Source:HGNC Symbol;Acc:HGNC:20821]	-
ENSG00000076706	1970.37	718.712	1.45481	0.000580549	0.0111728	MCAM	11	119308529	119321521	-	7422	protein_coding	melanoma cell adhesion molecule [Source:HGNC Symbol;Acc:HGNC:6934]	-
ENSG00000095739	1175.24	425.731	1.46464	0.000583255	0.0112139	BAMBI	10	28677342	28682939	+	2314	protein_coding	BMP and activin membrane bound inhibitor [Source:HGNC Symbol;Acc:HGNC:30251]	-
ENSG00000184220	65.541	200.502	-1.61152	0.000585257	0.0112413	CMSS1	3	99817834	100181732	+	7210	protein_coding	cms1 ribosomal small subunit homolog (yeast) [Source:HGNC Symbol;Acc:HGNC:28666]	-
ENSG00000013619	79.7398	238.956	-1.58205	0.00058808	0.0112689	MAMLD1	X	150361422	150514178	+	5958	protein_coding	mastermind like domain containing 1 [Source:HGNC Symbol;Acc:HGNC:2568]	-
ENSG00000158683	25.1288	2.73932	3.1363	0.000589	0.0112689	PKD1L1	7	47740202	47948491	-	10250	protein_coding	polycystin 1 like 1, transient receptor potential channel interacting [Source:HGNC Symbol;Acc:HGNC:18053]	-
ENSG00000240694	25.1288	2.73932	3.1363	0.000589	0.0112689	PNMA2	8	26504686	26514092	-	5579	protein_coding	PNMA family member 2 [Source:HGNC Symbol;Acc:HGNC:9159]	-
ENSG00000139714	25.1288	2.73932	3.1363	0.000589	0.0112689	MORN3	12	121648742	121672631	-	3856	protein_coding	MORN repeat containing 3 [Source:HGNC Symbol;Acc:HGNC:29807]	-
ENSG00000065054	712.136	1949.23	-1.45254	0.000604333	0.0115488	SLC9A3R2	16	2025356	2039026	+	3550	protein_coding	SLC9A3 regulator 2 [Source:HGNC Symbol;Acc:HGNC:11076]	-
ENSG00000120318	317.844	108.945	1.5435	0.00060511	0.0115488	ARAP3	5	141653401	141682221	-	6186	protein_coding	ArfGAP with RhoGAP domain, ankyrin repeat and PH domain 3 [Source:HGNC Symbol;Acc:HGNC:24097]	-
ENSG00000166145	146.365	46.6867	1.64558	0.000605404	0.0115488	SPINT1	15	40844018	40858207	+	3542	protein_coding	serine peptidase inhibitor, Kunitz type 1 [Source:HGNC Symbol;Acc:HGNC:11246]	-
ENSG00000214944	120.152	348.823	-1.53678	0.000615234	0.0117249	ARHGEF28	5	73626158	73941993	+	15617	protein_coding	Rho guanine nucleotide exchange factor 28 [Source:HGNC Symbol;Acc:HGNC:30322]	-
ENSG00000145623	5290.73	1956.56	1.43508	0.000629009	0.0119757	OSMR	5	38845858	38945596	+	7174	protein_coding	oncostatin M receptor [Source:HGNC Symbol;Acc:HGNC:8507]	-
ENSG00000275895	32.7743	109.861	-1.74163	0.000633524	0.0120499	U2AF1L5	21	6484623	6499261	-	11119	protein_coding	U2 small nuclear RNA auxiliary factor 1 like 5 [Source:HGNC Symbol;Acc:HGNC:51830]	-
ENSG00000134853	3556.28	1313.83	1.43649	0.000635609	0.0120768	PDGFRA	4	54229097	54298247	+	9732	protein_coding	platelet derived growth factor receptor alpha [Source:HGNC Symbol;Acc:HGNC:8803]	-
ENSG00000153956	577.793	205.995	1.48731	0.000636368	0.0120768	CACNA2D1	7	81946444	82443798	-	9010	protein_coding	calcium voltage-gated channel auxiliary subunit alpha2delta 1 [Source:HGNC Symbol;Acc:HGNC:1399]	-
ENSG00000248632	3.28443	27.4598	-3.02012	0.000636793	0.0120768	AC106872.5	4	164968587	164970002	-	1416	processed_pseudogene	phenylalanyl-tRNA synthetase, beta subunit (FARSB) pseudogene	-
ENSG00000186318	2384.33	878.02	1.44111	0.000642209	0.0121677	BACE1	11	117285207	117316259	-	7190	protein_coding	beta-secretase 1 [Source:HGNC Symbol;Acc:HGNC:933]	-
ENSG00000183763	8.74545	43.0245	-2.28381	0.00064876	0.0122769	TRAIP	3	49828599	49856574	-	3263	protein_coding	TRAF interacting protein [Source:HGNC Symbol;Acc:HGNC:30764]	-
ENSG00000277758	210.806	70.4914	1.57851	0.000649229	0.0122769	FO681492.1	10	47750864	47763592	-	5526	protein_coding	synaptotagmin-15 [Source:NCBI gene;Acc:102724488]	-
ENSG00000174738	546.118	195.008	1.48501	0.000655762	0.0123884	NR1D2	3	23945260	23980618	+	5820	protein_coding	nuclear receptor subfamily 1 group D member 2 [Source:HGNC Symbol;Acc:HGNC:7963]	THR-like
ENSG00000134532	31.6821	5.4861	2.50087	0.000660977	0.0124749	SOX5	12	23529500	24562544	-	10445	protein_coding	SRY-box 5 [Source:HGNC Symbol;Acc:HGNC:11201]	HMG
ENSG00000162522	771.116	279.24	1.46498	0.000662134	0.0124836	KIAA1522	1	32741885	32774970	+	5965	protein_coding	KIAA1522 [Source:HGNC Symbol;Acc:HGNC:29301]	-
ENSG00000141338	134.351	42.1089	1.67056	0.000662717	0.0124836	ABCA8	17	68867292	68955392	-	11243	protein_coding	ATP binding cassette subfamily A member 8 [Source:HGNC Symbol;Acc:HGNC:38]	-
ENSG00000025772	482.769	1317.49	-1.44818	0.000664212	0.0124997	TOMM34	20	44942130	44960486	-	2062	protein_coding	translocase of outer mitochondrial membrane 34 [Source:HGNC Symbol;Acc:HGNC:15746]	-
ENSG00000154721	188.962	62.2513	1.59976	0.0006651	0.0125044	JAM2	21	25639272	25717562	+	5933	protein_coding	junctional adhesion molecule 2 [Source:HGNC Symbol;Acc:HGNC:14686]	-
ENSG00000106546	808.251	292.974	1.46359	0.000667732	0.0125261	AHR	7	16916359	17346152	+	8081	protein_coding	aryl hydrocarbon receptor [Source:HGNC Symbol;Acc:HGNC:348]	bHLH
ENSG00000235652	37.1432	7.31727	2.3225	0.000668181	0.0125261	AL356599.1	6	145799409	145886585	+	6116	antisense	uncharacterized LOC100507557 [Source:NCBI gene;Acc:100507557]	-
ENSG00000250133	37.1432	7.31727	2.3225	0.000668181	0.0125261	HOXC-AS2	12	53993810	53996785	-	2216	processed_transcript	HOXC cluster antisense RNA 2 [Source:HGNC Symbol;Acc:HGNC:43750]	-
ENSG00000115514	261.049	723.29	-1.46987	0.000677391	0.0126866	TXNDC9	2	99318982	99340702	-	2816	protein_coding	thioredoxin domain containing 9 [Source:HGNC Symbol;Acc:HGNC:24110]	-
ENSG00000112769	1055.09	386.362	1.44902	0.000685909	0.0128256	LAMA4	6	112108760	112254939	-	11575	protein_coding	laminin subunit alpha 4 [Source:HGNC Symbol;Acc:HGNC:6484]	-
ENSG00000204856	88.4776	260.014	-1.55403	0.000686127	0.0128256	FAM216A	12	110468364	110490385	+	2753	protein_coding	family with sequence similarity 216 member A [Source:HGNC Symbol;Acc:HGNC:30180]	-
ENSG00000161800	81.9243	240.787	-1.55413	0.000693315	0.0129476	RACGAP1	12	49976923	50033136	-	4487	protein_coding	Rac GTPase activating protein 1 [Source:HGNC Symbol;Acc:HGNC:9804]	-
ENSG00000114796	423.789	150.146	1.49612	0.000694946	0.0129657	KLHL24	3	183635568	183684477	+	8650	protein_coding	kelch like family member 24 [Source:HGNC Symbol;Acc:HGNC:25947]	-
ENSG00000182871	3287.59	1223.19	1.42628	0.000696146	0.0129737	COL18A1	21	45405137	45513720	+	8525	protein_coding	collagen type XVIII alpha 1 chain [Source:HGNC Symbol;Acc:HGNC:2195]	-
ENSG00000253846	128.89	40.2778	1.67468	0.000696706	0.0129737	PCDHGA10	5	141412987	141512979	+	6643	protein_coding	protocadherin gamma subfamily A, 10 [Source:HGNC Symbol;Acc:HGNC:8697]	-
ENSG00000101003	25.1288	89.7183	-1.83149	0.000697628	0.0129785	GINS1	20	25407727	25452628	+	4068	protein_coding	GINS complex subunit 1 [Source:HGNC Symbol;Acc:HGNC:28980]	-
ENSG00000109689	572.332	206.911	1.46722	0.000705873	0.0131194	STIM2	4	26857678	27025381	+	6909	protein_coding	stromal interaction molecule 2 [Source:HGNC Symbol;Acc:HGNC:19205]	-
ENSG00000153391	51.3421	159.301	-1.63146	0.000714214	0.0132618	INO80C	18	35452230	35497991	-	5085	protein_coding	INO80 complex subunit C [Source:HGNC Symbol;Acc:HGNC:26994]	-
ENSG00000017483	502.429	180.359	1.47733	0.000715435	0.0132719	SLC38A5	X	48458537	48470256	-	4014	protein_coding	solute carrier family 38 member 5 [Source:HGNC Symbol;Acc:HGNC:18070]	-
ENSG00000148459	16.391	64.998	-1.98016	0.000726766	0.0134565	PDSS1	10	26697659	26746798	+	1955	protein_coding	decaprenyl diphosphate synthase subunit 1 [Source:HGNC Symbol;Acc:HGNC:17759]	-
ENSG00000274370	65.541	17.3886	1.90594	0.000726766	0.0134565	AC130371.2	17	83098377	83098987	+	611	lincRNA	novel transcript	-
ENSG00000161980	144.181	407.42	-1.49793	0.000728229	0.0134709	POLR3K	16	46407	53628	-	1889	protein_coding	RNA polymerase III subunit K [Source:HGNC Symbol;Acc:HGNC:14121]	-
ENSG00000162702	889.076	325.934	1.44733	0.000738198	0.0136423	ZNF281	1	200404940	200410056	-	4895	protein_coding	zinc finger protein 281 [Source:HGNC Symbol;Acc:HGNC:13075]	zf-C2H2
ENSG00000277224	2.19226	21.0508	-3.19756	0.000739506	0.0136536	HIST1H2BF	6	26199520	26200715	+	1196	protein_coding	histone cluster 1 H2B family member f [Source:HGNC Symbol;Acc:HGNC:4752]	-
ENSG00000196155	152.919	427.562	-1.48271	0.000755019	0.0139269	PLEKHG4	16	67277510	67289499	+	7328	protein_coding	pleckstrin homology and RhoGEF domain containing G4 [Source:HGNC Symbol;Acc:HGNC:24501]	-
ENSG00000130475	26.221	91.5495	-1.79949	0.000759296	0.0139925	FCHO1	19	17747718	17788568	+	5694	protein_coding	FCH domain only 1 [Source:HGNC Symbol;Acc:HGNC:29002]	-
ENSG00000090975	364.81	129.088	1.49778	0.000760624	0.0140038	PITPNM2	12	122983480	123150015	-	9161	protein_coding	phosphatidylinositol transfer protein membrane associated 2 [Source:HGNC Symbol;Acc:HGNC:21044]	-
ENSG00000124766	1783.6	664.694	1.42384	0.000761898	0.014014	SOX4	6	21592768	21598619	+	5852	protein_coding	SRY-box 4 [Source:HGNC Symbol;Acc:HGNC:11200]	HMG
ENSG00000176826	167.118	54.9268	1.60284	0.000766831	0.0140915	FKBP9P1	7	55681074	55713252	-	3458	transcribed_unprocessed_pseudogene	FK506 binding protein 9 pseudogene 1 [Source:HGNC Symbol;Acc:HGNC:23568]	-
ENSG00000148841	4072.9	1530.82	1.41167	0.000775365	0.0142349	ITPRIP	10	104309698	104338448	-	7279	protein_coding	inositol 1,4,5-trisphosphate receptor interacting protein [Source:HGNC Symbol;Acc:HGNC:29370]	-
ENSG00000122862	1347.81	3588.09	-1.41253	0.000779375	0.0142951	SRGN	10	69088106	69104811	+	1220	protein_coding	serglycin [Source:HGNC Symbol;Acc:HGNC:9361]	-
ENSG00000270885	88.4776	256.351	-1.53357	0.000784642	0.0143782	RASL10B	17	35731649	35743521	+	3502	protein_coding	RAS like family 10 member B [Source:HGNC Symbol;Acc:HGNC:30295]	-
ENSG00000101405	45.881	10.064	2.1736	0.000785983	0.0143893	OXT	20	3071620	3072517	+	513	protein_coding	oxytocin/neurophysin I prepropeptide [Source:HGNC Symbol;Acc:HGNC:8528]	-
ENSG00000168264	1949.62	729.699	1.41765	0.000792222	0.0144899	IRF2BP2	1	234604269	234609525	-	4724	protein_coding	interferon regulatory factor 2 binding protein 2 [Source:HGNC Symbol;Acc:HGNC:21729]	-
ENSG00000138678	78.6476	21.9664	1.83362	0.000803446	0.0146815	GPAT3	4	83535914	83605875	+	3468	protein_coding	glycerol-3-phosphate acyltransferase 3 [Source:HGNC Symbol;Acc:HGNC:28157]	-
ENSG00000106077	75.3709	221.56	-1.55424	0.000804873	0.0146938	ABHD11	7	73736094	73738867	-	2289	protein_coding	abhydrolase domain containing 11 [Source:HGNC Symbol;Acc:HGNC:16407]	-
ENSG00000171150	229.374	628.071	-1.45279	0.000805928	0.0146994	SOCS5	2	46698952	46780245	+	7598	protein_coding	suppressor of cytokine signaling 5 [Source:HGNC Symbol;Acc:HGNC:16852]	-
ENSG00000160256	347.334	939.363	-1.43508	0.000811434	0.0147674	FAM207A	21	44940010	44976989	+	1402	protein_coding	family with sequence similarity 207 member A [Source:HGNC Symbol;Acc:HGNC:15811]	-
ENSG00000136492	8.74545	41.1933	-2.22126	0.000812684	0.0147674	BRIP1	17	61681266	61863521	-	7991	protein_coding	BRCA1 interacting protein C-terminal helicase 1 [Source:HGNC Symbol;Acc:HGNC:20473]	-
ENSG00000197046	8.74545	41.1933	-2.22126	0.000812684	0.0147674	SIGLEC15	18	45825512	45844080	+	3598	protein_coding	sialic acid binding Ig like lectin 15 [Source:HGNC Symbol;Acc:HGNC:27596]	-
ENSG00000198829	42.6043	9.14842	2.20273	0.000812684	0.0147674	SUCNR1	3	151873643	151884619	+	4181	protein_coding	succinate receptor 1 [Source:HGNC Symbol;Acc:HGNC:4542]	-
ENSG00000008710	7749.32	2931.63	1.40232	0.000815483	0.0148045	PKD1	16	2088710	2135898	-	18532	protein_coding	polycystin 1, transient receptor potential channel interacting [Source:HGNC Symbol;Acc:HGNC:9008]	-
ENSG00000165029	1269.17	473.34	1.42267	0.000817356	0.0148247	ABCA1	9	104781002	104928237	-	11350	protein_coding	ATP binding cassette subfamily A member 1 [Source:HGNC Symbol;Acc:HGNC:29]	-
ENSG00000262814	170.394	471.509	-1.46782	0.000829794	0.0150119	MRPL12	17	81703357	81707526	+	1028	protein_coding	mitochondrial ribosomal protein L12 [Source:HGNC Symbol;Acc:HGNC:10378]	-
ENSG00000113396	24.0365	3.65492	2.67318	0.000829981	0.0150119	SLC27A6	5	128538013	129033642	+	3493	protein_coding	solute carrier family 27 member 6 [Source:HGNC Symbol;Acc:HGNC:11000]	-
ENSG00000102053	24.0365	2.73932	3.07249	0.000829981	0.0150119	ZC3H12B	X	65366638	65507887	+	7829	protein_coding	zinc finger CCCH-type containing 12B [Source:HGNC Symbol;Acc:HGNC:17407]	-
ENSG00000107957	10725.6	4067.85	1.39869	0.000833457	0.015052	SH3PXD2A	10	103594027	103855543	-	11756	protein_coding	SH3 and PX domains 2A [Source:HGNC Symbol;Acc:HGNC:23664]	-
ENSG00000166147	16339.6	6201.12	1.39775	0.000833741	0.015052	FBN1	15	48408306	48645849	-	16057	protein_coding	fibrillin 1 [Source:HGNC Symbol;Acc:HGNC:3603]	-
ENSG00000145604	98.3076	281.987	-1.51921	0.000834934	0.0150596	SKP2	5	36151989	36184319	+	3837	protein_coding	S-phase kinase associated protein 2 [Source:HGNC Symbol;Acc:HGNC:10901]	-
ENSG00000053372	445.634	1194.81	-1.42263	0.000840517	0.0151464	MRTO4	1	19251539	19260128	+	2822	protein_coding	MRT4 homolog, ribosome maturation factor [Source:HGNC Symbol;Acc:HGNC:18477]	-
ENSG00000185650	2474.98	933.87	1.40599	0.000843014	0.0151774	ZFP36L1	14	68787660	68796253	-	5160	protein_coding	ZFP36 ring finger protein like 1 [Source:HGNC Symbol;Acc:HGNC:1107]	Others
ENSG00000064042	4513.06	1709.35	1.40058	0.000845212	0.0152029	LIMCH1	4	41359607	41700044	+	10862	protein_coding	LIM and calponin homology domains 1 [Source:HGNC Symbol;Acc:HGNC:29191]	-
ENSG00000283196	262.141	712.303	-1.44177	0.000848757	0.0152526	AC006453.2	2	89542842	89585652	-	2414	transcribed_unprocessed_pseudogene	uncharacterized LOC107985911 [Source:NCBI gene;Acc:107985911]	-
ENSG00000170989	91.7543	27.4598	1.73539	0.000853218	0.0152566	S1PR1	1	101236865	101243713	+	5223	protein_coding	sphingosine-1-phosphate receptor 1 [Source:HGNC Symbol;Acc:HGNC:3165]	-
ENSG00000164236	29.4976	98.874	-1.74121	0.000856071	0.0152566	ANKRD33B	5	10564330	10657816	+	9783	protein_coding	ankyrin repeat domain 33B [Source:HGNC Symbol;Acc:HGNC:35240]	-
ENSG00000171368	1.39e-17	12.8107	-6.69964	0.00085757	0.0152566	TPPP	5	659862	693395	-	6022	protein_coding	tubulin polymerization promoting protein [Source:HGNC Symbol;Acc:HGNC:24164]	-
ENSG00000204583	1.39e-17	12.8107	-6.69964	0.00085757	0.0152566	LRCOL1	12	132603150	132610543	-	1817	protein_coding	leucine rich colipase like 1 [Source:HGNC Symbol;Acc:HGNC:44160]	-
ENSG00000165548	1.39e-17	12.8107	-6.69964	0.00085757	0.0152566	TMEM63C	14	77116568	77259495	+	6363	protein_coding	transmembrane protein 63C [Source:HGNC Symbol;Acc:HGNC:23787]	-
ENSG00000219438	1.39e-17	12.8107	-6.69964	0.00085757	0.0152566	FAM19A5	22	48489460	48850912	+	3173	protein_coding	family with sequence similarity 19 member A5, C-C motif chemokine like [Source:HGNC Symbol;Acc:HGNC:21592]	-
ENSG00000091428	13.1143	1.39e-17	6.73147	0.00085757	0.0152566	RAPGEF4	2	172735274	173052893	+	7129	protein_coding	Rap guanine nucleotide exchange factor 4 [Source:HGNC Symbol;Acc:HGNC:16626]	-
ENSG00000080709	13.1143	1.39e-17	6.73147	0.00085757	0.0152566	KCNN2	5	114055545	114496500	+	6489	protein_coding	potassium calcium-activated channel subfamily N member 2 [Source:HGNC Symbol;Acc:HGNC:6291]	-
ENSG00000285744	13.1143	1.39e-17	6.73147	0.00085757	0.0152566	AC083837.2	8	78805293	78956082	+	2921	bidirectional_promoter_lncRNA	novel transcript	-
ENSG00000254944	13.1143	1.39e-17	6.73147	0.00085757	0.0152566	ATP5PBP5	11	122960327	122961086	+	760	processed_pseudogene	ATP synthase peripheral stalk-membrane subunit b pseudogene 5 [Source:HGNC Symbol;Acc:HGNC:39746]	-
ENSG00000185988	13.1143	1.39e-17	6.73147	0.00085757	0.0152566	PLK5	19	1524074	1536046	+	3073	protein_coding	polo like kinase 5 [Source:HGNC Symbol;Acc:HGNC:27001]	-
ENSG00000183439	6.56102	35.6999	-2.42378	0.000860935	0.0152712	TRIM61	4	164954446	164977668	-	1582	protein_coding	tripartite motif containing 61 [Source:HGNC Symbol;Acc:HGNC:24339]	-
ENSG00000169515	6.56102	35.6999	-2.42378	0.000860935	0.0152712	CCDC8	19	46410329	46413662	-	3334	protein_coding	coiled-coil domain containing 8 [Source:HGNC Symbol;Acc:HGNC:25367]	-
ENSG00000172137	36.051	7.31727	2.27958	0.000860935	0.0152712	CALB2	16	71358713	71390438	+	1703	protein_coding	calbindin 2 [Source:HGNC Symbol;Acc:HGNC:1435]	-
ENSG00000163755	867.231	322.272	1.42774	0.000861519	0.0152712	HPS3	3	149129584	149173732	+	6256	protein_coding	HPS3, biogenesis of lysosomal organelles complex 2 subunit 1 [Source:HGNC Symbol;Acc:HGNC:15597]	-
ENSG00000156535	1460.31	548.417	1.4127	0.00086332	0.0152893	CD109	6	73695785	73828316	+	9782	protein_coding	CD109 molecule [Source:HGNC Symbol;Acc:HGNC:21685]	-
ENSG00000115368	122.336	343.33	-1.48792	0.000871733	0.0154243	WDR75	2	189441433	189475565	+	5066	protein_coding	WD repeat domain 75 [Source:HGNC Symbol;Acc:HGNC:25725]	-
ENSG00000148090	273.063	96.1273	1.50486	0.000873842	0.0154476	AUH	9	91213815	91361913	-	2258	protein_coding	AU RNA binding methylglutaconyl-CoA hydratase [Source:HGNC Symbol;Acc:HGNC:890]	-
ENSG00000158769	5.46882	32.9532	-2.56638	0.000877744	0.0154605	F11R	1	160995211	161021348	-	5066	protein_coding	F11 receptor [Source:HGNC Symbol;Acc:HGNC:14685]	-
ENSG00000279041	5.46882	32.9532	-2.56638	0.000877744	0.0154605	AC102945.2	8	30552345	30553766	+	1422	TEC	TEC	-
ENSG00000267321	5.46882	32.9532	-2.56638	0.000877744	0.0154605	LINC02001	17	35568109	35574843	+	1504	lincRNA	long intergenic non-protein coding RNA 2001 [Source:HGNC Symbol;Acc:HGNC:52836]	-
ENSG00000269226	33.8665	6.40169	2.37891	0.000877744	0.0154605	TMSB15B	X	104063871	104076212	-	3061	protein_coding	thymosin beta 15B [Source:NCBI gene;Acc:286527]	-
ENSG00000135046	6135.01	16092	-1.39119	0.00088143	0.0154605	ANXA1	9	73151757	73170393	+	4561	protein_coding	annexin A1 [Source:HGNC Symbol;Acc:HGNC:533]	-
ENSG00000127946	1169.78	438.549	1.41513	0.000883723	0.0154605	HIP1	7	75533300	75738962	-	8953	protein_coding	huntingtin interacting protein 1 [Source:HGNC Symbol;Acc:HGNC:4913]	-
ENSG00000250208	4.37662	29.2909	-2.71105	0.000883969	0.0154605	FZD10-DT	12	130144315	130162256	-	11498	processed_transcript	FZD10 divergent transcript [Source:HGNC Symbol;Acc:HGNC:48632]	-
ENSG00000225399	1.10009	16.473	-3.7705	0.000884859	0.0154605	AC121247.1	3	49260085	49261316	+	1232	lincRNA	novel transcript	-
ENSG00000157445	1.10009	16.473	-3.7705	0.000884859	0.0154605	CACNA2D3	3	54122547	55074557	+	4670	protein_coding	calcium voltage-gated channel auxiliary subunit alpha2delta 3 [Source:HGNC Symbol;Acc:HGNC:15460]	-
ENSG00000156486	1.10009	16.473	-3.7705	0.000884859	0.0154605	KCNS2	8	98427022	98432848	+	5348	protein_coding	potassium voltage-gated channel modifier subfamily S member 2 [Source:HGNC Symbol;Acc:HGNC:6301]	-
ENSG00000119139	1.10009	16.473	-3.7705	0.000884859	0.0154605	TJP2	9	69121264	69274615	+	15465	protein_coding	tight junction protein 2 [Source:HGNC Symbol;Acc:HGNC:11828]	-
ENSG00000180332	1.10009	16.473	-3.7705	0.000884859	0.0154605	KCTD4	13	45192853	45194717	-	1865	protein_coding	potassium channel tetramerization domain containing 4 [Source:HGNC Symbol;Acc:HGNC:23227]	-
ENSG00000182057	1.10009	16.473	-3.7705	0.000884859	0.0154605	OGFRP1	22	42269753	42275196	+	1451	lincRNA	opioid growth factor receptor pseudogene 1 [Source:HGNC Symbol;Acc:HGNC:50511]	-
ENSG00000126953	78.6476	227.053	-1.52825	0.000886844	0.0154794	TIMM8A	X	101345659	101349196	-	3538	protein_coding	translocase of inner mitochondrial membrane 8A [Source:HGNC Symbol;Acc:HGNC:11817]	-
ENSG00000123545	86.2932	249.027	-1.52779	0.000887528	0.0154794	NDUFAF4	6	96889313	96897881	-	2540	protein_coding	NADH:ubiquinone oxidoreductase complex assembly factor 4 [Source:HGNC Symbol;Acc:HGNC:21034]	-
ENSG00000132530	61.1721	16.473	1.88403	0.00088988	0.0155066	XAF1	17	6755447	6775647	+	6615	protein_coding	XIAP associated factor 1 [Source:HGNC Symbol;Acc:HGNC:30932]	-
ENSG00000167703	115.783	324.103	-1.48416	0.000890897	0.0155105	SLC43A2	17	1569267	1628886	-	10606	protein_coding	solute carrier family 43 member 2 [Source:HGNC Symbol;Acc:HGNC:23087]	-
ENSG00000132507	4537.09	11894.1	-1.39039	0.000892078	0.0155172	EIF5A	17	7306999	7312463	+	2815	protein_coding	eukaryotic translation initiation factor 5A [Source:HGNC Symbol;Acc:HGNC:3300]	-
ENSG00000168393	366.994	980.564	-1.41759	0.000905386	0.0157347	DTYMK	2	241675742	241686991	-	2451	protein_coding	deoxythymidylate kinase [Source:HGNC Symbol;Acc:HGNC:3061]	-
ENSG00000105676	269.786	726.036	-1.42786	0.000911208	0.0158218	ARMC6	19	19033575	19060311	+	4052	protein_coding	armadillo repeat containing 6 [Source:HGNC Symbol;Acc:HGNC:25049]	-
ENSG00000105227	109.23	34.7844	1.64695	0.000914925	0.0158582	PRX	19	40393768	40413366	-	5767	protein_coding	periaxin [Source:HGNC Symbol;Acc:HGNC:13797]	-
ENSG00000134470	109.23	33.8688	1.68528	0.000914925	0.0158582	IL15RA	10	5943639	5978187	-	3634	protein_coding	interleukin 15 receptor subunit alpha [Source:HGNC Symbol;Acc:HGNC:5978]	-
ENSG00000167747	157.288	433.055	-1.46051	0.00091695	0.015868	C19orf48	19	50797704	50804929	-	3256	protein_coding	chromosome 19 open reading frame 48 [Source:HGNC Symbol;Acc:HGNC:29667]	-
ENSG00000117020	1134.83	426.647	1.41106	0.000917116	0.015868	AKT3	1	243488233	243851079	-	9475	protein_coding	AKT serine/threonine kinase 3 [Source:HGNC Symbol;Acc:HGNC:393]	-
ENSG00000164850	30.5899	100.705	-1.7154	0.000919075	0.0158878	GPER1	7	1082208	1093815	+	3149	protein_coding	G protein-coupled estrogen receptor 1 [Source:HGNC Symbol;Acc:HGNC:4485]	-
ENSG00000108840	1901.56	720.543	1.39986	0.000920988	0.0159068	HDAC5	17	44076746	44123702	-	7618	protein_coding	histone deacetylase 5 [Source:HGNC Symbol;Acc:HGNC:14068]	-
ENSG00000103154	85.2009	25.6287	1.72769	0.000922377	0.0159167	NECAB2	16	83968632	84002776	+	2520	protein_coding	N-terminal EF-hand calcium binding protein 2 [Source:HGNC Symbol;Acc:HGNC:23746]	-
ENSG00000121753	2033.72	771.815	1.39763	0.000926993	0.0159822	ADGRB2	1	31727117	31764893	-	7756	protein_coding	adhesion G protein-coupled receptor B2 [Source:HGNC Symbol;Acc:HGNC:944]	-
ENSG00000146072	1464.68	552.995	1.40502	0.000929217	0.0160065	TNFRSF21	6	47231532	47309905	-	3595	protein_coding	TNF receptor superfamily member 21 [Source:HGNC Symbol;Acc:HGNC:13469]	-
ENSG00000172927	14.2065	57.6735	-2.01283	0.000931706	0.0160352	MYEOV	11	69294138	69367726	+	3760	protein_coding	myeloma overexpressed [Source:HGNC Symbol;Acc:HGNC:7563]	-
ENSG00000171105	164.933	55.8424	1.56007	0.000939205	0.0161365	INSR	19	7112255	7294034	-	10451	protein_coding	insulin receptor [Source:HGNC Symbol;Acc:HGNC:6091]	-
ENSG00000155011	1520.38	575.884	1.40036	0.000939245	0.0161365	DKK2	4	106921802	107283806	-	4319	protein_coding	dickkopf WNT signaling pathway inhibitor 2 [Source:HGNC Symbol;Acc:HGNC:2892]	-
ENSG00000069667	313.475	112.607	1.4759	0.000941568	0.0161622	RORA	15	60488284	61229319	-	17040	protein_coding	RAR related orphan receptor A [Source:HGNC Symbol;Acc:HGNC:10258]	THR-like
ENSG00000244586	169.302	57.6735	1.55132	0.000954512	0.01637	WNT5A-AS1	3	55487699	55488308	+	500	antisense	WNT5A antisense RNA 1 [Source:HGNC Symbol;Acc:HGNC:40616]	-
ENSG00000078399	20.7599	73.2381	-1.81329	0.000960291	0.0164402	HOXA9	7	27162435	27175180	-	3029	protein_coding	homeobox A9 [Source:HGNC Symbol;Acc:HGNC:5109]	Homeobox
ENSG00000146250	74.2787	21.0508	1.81234	0.000960291	0.0164402	PRSS35	6	83512538	83525704	+	2440	protein_coding	serine protease 35 [Source:HGNC Symbol;Acc:HGNC:21387]	-
ENSG00000163975	341.873	123.594	1.46681	0.000964298	0.0164917	MELTF	3	196988621	197029816	-	8393	protein_coding	melanotransferrin [Source:HGNC Symbol;Acc:HGNC:7037]	-
ENSG00000187243	37.1432	119.016	-1.67705	0.000964984	0.0164917	MAGED4B	X	52061827	52069248	-	4947	protein_coding	MAGE family member D4B [Source:HGNC Symbol;Acc:HGNC:22880]	-
ENSG00000128944	58.9876	173.95	-1.55843	0.000969067	0.016547	KNSTRN	15	40382721	40394246	+	3654	protein_coding	kinetochore localized astrin (SPAG5) binding protein [Source:HGNC Symbol;Acc:HGNC:30767]	-
ENSG00000148655	44.7887	10.064	2.13893	0.000974164	0.0166195	LRMDA	10	75431453	76560167	+	6560	protein_coding	leucine rich melanocyte differentiation associated [Source:HGNC Symbol;Acc:HGNC:23405]	-
ENSG00000198933	496.968	183.106	1.43978	0.00099112	0.0168827	TBKBP1	17	47694081	47712050	+	4280	protein_coding	TBK1 binding protein 1 [Source:HGNC Symbol;Acc:HGNC:30140]	-
ENSG00000088367	2695.61	1031.84	1.38528	0.000991318	0.0168827	EPB41L1	20	36091504	36232799	+	9674	protein_coding	erythrocyte membrane protein band 4.1 like 1 [Source:HGNC Symbol;Acc:HGNC:3378]	-
ENSG00000137266	450.003	165.71	1.4405	0.000997986	0.0169756	SLC22A23	6	3268962	3457022	-	8898	protein_coding	solute carrier family 22 member 23 [Source:HGNC Symbol;Acc:HGNC:21106]	-
ENSG00000125848	16.391	62.2513	-1.918	0.000998515	0.0169756	FLRT3	20	14322988	14337616	-	5190	protein_coding	fibronectin leucine rich transmembrane protein 3 [Source:HGNC Symbol;Acc:HGNC:3762]	-
ENSG00000159674	30094	11612.1	1.37383	0.00100924	0.017143	SPON2	4	1166932	1208962	-	6013	protein_coding	spondin 2 [Source:HGNC Symbol;Acc:HGNC:11253]	-
ENSG00000131504	359.348	952.181	-1.40558	0.00101967	0.0173051	DIAPH1	5	141515016	141619055	-	7375	protein_coding	diaphanous related formin 1 [Source:HGNC Symbol;Acc:HGNC:2876]	-
ENSG00000254109	207.53	72.3226	1.51899	0.00102056	0.0173053	RBPMS-AS1	8	30382119	30385401	-	1171	antisense	RBPMS antisense RNA 1 [Source:HGNC Symbol;Acc:HGNC:48721]	-
ENSG00000254093	30.5899	99.7896	-1.70224	0.00102182	0.0173072	PINX1	8	10764963	10839884	-	2802	protein_coding	PIN2 (TERF1) interacting telomerase inhibitor 1 [Source:HGNC Symbol;Acc:HGNC:30046]	-
ENSG00000049618	989.56	374.459	1.40164	0.00102251	0.0173072	ARID1B	6	156776020	157210779	+	44677	protein_coding	AT-rich interaction domain 1B [Source:HGNC Symbol;Acc:HGNC:18040]	ARID
ENSG00000168300	637.865	238.04	1.42151	0.00102333	0.0173072	PCMTD1	8	51817575	51899186	-	7323	protein_coding	protein-L-isoaspartate (D-aspartate) O-methyltransferase domain containing 1 [Source:HGNC Symbol;Acc:HGNC:30483]	-
ENSG00000168710	5410.87	2084.74	1.37594	0.00102626	0.0173416	AHCYL1	1	109984686	110023741	+	5113	protein_coding	adenosylhomocysteinase like 1 [Source:HGNC Symbol;Acc:HGNC:344]	-
ENSG00000122547	256.68	91.5495	1.48593	0.00103579	0.0174876	EEPD1	7	36153149	36301543	+	4847	protein_coding	endonuclease/exonuclease/phosphatase family domain containing 1 [Source:HGNC Symbol;Acc:HGNC:22223]	-
ENSG00000132423	25.1288	83.3094	-1.72472	0.00104373	0.0176064	COQ3	6	99369400	99394204	-	1458	protein_coding	coenzyme Q3, methyltransferase [Source:HGNC Symbol;Acc:HGNC:18175]	-
ENSG00000145386	50.2499	151.977	-1.59456	0.00104663	0.0176402	CCNA2	4	121816444	121823933	-	2798	protein_coding	cyclin A2 [Source:HGNC Symbol;Acc:HGNC:1578]	-
ENSG00000128284	76.4632	21.9664	1.79305	0.00105185	0.0177127	APOL3	22	36140330	36166177	-	5901	protein_coding	apolipoprotein L3 [Source:HGNC Symbol;Acc:HGNC:14868]	-
ENSG00000266094	418.328	154.724	1.43412	0.0010675	0.0179609	RASSF5	1	206507530	206589448	+	6976	protein_coding	Ras association domain family member 5 [Source:HGNC Symbol;Acc:HGNC:17609]	-
ENSG00000176014	3486.38	8997.26	-1.36773	0.00108131	0.0181775	TUBB6	18	12307669	12344320	+	4117	protein_coding	tubulin beta 6 class V [Source:HGNC Symbol;Acc:HGNC:20776]	-
ENSG00000174928	2.19226	20.1353	-3.13382	0.00108459	0.0182056	C3orf33	3	155762617	155806351	-	2134	protein_coding	chromosome 3 open reading frame 33 [Source:HGNC Symbol;Acc:HGNC:26434]	-
ENSG00000173482	1710.43	656.453	1.3814	0.00108484	0.0182056	PTPRM	18	7566782	8406861	+	9900	protein_coding	protein tyrosine phosphatase, receptor type M [Source:HGNC Symbol;Acc:HGNC:9675]	-
ENSG00000116991	636.773	239.871	1.40799	0.00109231	0.0183151	SIPA1L2	1	232397965	232561558	-	7641	protein_coding	signal induced proliferation associated 1 like 2 [Source:HGNC Symbol;Acc:HGNC:23800]	-
ENSG00000137501	172.579	59.5046	1.53397	0.00110145	0.0184526	SYTL2	11	85694224	85811159	-	11258	protein_coding	synaptotagmin like 2 [Source:HGNC Symbol;Acc:HGNC:15585]	-
ENSG00000183873	20.7599	72.3226	-1.79517	0.00110378	0.0184759	SCN5A	3	38548057	38649673	-	10017	protein_coding	sodium voltage-gated channel alpha subunit 5 [Source:HGNC Symbol;Acc:HGNC:10593]	-
ENSG00000254535	65.541	18.3041	1.83245	0.00111032	0.0185659	PABPC4L	4	134196333	134201748	-	4944	protein_coding	poly(A) binding protein cytoplasmic 4 like [Source:HGNC Symbol;Acc:HGNC:31955]	-
ENSG00000197776	34.9588	7.31727	2.23534	0.00111107	0.0185659	KLHDC1	14	49693105	49753152	+	3006	protein_coding	kelch domain containing 1 [Source:HGNC Symbol;Acc:HGNC:19836]	-
ENSG00000110328	203.161	544.754	-1.4225	0.00111342	0.0185894	GALNT18	11	11270876	11622005	-	3627	protein_coding	polypeptide N-acetylgalactosaminyltransferase 18 [Source:HGNC Symbol;Acc:HGNC:30488]	-
ENSG00000198478	280.709	101.621	1.46461	0.00111865	0.0186608	SH3BGRL2	6	79631283	79703659	+	4653	protein_coding	SH3 domain binding glutamate rich protein like 2 [Source:HGNC Symbol;Acc:HGNC:15567]	-
ENSG00000135272	1379.48	529.19	1.38203	0.00112266	0.0187097	MDFIC	7	114922154	115019202	+	5252	protein_coding	MyoD family inhibitor domain containing [Source:HGNC Symbol;Acc:HGNC:28870]	-
ENSG00000108679	14561.5	5666.43	1.36163	0.00112395	0.0187097	LGALS3BP	17	78971238	78980109	-	3584	protein_coding	galectin 3 binding protein [Source:HGNC Symbol;Acc:HGNC:6564]	-
ENSG00000132603	232.651	618.915	-1.41116	0.00112446	0.0187097	NIP7	16	69337996	69343111	+	4749	protein_coding	NIP7, nucleolar pre-rRNA processing protein [Source:HGNC Symbol;Acc:HGNC:24328]	-
ENSG00000117877	25.1288	85.1405	-1.75604	0.00112746	0.0187436	CD3EAP	19	45406209	45410766	+	3661	protein_coding	CD3e molecule associated protein [Source:HGNC Symbol;Acc:HGNC:24219]	-
ENSG00000165271	749.271	1943.74	-1.37515	0.00113815	0.0189052	NOL6	9	33461441	33473930	-	5906	protein_coding	nucleolar protein 6 [Source:HGNC Symbol;Acc:HGNC:19910]	-
ENSG00000140563	423.789	157.47	1.42746	0.00114948	0.0190772	MCTP2	15	94231538	94483952	+	12978	protein_coding	multiple C2 and transmembrane domain containing 2 [Source:HGNC Symbol;Acc:HGNC:25636]	-
ENSG00000126803	346.242	127.257	1.44304	0.00115154	0.0190952	HSPA2	14	64535905	64546173	+	5777	protein_coding	heat shock protein family A (Hsp70) member 2 [Source:HGNC Symbol;Acc:HGNC:5235]	-
ENSG00000230699	32.7743	6.40169	2.33178	0.00115274	0.0190989	AL645608.2	1	911435	914948	+	3043	lincRNA	novel transcript	-
ENSG00000110852	117.968	38.4466	1.61396	0.00115785	0.0191673	CLEC2B	12	9852984	9870136	-	2638	protein_coding	C-type lectin domain family 2 member B [Source:HGNC Symbol;Acc:HGNC:2053]	-
ENSG00000125089	32.7743	103.452	-1.65502	0.0011608	0.0191999	SH3TC1	4	8182072	8241803	+	10593	protein_coding	SH3 domain and tetratricopeptide repeats 1 [Source:HGNC Symbol;Acc:HGNC:26009]	-
ENSG00000061656	366.994	135.497	1.43656	0.00117026	0.01934	SPAG4	20	35615892	35621049	+	2240	protein_coding	sperm associated antigen 4 [Source:HGNC Symbol;Acc:HGNC:11214]	-
ENSG00000173926	313.475	823.086	-1.39239	0.00117201	0.0193461	2020-03-03	5	126867714	127030808	-	5179	protein_coding	membrane associated ring-CH-type finger 3 [Source:HGNC Symbol;Acc:HGNC:28728]	-
ENSG00000185477	22.9443	3.65492	2.60642	0.0011736	0.0193461	GPRIN3	4	89236386	89308010	-	15205	protein_coding	GPRIN family member 3 [Source:HGNC Symbol;Acc:HGNC:27733]	-
ENSG00000226237	22.9443	2.73932	3.00573	0.0011736	0.0193461	GAS1RR	9	86948699	87002033	+	4387	lincRNA	GAS1 adjacent regulatory RNA [Source:HGNC Symbol;Acc:HGNC:52261]	-
ENSG00000160097	122.336	40.2778	1.59947	0.00117631	0.0193745	FNDC5	1	32862268	32872482	-	3139	protein_coding	fibronectin type III domain containing 5 [Source:HGNC Symbol;Acc:HGNC:20240]	-
ENSG00000109099	537.38	202.333	1.40859	0.0011835	0.0194763	PMP22	17	15229777	15265357	-	3222	protein_coding	peripheral myelin protein 22 [Source:HGNC Symbol;Acc:HGNC:9118]	-
ENSG00000155438	167.118	449.536	-1.42699	0.00118516	0.0194873	NIFK	2	121726945	121736923	-	2447	protein_coding	nucleolar protein interacting with the FHA domain of MKI67 [Source:HGNC Symbol;Acc:HGNC:17838]	-
ENSG00000003096	127.798	42.1089	1.59848	0.00119321	0.0195905	KLHL13	X	117897813	118117340	-	6983	protein_coding	kelch like family member 13 [Source:HGNC Symbol;Acc:HGNC:22931]	-
ENSG00000146938	3.28443	25.6287	-2.92105	0.00119746	0.0195905	NLGN4X	X	5840637	6228863	-	7441	protein_coding	neuroligin 4 X-linked [Source:HGNC Symbol;Acc:HGNC:14287]	-
ENSG00000011347	3.28443	25.6287	-2.92105	0.00119746	0.0195905	SYT7	11	61515313	61581148	-	5953	protein_coding	synaptotagmin 7 [Source:HGNC Symbol;Acc:HGNC:11514]	-
ENSG00000119969	3.28443	25.6287	-2.92105	0.00119746	0.0195905	HELLS	10	94501434	94613905	+	10148	protein_coding	helicase, lymphoid specific [Source:HGNC Symbol;Acc:HGNC:4861]	-
ENSG00000206535	26.221	4.57052	2.48568	0.00119746	0.0195905	LNP1	3	100401193	100456319	+	2249	protein_coding	leukemia NUP98 fusion partner 1 [Source:HGNC Symbol;Acc:HGNC:28014]	-
ENSG00000171714	26.221	4.57052	2.48568	0.00119746	0.0195905	ANO5	11	21799934	22283357	+	7547	protein_coding	anoctamin 5 [Source:HGNC Symbol;Acc:HGNC:27337]	-
ENSG00000110047	2137.48	5475.08	-1.35692	0.00120032	0.0196209	EHD1	11	64851642	64888296	-	7101	protein_coding	EH domain containing 1 [Source:HGNC Symbol;Acc:HGNC:3242]	-
ENSG00000092068	186.777	64.998	1.52084	0.00120443	0.0196718	SLC7A8	14	23125295	23183674	-	5991	protein_coding	solute carrier family 7 member 8 [Source:HGNC Symbol;Acc:HGNC:11066]	-
ENSG00000105612	1656.91	641.804	1.36809	0.0012084	0.0197201	DNASE2	19	12875211	12881468	-	2389	protein_coding	deoxyribonuclease 2, lysosomal [Source:HGNC Symbol;Acc:HGNC:2960]	-
ENSG00000132819	107.045	292.974	-1.45162	0.00122829	0.0200112	RBM38	20	57391407	57409333	+	2686	protein_coding	RNA binding motif protein 38 [Source:HGNC Symbol;Acc:HGNC:15818]	-
ENSG00000106089	107.045	292.058	-1.44711	0.00122829	0.0200112	STX1A	7	73699206	73719672	-	3693	protein_coding	syntaxin 1A [Source:HGNC Symbol;Acc:HGNC:11433]	-
ENSG00000119705	283.985	743.432	-1.38805	0.00123251	0.0200633	SLIRP	14	77708071	77761104	+	2631	protein_coding	SRA stem-loop interacting RNA binding protein [Source:HGNC Symbol;Acc:HGNC:20495]	-
ENSG00000015568	51.3421	13.7263	1.8927	0.00123951	0.0201337	RGPD5	2	109792758	109857695	+	14175	protein_coding	RANBP2-like and GRIP domain containing 5 [Source:HGNC Symbol;Acc:HGNC:32418]	-
ENSG00000204839	51.3421	12.8107	1.99131	0.00123951	0.0201337	MROH6	8	143566187	143572971	-	4408	protein_coding	maestro heat like repeat family member 6 [Source:HGNC Symbol;Acc:HGNC:27814]	-
ENSG00000128487	1044.17	401.926	1.37704	0.00123993	0.0201337	SPECC1	17	20009344	20319026	+	13676	protein_coding	sperm antigen with calponin homology and coiled-coil domains 1 [Source:HGNC Symbol;Acc:HGNC:30615]	-
ENSG00000080824	5589.99	14242.5	-1.34927	0.00124412	0.0201849	HSP90AA1	14	102080738	102139699	-	5248	protein_coding	heat shock protein 90 alpha family class A member 1 [Source:HGNC Symbol;Acc:HGNC:5253]	-
ENSG00000164087	49.1576	146.483	-1.57312	0.00124829	0.0202357	POC1A	3	52075253	52154690	-	2247	protein_coding	POC1 centriolar protein A [Source:HGNC Symbol;Acc:HGNC:24488]	-
ENSG00000197496	3009.08	1177.41	1.3536	0.00126989	0.0205688	SLC2A10	20	46709487	46736347	+	5000	protein_coding	solute carrier family 2 member 10 [Source:HGNC Symbol;Acc:HGNC:13444]	-
ENSG00000101361	548.303	1413.63	-1.36618	0.00128291	0.0207625	NOP56	20	2652145	2658393	+	5398	protein_coding	NOP56 ribonucleoprotein [Source:HGNC Symbol;Acc:HGNC:15911]	-
ENSG00000196418	17.4832	63.1669	-1.84659	0.00129563	0.0209362	ZNF124	1	247121975	247172016	-	4517	protein_coding	zinc finger protein 124 [Source:HGNC Symbol;Acc:HGNC:12907]	zf-C2H2
ENSG00000176170	825.727	2114.03	-1.35615	0.00129678	0.0209362	SPHK1	17	76376584	76387860	+	4416	protein_coding	sphingosine kinase 1 [Source:HGNC Symbol;Acc:HGNC:11240]	-
ENSG00000116106	761.286	292.058	1.38175	0.00129685	0.0209362	EPHA4	2	221418027	221574202	-	7554	protein_coding	EPH receptor A4 [Source:HGNC Symbol;Acc:HGNC:3388]	-
ENSG00000129235	844.295	2162.56	-1.35681	0.00129798	0.020937	TXNDC17	17	6640758	6644541	+	3784	protein_coding	thioredoxin domain containing 17 [Source:HGNC Symbol;Acc:HGNC:28218]	-
ENSG00000197892	360.441	134.581	1.42034	0.0013032	0.0209894	KIF13B	8	29067279	29263124	-	11112	protein_coding	kinesin family member 13B [Source:HGNC Symbol;Acc:HGNC:14405]	-
ENSG00000188559	327.674	121.763	1.42714	0.00130338	0.0209894	RALGAPA2	20	20389552	20712488	-	11471	protein_coding	Ral GTPase activating protein catalytic alpha subunit 2 [Source:HGNC Symbol;Acc:HGNC:16207]	-
ENSG00000108669	986.283	381.784	1.36892	0.00130742	0.0210372	CYTH1	17	78674048	78782297	-	7754	protein_coding	cytohesin 1 [Source:HGNC Symbol;Acc:HGNC:9501]	-
ENSG00000242372	883.615	2259.61	-1.35448	0.00131048	0.0210678	EIF6	20	35278911	35284985	-	1631	protein_coding	eukaryotic translation initiation factor 6 [Source:HGNC Symbol;Acc:HGNC:6159]	-
ENSG00000174938	1044.17	404.673	1.36722	0.00131148	0.0210678	SEZ6L2	16	29871159	29899547	-	4110	protein_coding	seizure related 6 homolog like 2 [Source:HGNC Symbol;Acc:HGNC:30844]	-
ENSG00000210140	5088.67	2002.33	1.34554	0.00131597	0.0211175	MT-TC	MT	5761	5826	-	66	Mt_tRNA	mitochondrially encoded tRNA cysteine [Source:HGNC Symbol;Acc:HGNC:7477]	-
ENSG00000102384	12.0221	47.6023	-1.97537	0.00131742	0.0211175	CENPI	X	101098218	101163681	+	4321	protein_coding	centromere protein I [Source:HGNC Symbol;Acc:HGNC:3968]	-
ENSG00000108828	6108.8	15485.9	-1.34198	0.00131782	0.0211175	VAT1	17	43014605	43025123	-	3501	protein_coding	vesicle amine transport 1 [Source:HGNC Symbol;Acc:HGNC:16919]	-
ENSG00000184216	1720.26	4374.57	-1.34646	0.00131952	0.0211275	IRAK1	X	154010500	154019980	-	4001	protein_coding	interleukin 1 receptor associated kinase 1 [Source:HGNC Symbol;Acc:HGNC:6112]	-
ENSG00000184524	86.2932	239.871	-1.47378	0.00134247	0.0214774	CEND1	11	787104	790123	-	1649	protein_coding	cell cycle exit and neuronal differentiation 1 [Source:HGNC Symbol;Acc:HGNC:24153]	-
ENSG00000136052	146.365	50.349	1.53692	0.00134369	0.0214793	SLC41A2	12	104802553	104958744	-	5151	protein_coding	solute carrier family 41 member 2 [Source:HGNC Symbol;Acc:HGNC:31045]	-
ENSG00000109519	522.089	1340.38	-1.36009	0.00136247	0.0217617	GRPEL1	4	7058906	7068197	-	4177	protein_coding	GrpE like 1, mitochondrial [Source:HGNC Symbol;Acc:HGNC:19696]	-
ENSG00000158125	1.10009	15.5574	-3.68868	0.00136958	0.0217683	XDH	2	31334321	31414715	-	6037	protein_coding	xanthine dehydrogenase [Source:HGNC Symbol;Acc:HGNC:12805]	-
ENSG00000121211	1.10009	15.5574	-3.68868	0.00136958	0.0217683	MND1	4	153344649	153415118	+	1511	protein_coding	meiotic nuclear divisions 1 [Source:HGNC Symbol;Acc:HGNC:24839]	-
ENSG00000129596	1.10009	15.5574	-3.68868	0.00136958	0.0217683	CDO1	5	115804733	115816954	-	2189	protein_coding	cysteine dioxygenase type 1 [Source:HGNC Symbol;Acc:HGNC:1795]	-
ENSG00000197299	1.10009	15.5574	-3.68868	0.00136958	0.0217683	BLM	15	90717327	90816165	+	6674	protein_coding	Bloom syndrome RecQ like helicase [Source:HGNC Symbol;Acc:HGNC:1058]	-
ENSG00000259495	16.391	0.908125	3.98838	0.00136958	0.0217683	AC016705.2	15	80344853	80403575	-	7251	lincRNA	novel transcript	-
ENSG00000227906	16.391	0.908125	3.98838	0.00136958	0.0217683	SNAP25-AS1	20	10021978	10368776	-	5440	antisense	SNAP25 antisense RNA 1 [Source:HGNC Symbol;Acc:HGNC:44312]	-
ENSG00000255455	61.1721	17.3886	1.8066	0.00137481	0.0218338	AP003486.1	11	130866254	130870247	-	3994	lincRNA	uncharacterized LOC103611081 [Source:NCBI gene;Acc:103611081]	-
ENSG00000156110	148.55	395.517	-1.41214	0.00138185	0.0219278	ADK	10	74151185	74709303	+	3184	protein_coding	adenosine kinase [Source:HGNC Symbol;Acc:HGNC:257]	-
ENSG00000104524	237.02	617.084	-1.38006	0.00138326	0.0219323	PYCR3	8	143603913	143609773	-	3244	protein_coding	pyrroline-5-carboxylate reductase 3 [Source:HGNC Symbol;Acc:HGNC:25846]	-
ENSG00000188064	63.3565	180.359	-1.5077	0.00139416	0.0220872	WNT7B	22	45920362	45977129	-	5051	protein_coding	Wnt family member 7B [Source:HGNC Symbol;Acc:HGNC:12787]	-
ENSG00000185697	10.9299	44.8556	-2.0259	0.00140429	0.0222297	MYBL1	8	66562175	66614247	-	7239	protein_coding	MYB proto-oncogene like 1 [Source:HGNC Symbol;Acc:HGNC:7547]	MYB
ENSG00000130935	161.656	427.562	-1.40261	0.00141179	0.0223231	NOL11	17	67717833	67744531	+	4713	protein_coding	nucleolar protein 11 [Source:HGNC Symbol;Acc:HGNC:24557]	-
ENSG00000172216	3198.03	1263.47	1.33969	0.00141333	0.0223231	CEBPB	20	50190734	50192689	+	1956	protein_coding	CCAAT enhancer binding protein beta [Source:HGNC Symbol;Acc:HGNC:1834]	C/EBP
ENSG00000138448	4250.93	1681.89	1.33763	0.00141362	0.0223231	ITGAV	2	186590065	186680901	+	8211	protein_coding	integrin subunit alpha V [Source:HGNC Symbol;Acc:HGNC:6150]	-
ENSG00000134318	511.167	195.008	1.38962	0.00141567	0.0223374	ROCK2	2	11179761	11348330	-	10145	protein_coding	Rho associated coiled-coil containing protein kinase 2 [Source:HGNC Symbol;Acc:HGNC:10252]	-
ENSG00000102755	641.141	1634.28	-1.34979	0.00142557	0.0224206	FLT1	13	28300344	28495145	-	12567	protein_coding	fms related tyrosine kinase 1 [Source:HGNC Symbol;Acc:HGNC:3763]	-
ENSG00000179041	129.982	346.077	-1.41203	0.00142847	0.0224206	RRS1	8	66429028	66430733	+	1706	protein_coding	ribosome biogenesis regulator homolog [Source:HGNC Symbol;Acc:HGNC:17083]	-
ENSG00000197785	413.959	1060.22	-1.35657	0.00143467	0.0224206	ATAD3A	1	1512151	1534687	+	3069	protein_coding	ATPase family, AAA domain containing 3A [Source:HGNC Symbol;Acc:HGNC:25567]	-
ENSG00000137628	84.1087	26.5442	1.65872	0.0014358	0.0224206	DDX60	4	168216293	168318807	-	6750	protein_coding	DExD/H-box helicase 60 [Source:HGNC Symbol;Acc:HGNC:25942]	-
ENSG00000023892	6.56102	33.8688	-2.3481	0.0014361	0.0224206	DEF6	6	35297852	35321771	+	2545	protein_coding	DEF6, guanine nucleotide exchange factor [Source:HGNC Symbol;Acc:HGNC:2760]	-
ENSG00000247809	6.56102	33.8688	-2.3481	0.0014361	0.0224206	NR2F2-AS1	15	96110040	96327361	-	6063	antisense	NR2F2 antisense RNA 1 [Source:HGNC Symbol;Acc:HGNC:44222]	-
ENSG00000118004	1.39e-17	11.8951	-6.5938	0.00143701	0.0224206	COLEC11	2	3594832	3644644	+	2778	protein_coding	collectin subfamily member 11 [Source:HGNC Symbol;Acc:HGNC:17213]	-
ENSG00000275180	1.39e-17	11.8951	-6.5938	0.00143701	0.0224206	AC048341.2	12	62603909	62604399	+	491	lincRNA	novel transcript	-
ENSG00000180660	1.39e-17	11.8951	-6.5938	0.00143701	0.0224206	MAB21L1	13	35474182	35477209	-	3028	protein_coding	mab-21 like 1 [Source:HGNC Symbol;Acc:HGNC:6757]	-
ENSG00000167641	1.39e-17	11.8951	-6.5938	0.00143701	0.0224206	PPP1R14A	19	38251237	38256591	-	1501	protein_coding	protein phosphatase 1 regulatory inhibitor subunit 14A [Source:HGNC Symbol;Acc:HGNC:14871]	-
ENSG00000235001	1.39e-17	11.8951	-6.5938	0.00143701	0.0224206	EIF4A1P2	Y	5337745	5338964	-	1220	processed_pseudogene	eukaryotic translation initiation factor 4A1 pseudogene 2 [Source:HGNC Symbol;Acc:HGNC:23946]	-
ENSG00000117600	12.0221	1.39e-17	6.60718	0.00143701	0.0224206	PLPPR4	1	99263953	99309590	+	5540	protein_coding	phospholipid phosphatase related 4 [Source:HGNC Symbol;Acc:HGNC:23496]	-
ENSG00000145506	12.0221	1.39e-17	6.60718	0.00143701	0.0224206	NKD2	5	1008829	1038943	+	2885	protein_coding	naked cuticle homolog 2 [Source:HGNC Symbol;Acc:HGNC:17046]	-
ENSG00000247213	12.0221	1.39e-17	6.60718	0.00143701	0.0224206	LINC01498	12	108434130	108492585	-	3143	antisense	long intergenic non-protein coding RNA 1498 [Source:HGNC Symbol;Acc:HGNC:51164]	-
ENSG00000166250	4648.5	1844.86	1.33319	0.00145836	0.0227221	CLMP	11	123069865	123195281	-	5097	protein_coding	CXADR like membrane protein [Source:HGNC Symbol;Acc:HGNC:24039]	-
ENSG00000101004	155.103	54.0112	1.51947	0.00145866	0.0227221	NINL	20	25452705	25585517	-	6008	protein_coding	ninein like [Source:HGNC Symbol;Acc:HGNC:29163]	-
ENSG00000168273	83.0165	227.969	-1.45617	0.00146796	0.0228488	SMIM4	3	52534013	52579237	+	2482	protein_coding	small integral membrane protein 4 [Source:HGNC Symbol;Acc:HGNC:37257]	-
ENSG00000072506	654.248	1662.66	-1.34544	0.00147244	0.0229002	HSD17B10	X	53431258	53434373	-	1115	protein_coding	hydroxysteroid 17-beta dehydrogenase 10 [Source:HGNC Symbol;Acc:HGNC:4800]	-
ENSG00000006062	61.1721	174.866	-1.51364	0.00147699	0.022941	MAP3K14	17	45263119	45317145	-	5784	protein_coding	mitogen-activated protein kinase kinase kinase 14 [Source:HGNC Symbol;Acc:HGNC:6853]	-
ENSG00000153714	800.606	311.285	1.36246	0.00147758	0.022941	LURAP1L	9	12775021	12822131	+	2132	protein_coding	leucine rich adaptor protein 1 like [Source:HGNC Symbol;Acc:HGNC:31452]	-
ENSG00000167693	669.539	1699.28	-1.34355	0.00147858	0.022941	NXN	17	799313	979770	-	5880	protein_coding	nucleoredoxin [Source:HGNC Symbol;Acc:HGNC:18008]	-
ENSG00000134569	258.864	95.2117	1.44164	0.00147989	0.022943	LRP4	11	46856868	46918642	-	8597	protein_coding	LDL receptor related protein 4 [Source:HGNC Symbol;Acc:HGNC:6696]	-
ENSG00000164305	242.481	628.071	-1.37266	0.00149008	0.0230696	CASP3	4	184627696	184649509	-	2899	protein_coding	caspase 3 [Source:HGNC Symbol;Acc:HGNC:1504]	-
ENSG00000165046	22.9443	75.9848	-1.72274	0.00149042	0.0230696	LETM2	8	38386207	38409527	+	6114	protein_coding	leucine zipper and EF-hand containing transmembrane protein 2 [Source:HGNC Symbol;Acc:HGNC:14648]	-
ENSG00000153044	13.1143	49.4334	-1.90538	0.00149604	0.0231199	CENPH	5	69189548	69210357	+	2244	protein_coding	centromere protein H [Source:HGNC Symbol;Acc:HGNC:17268]	-
ENSG00000103021	13.1143	49.4334	-1.90538	0.00149604	0.0231199	CCDC113	16	58231157	58283836	+	5927	protein_coding	coiled-coil domain containing 113 [Source:HGNC Symbol;Acc:HGNC:25002]	-
ENSG00000204241	42.6043	10.064	2.06698	0.00150116	0.0231808	AP000911.1	11	134032272	134046849	+	4032	lincRNA	uncharacterized LOC100128239 [Source:NCBI gene;Acc:100128239]	-
ENSG00000228283	5.46882	30.2065	-2.44135	0.00151665	0.0233829	KATNBL1P6	6	146802359	146803824	-	1466	transcribed_processed_pseudogene	katanin regulatory subunit B1 like 1 pseudogene 6 [Source:HGNC Symbol;Acc:HGNC:49056]	-
ENSG00000064692	31.6821	6.40169	2.28306	0.00151665	0.0233829	SNCAIP	5	122311354	122464219	+	7325	protein_coding	synuclein alpha interacting protein [Source:HGNC Symbol;Acc:HGNC:11139]	-
ENSG00000206053	726.335	1836.62	-1.33822	0.00153385	0.0236295	JPT2	16	1678256	1702280	+	4768	protein_coding	Jupiter microtubule associated homolog 2 [Source:HGNC Symbol;Acc:HGNC:14137]	-
ENSG00000005471	144.181	50.349	1.51525	0.00155739	0.0239733	ABCB4	7	87401697	87480435	-	7727	protein_coding	ATP binding cassette subfamily B member 4 [Source:HGNC Symbol;Acc:HGNC:45]	-
ENSG00000041357	786.407	1983.11	-1.3343	0.00156001	0.0239946	PSMA4	15	78540405	78552419	+	6996	protein_coding	proteasome subunit alpha 4 [Source:HGNC Symbol;Acc:HGNC:9533]	-
ENSG00000134013	40283.3	16148.7	1.31875	0.00157252	0.024168	LOXL2	8	23297189	23425328	-	5707	protein_coding	lysyl oxidase like 2 [Source:HGNC Symbol;Acc:HGNC:6666]	-
ENSG00000235092	28.4054	5.4861	2.34398	0.00159155	0.0244249	ID2-AS1	2	8666636	8681863	-	2060	antisense	ID2 antisense RNA 1 [Source:HGNC Symbol;Acc:HGNC:51103]	-
ENSG00000161547	278.524	714.134	-1.35805	0.00159275	0.0244249	SRSF2	17	76734115	76737374	-	3017	protein_coding	serine and arginine rich splicing factor 2 [Source:HGNC Symbol;Acc:HGNC:10783]	-
ENSG00000279117	2.19226	19.2197	-3.06712	0.00159793	0.0244249	AP001972.5	11	75260129	75262466	-	2338	TEC	TEC	-
ENSG00000272711	2.19226	18.3041	-2.9972	0.00159793	0.0244249	AC019069.1	2	74832655	74833987	-	1333	lincRNA	novel transcript	-
ENSG00000136167	2.19226	18.3041	-2.9972	0.00159793	0.0244249	LCP1	13	46125920	46211871	-	5061	protein_coding	lymphocyte cytosolic protein 1 [Source:HGNC Symbol;Acc:HGNC:6528]	-
ENSG00000132793	2.19226	18.3041	-2.9972	0.00159793	0.0244249	LPIN3	20	41340920	41360582	+	4568	protein_coding	lipin 3 [Source:HGNC Symbol;Acc:HGNC:14451]	-
ENSG00000127589	38.2354	115.354	-1.59033	0.00159798	0.0244249	TUBBP1	8	30351873	30353518	+	1646	transcribed_processed_pseudogene	tubulin beta pseudogene 1 [Source:HGNC Symbol;Acc:HGNC:12414]	-
ENSG00000176890	42.6043	125.425	-1.55532	0.00160702	0.0245353	TYMS	18	657604	673578	+	2470	protein_coding	thymidylate synthetase [Source:HGNC Symbol;Acc:HGNC:12441]	-
ENSG00000254614	8.74545	38.4466	-2.12204	0.00160897	0.0245353	AP003068.2	11	65177606	65181834	-	1791	antisense	uncharacterized LOC728975 [Source:NCBI gene;Acc:728975]	-
ENSG00000260412	39.3276	9.14842	2.0876	0.00160897	0.0245353	AL353746.1	9	27937617	27944497	-	6881	sense_overlapping	novel transcript, overlapping LINGO2	-
ENSG00000114767	258.864	663.778	-1.35814	0.00162464	0.0247536	RRP9	3	51933430	51941941	-	1578	protein_coding	ribosomal RNA processing 9, U3 small nucleolar RNA binding protein [Source:HGNC Symbol;Acc:HGNC:16829]	-
ENSG00000065989	557.04	216.066	1.36573	0.00162583	0.0247536	PDE4A	19	10416773	10469631	+	6646	protein_coding	phosphodiesterase 4A [Source:HGNC Symbol;Acc:HGNC:8780]	-
ENSG00000188452	477.308	184.022	1.37437	0.00164073	0.0249611	CERKL	2	181536676	181680665	-	4765	protein_coding	ceramide kinase like [Source:HGNC Symbol;Acc:HGNC:21699]	-
ENSG00000233225	25.1288	4.57052	2.42458	0.0016487	0.0250621	AC004987.2	7	39833571	39834718	+	1148	processed_pseudogene	single stranded DNA binding protein 3 (SSBP3) pseudogene	-
ENSG00000073150	437.988	168.457	1.37777	0.00164994	0.0250621	PANX2	22	50170731	50180294	+	3102	protein_coding	pannexin 2 [Source:HGNC Symbol;Acc:HGNC:8600]	-
ENSG00000133687	1164.32	461.438	1.33501	0.0016623	0.0252303	TMTC1	12	29500840	29784759	-	14636	protein_coding	transmembrane and tetratricopeptide repeat containing 1 [Source:HGNC Symbol;Acc:HGNC:24099]	-
ENSG00000224081	21.8521	2.73932	2.93573	0.00166513	0.0252341	SLC44A3-AS1	1	94613814	94855426	-	10245	transcribed_processed_pseudogene	SLC44A3 antisense RNA 1 [Source:HGNC Symbol;Acc:HGNC:49057]	-
ENSG00000227946	21.8521	2.73932	2.93573	0.00166513	0.0252341	AC007383.2	2	206084605	206086564	+	1034	lincRNA	novel transcript	-
ENSG00000164463	117.968	40.2778	1.54706	0.00167282	0.0253309	CREBRF	5	173056352	173139284	+	12333	protein_coding	CREB3 regulatory factor [Source:HGNC Symbol;Acc:HGNC:24050]	-
ENSG00000163171	1354.36	3377.51	-1.31828	0.00167542	0.0253506	CDC42EP3	2	37641882	37738468	-	10406	protein_coding	CDC42 effector protein 3 [Source:HGNC Symbol;Acc:HGNC:16943]	-
ENSG00000142192	42037.4	16948	1.31055	0.00167807	0.025371	APP	21	25880550	26171128	-	6316	protein_coding	amyloid beta precursor protein [Source:HGNC Symbol;Acc:HGNC:620]	-
ENSG00000254612	86.2932	234.378	-1.44038	0.00169174	0.025558	AP001000.1	11	127940913	127941654	-	742	processed_pseudogene	similar to DnaJ (Hsp40) homolog, subfamily B, member 6 pseudogene	-
ENSG00000176619	1143.56	2851.98	-1.31835	0.0016944	0.0255784	LMNB2	19	2427638	2456996	-	5432	protein_coding	lamin B2 [Source:HGNC Symbol;Acc:HGNC:6638]	-
ENSG00000157240	1644.89	656.453	1.32504	0.00170775	0.02576	FZD1	7	91264364	91271326	+	6963	protein_coding	frizzled class receptor 1 [Source:HGNC Symbol;Acc:HGNC:4038]	-
ENSG00000172061	80.8321	25.6287	1.65186	0.00171636	0.0258655	LRRC15	3	194355247	194369743	-	5940	protein_coding	leucine rich repeat containing 15 [Source:HGNC Symbol;Acc:HGNC:20818]	-
ENSG00000143147	881.43	347.908	1.34079	0.00171759	0.0258655	GPR161	1	168079543	168137667	-	11224	protein_coding	G protein-coupled receptor 161 [Source:HGNC Symbol;Acc:HGNC:23694]	-
ENSG00000121297	579.977	226.138	1.35825	0.00171872	0.0258655	TSHZ3	19	31274945	31349547	-	5817	protein_coding	teashirt zinc finger homeobox 3 [Source:HGNC Symbol;Acc:HGNC:30700]	zf-C2H2
ENSG00000115183	2359.21	946.688	1.31721	0.00172709	0.0259309	TANC1	2	158968671	159232659	+	14884	protein_coding	tetratricopeptide repeat, ankyrin repeat and coiled-coil containing 1 [Source:HGNC Symbol;Acc:HGNC:29364]	-
ENSG00000115267	85.2009	27.4598	1.62862	0.00172764	0.0259309	IFIH1	2	162267079	162318703	-	5108	protein_coding	interferon induced with helicase C domain 1 [Source:HGNC Symbol;Acc:HGNC:18873]	-
ENSG00000106133	7.65324	35.6999	-2.20523	0.00172833	0.0259309	NSUN5P2	7	72947581	72954790	-	2576	transcribed_unprocessed_pseudogene	NOP2/Sun RNA methyltransferase family member 5 pseudogene 2 [Source:HGNC Symbol;Acc:HGNC:16609]	-
ENSG00000172037	15297.7	6179.15	1.30781	0.00172944	0.0259309	LAMB2	3	49121114	49133118	-	6865	protein_coding	laminin subunit beta 2 [Source:HGNC Symbol;Acc:HGNC:6487]	-
ENSG00000180509	57.8954	16.473	1.80477	0.0017297	0.0259309	KCNE1	21	34446688	34512275	-	5713	protein_coding	potassium voltage-gated channel subfamily E regulatory subunit 1 [Source:HGNC Symbol;Acc:HGNC:6240]	-
ENSG00000204262	23722	9587.8	1.30694	0.0017332	0.0259635	COL5A2	2	189031896	189225312	-	7453	protein_coding	collagen type V alpha 2 chain [Source:HGNC Symbol;Acc:HGNC:2210]	-
ENSG00000070785	233.743	597.857	-1.35447	0.00174474	0.0260851	EIF2B3	1	44850522	44986722	-	3411	protein_coding	eukaryotic translation initiation factor 2B subunit gamma [Source:HGNC Symbol;Acc:HGNC:3259]	-
ENSG00000100902	32.7743	99.7896	-1.60309	0.0017451	0.0260851	PSMA6	14	35278633	35317493	+	6506	protein_coding	proteasome subunit alpha 6 [Source:HGNC Symbol;Acc:HGNC:9535]	-
ENSG00000163393	105.953	35.6999	1.56571	0.00174734	0.0260851	SLC22A15	1	115976498	116070054	+	5292	protein_coding	solute carrier family 22 member 15 [Source:HGNC Symbol;Acc:HGNC:20301]	-
ENSG00000163053	120.152	41.1933	1.54118	0.001748	0.0260851	SLC16A14	2	230034974	230068999	-	4946	protein_coding	solute carrier family 16 member 14 [Source:HGNC Symbol;Acc:HGNC:26417]	-
ENSG00000164379	120.152	41.1933	1.54118	0.001748	0.0260851	FOXQ1	6	1312440	1314748	+	2309	protein_coding	forkhead box Q1 [Source:HGNC Symbol;Acc:HGNC:20951]	Fork
ENSG00000142920	207.53	75.9848	1.44785	0.00175032	0.0260999	AZIN2	1	33081104	33120530	+	6559	protein_coding	antizyme inhibitor 2 [Source:HGNC Symbol;Acc:HGNC:29957]	-
ENSG00000198042	84.1087	228.884	-1.44312	0.00177618	0.0264651	MAK16	8	33484750	33501260	+	4846	protein_coding	MAK16 homolog [Source:HGNC Symbol;Acc:HGNC:13703]	-
ENSG00000100647	1132.64	451.367	1.32705	0.0017855	0.0265737	SUSD6	14	69611596	69715142	+	5830	protein_coding	sushi domain containing 6 [Source:HGNC Symbol;Acc:HGNC:19956]	-
ENSG00000090238	1054	419.322	1.32945	0.00178704	0.0265737	YPEL3	16	30092314	30096915	-	3181	protein_coding	yippee like 3 [Source:HGNC Symbol;Acc:HGNC:18327]	-
ENSG00000103642	476.216	1195.72	-1.328	0.00178754	0.0265737	LACTB	15	63121800	63142061	+	3972	protein_coding	lactamase beta [Source:HGNC Symbol;Acc:HGNC:16468]	-
ENSG00000128274	530.827	206.911	1.35863	0.00179115	0.0266043	A4GALT	22	42692112	42721298	-	3407	protein_coding	alpha 1,4-galactosyltransferase (P blood group) [Source:HGNC Symbol;Acc:HGNC:18149]	-
ENSG00000127586	19.6677	66.8292	-1.75895	0.00179265	0.0266043	CHTF18	16	788046	800737	+	5916	protein_coding	chromosome transmission fidelity factor 18 [Source:HGNC Symbol;Acc:HGNC:18435]	-
ENSG00000144635	408.498	1027.26	-1.33017	0.00179368	0.0266043	DYNC1LI1	3	32525971	32570874	-	6132	protein_coding	dynein cytoplasmic 1 light intermediate chain 1 [Source:HGNC Symbol;Acc:HGNC:18745]	-
ENSG00000203727	441.265	171.204	1.3652	0.00179958	0.0266715	SAMD5	6	147508927	147737547	+	6320	protein_coding	sterile alpha motif domain containing 5 [Source:HGNC Symbol;Acc:HGNC:21180]	-
ENSG00000113356	13.1143	48.5179	-1.87848	0.00180693	0.0267602	POLR3G	5	90471748	90514553	+	4019	protein_coding	RNA polymerase III subunit G [Source:HGNC Symbol;Acc:HGNC:30075]	-
ENSG00000130204	653.156	1629.7	-1.31897	0.0018182	0.0269066	TOMM40	19	44890569	44903689	+	3610	protein_coding	translocase of outer mitochondrial membrane 40 [Source:HGNC Symbol;Acc:HGNC:18001]	-
ENSG00000128709	77.5554	24.7131	1.64446	0.00182272	0.026953	HOXD9	2	176122720	176124937	+	1870	protein_coding	homeobox D9 [Source:HGNC Symbol;Acc:HGNC:5140]	Homeobox
ENSG00000087903	258.864	97.0429	1.4142	0.00182843	0.0270171	RFX2	19	5993164	6199572	-	9094	protein_coding	regulatory factor X2 [Source:HGNC Symbol;Acc:HGNC:9983]	RFX
ENSG00000143314	536.288	1340.38	-1.32139	0.00183246	0.0270561	MRPL24	1	156737303	156741590	-	1695	protein_coding	mitochondrial ribosomal protein L24 [Source:HGNC Symbol;Acc:HGNC:14037]	-
ENSG00000182796	102.676	33.8688	1.59612	0.001836	0.0270879	TMEM198B	12	55829608	55836246	+	4377	transcribed_unitary_pseudogene	transmembrane protein 198B (pseudogene) [Source:HGNC Symbol;Acc:HGNC:43629]	-
ENSG00000164251	75.3709	205.995	-1.44922	0.00184406	0.0271659	F2RL1	5	76818933	76835315	+	2958	protein_coding	F2R like trypsin receptor 1 [Source:HGNC Symbol;Acc:HGNC:3538]	-
ENSG00000183527	75.3709	205.995	-1.44922	0.00184406	0.0271659	PSMG1	21	39174769	39183851	-	2515	protein_coding	proteasome assembly chaperone 1 [Source:HGNC Symbol;Acc:HGNC:3043]	-
ENSG00000169750	73.1865	200.502	-1.45261	0.00185025	0.0272365	RAC3	17	82031624	82034204	+	1527	protein_coding	Rac family small GTPase 3 [Source:HGNC Symbol;Acc:HGNC:9803]	-
ENSG00000159753	41.5121	10.064	2.02962	0.00186626	0.0274515	CARMIL2	16	67644919	67657569	+	7699	protein_coding	capping protein regulator and myosin 1 linker 2 [Source:HGNC Symbol;Acc:HGNC:27089]	-
ENSG00000260916	439.081	171.204	1.35805	0.00189242	0.0278153	CCPG1	15	55340032	55408510	-	8790	protein_coding	cell cycle progression 1 [Source:HGNC Symbol;Acc:HGNC:24227]	-
ENSG00000143819	1744.28	703.147	1.31056	0.00189788	0.0278746	EPHX1	1	225810092	225845563	+	2508	protein_coding	epoxide hydrolase 1 [Source:HGNC Symbol;Acc:HGNC:3401]	-
ENSG00000116455	208.622	531.937	-1.34991	0.00190405	0.0279442	WDR77	1	111439890	111449376	-	2805	protein_coding	WD repeat domain 77 [Source:HGNC Symbol;Acc:HGNC:29652]	-
ENSG00000153823	1633.97	658.285	1.31141	0.00190605	0.0279526	PID1	2	228850526	229271285	-	3364	protein_coding	phosphotyrosine interaction domain containing 1 [Source:HGNC Symbol;Acc:HGNC:26084]	-
ENSG00000105329	11635.4	4739.88	1.29558	0.00191217	0.0280213	TGFB1	19	41301587	41353911	-	3238	protein_coding	transforming growth factor beta 1 [Source:HGNC Symbol;Acc:HGNC:11766]	-
ENSG00000058085	18.5754	64.0825	-1.78045	0.00191984	0.0281126	LAMC2	1	183186238	183244900	+	6543	protein_coding	laminin subunit gamma 2 [Source:HGNC Symbol;Acc:HGNC:6493]	-
ENSG00000120696	99.3998	32.9532	1.58877	0.00193324	0.0282875	KBTBD7	13	41189833	41194566	-	4734	protein_coding	kelch repeat and BTB domain containing 7 [Source:HGNC Symbol;Acc:HGNC:25266]	-
ENSG00000100321	1289.92	519.119	1.31291	0.00195951	0.0286505	SYNGR1	22	39349925	39385588	+	6953	protein_coding	synaptogyrin 1 [Source:HGNC Symbol;Acc:HGNC:11498]	-
ENSG00000253161	222.821	83.3094	1.41781	0.00196129	0.0286551	LINC01605	8	37421341	37554183	-	1522	lincRNA	long intergenic non-protein coding RNA 1605 [Source:HGNC Symbol;Acc:HGNC:51654]	-
ENSG00000184106	30.5899	6.40169	2.23263	0.00199893	0.0291832	TREML3P	6	41208713	41217947	-	978	transcribed_unprocessed_pseudogene	triggering receptor expressed on myeloid cells like 3, pseudogene [Source:HGNC Symbol;Acc:HGNC:30806]	-
ENSG00000081923	288.354	724.205	-1.32824	0.00200115	0.0291937	ATP8B1	18	57646426	57803315	-	7028	protein_coding	ATPase phospholipid transporting 8B1 [Source:HGNC Symbol;Acc:HGNC:3706]	-
ENSG00000128011	51.3421	14.6419	1.8004	0.00201103	0.0293069	LRFN1	19	39306568	39315336	-	3381	protein_coding	leucine rich repeat and fibronectin type III domain containing 1 [Source:HGNC Symbol;Acc:HGNC:29290]	-
ENSG00000104774	2162.61	878.02	1.30031	0.00201191	0.0293069	MAN2B1	19	12646511	12666742	-	5374	protein_coding	mannosidase alpha class 2B member 1 [Source:HGNC Symbol;Acc:HGNC:6826]	-
ENSG00000186480	1627.42	659.2	1.30361	0.00202027	0.0294069	INSIG1	7	155297776	155310235	+	3650	protein_coding	insulin induced gene 1 [Source:HGNC Symbol;Acc:HGNC:6083]	-
ENSG00000166923	34758.8	14250.8	1.28633	0.00203255	0.0295419	GREM1	15	32717974	32745107	+	14606	protein_coding	gremlin 1, DAN family BMP antagonist [Source:HGNC Symbol;Acc:HGNC:2001]	-
ENSG00000158352	187.87	69.5759	1.43124	0.00203257	0.0295419	SHROOM4	X	50591647	50814302	-	10333	protein_coding	shroom family member 4 [Source:HGNC Symbol;Acc:HGNC:29215]	-
ENSG00000159761	61.1721	18.3041	1.73311	0.00206432	0.0299809	C16orf86	16	67666816	67668758	+	1789	protein_coding	chromosome 16 open reading frame 86 [Source:HGNC Symbol;Acc:HGNC:33755]	-
ENSG00000282988	21.8521	70.4914	-1.68467	0.00207569	0.0301238	AL031777.3	6	26195595	26199293	-	2110	protein_coding	novel protein	-
ENSG00000149150	117.968	41.1933	1.51473	0.00207943	0.0301423	SLC43A1	11	57484534	57515786	-	3532	protein_coding	solute carrier family 43 member 1 [Source:HGNC Symbol;Acc:HGNC:9225]	-
ENSG00000163703	5047.16	2067.34	1.28764	0.00208005	0.0301423	CRELD1	3	9933822	9945413	+	3778	protein_coding	cysteine rich with EGF like domains 1 [Source:HGNC Symbol;Acc:HGNC:14630]	-
ENSG00000123342	457.648	180.359	1.34268	0.00208805	0.0302357	MMP19	12	55835433	55842966	-	4672	protein_coding	matrix metallopeptidase 19 [Source:HGNC Symbol;Acc:HGNC:7165]	-
ENSG00000108106	1443.92	3528.58	-1.28903	0.00209959	0.0303803	UBE2S	19	55399745	55407777	-	2788	protein_coding	ubiquitin conjugating enzyme E2 S [Source:HGNC Symbol;Acc:HGNC:17895]	-
ENSG00000197905	74.2787	200.502	-1.43127	0.00210803	0.0304798	TEAD4	12	2959330	3040673	+	2272	protein_coding	TEA domain transcription factor 4 [Source:HGNC Symbol;Acc:HGNC:11717]	TEA
ENSG00000006747	196.607	73.2381	1.42292	0.00212182	0.0305348	SCIN	7	12570577	12660179	+	11623	protein_coding	scinderin [Source:HGNC Symbol;Acc:HGNC:21695]	-
ENSG00000174137	10.9299	43.0245	-1.96595	0.00212538	0.0305348	FAM53A	4	1617915	1684302	-	4239	protein_coding	family with sequence similarity 53 member A [Source:HGNC Symbol;Acc:HGNC:31860]	-
ENSG00000128791	8805.49	3619.22	1.28269	0.00212618	0.0305348	TWSG1	18	9334767	9402420	+	4435	protein_coding	twisted gastrulation BMP signaling modulator 1 [Source:HGNC Symbol;Acc:HGNC:12429]	-
ENSG00000204387	2495.73	1020.85	1.28958	0.00213147	0.0305348	C6orf48	6	31834608	31839766	+	1801	protein_coding	chromosome 6 open reading frame 48 [Source:HGNC Symbol;Acc:HGNC:19078]	-
ENSG00000182901	1.10009	14.6419	-3.60193	0.00213372	0.0305348	RGS7	1	240775515	241357230	-	2575	protein_coding	regulator of G protein signaling 7 [Source:HGNC Symbol;Acc:HGNC:10003]	-
ENSG00000169067	1.10009	14.6419	-3.60193	0.00213372	0.0305348	ACTBL2	5	57480016	57482809	-	2794	protein_coding	actin, beta like 2 [Source:HGNC Symbol;Acc:HGNC:17780]	-
ENSG00000211768	1.10009	14.6419	-3.60193	0.00213372	0.0305348	TRBJ2-4	7	142796998	142797047	+	50	TR_J_gene	T cell receptor beta joining 2-4 [Source:HGNC Symbol;Acc:HGNC:12172]	-
ENSG00000160588	1.10009	14.6419	-3.60193	0.00213372	0.0305348	MPZL3	11	118226690	118252350	-	3968	protein_coding	myelin protein zero like 3 [Source:HGNC Symbol;Acc:HGNC:27279]	-
ENSG00000274471	1.10009	14.6419	-3.60193	0.00213372	0.0305348	AC242376.2	15	23309607	23314566	+	2173	transcribed_unprocessed_pseudogene	hect domain and RLD 2 (HERC2) pseudogene	-
ENSG00000187699	15.2988	0.908125	3.88962	0.00213372	0.0305348	C2orf88	2	189879609	190203484	+	5997	protein_coding	chromosome 2 open reading frame 88 [Source:HGNC Symbol;Acc:HGNC:28191]	-
ENSG00000120324	15.2988	0.908125	3.88962	0.00213372	0.0305348	PCDHB10	5	141192353	141195642	+	3290	protein_coding	protocadherin beta 10 [Source:HGNC Symbol;Acc:HGNC:8681]	-
ENSG00000135549	15.2988	0.908125	3.88962	0.00213372	0.0305348	PKIB	6	122471917	122726373	+	3432	protein_coding	cAMP-dependent protein kinase inhibitor beta [Source:HGNC Symbol;Acc:HGNC:9018]	-
ENSG00000224897	15.2988	0.908125	3.88962	0.00213372	0.0305348	POT1-AS1	7	124929873	125179315	+	6304	antisense	POT1 antisense RNA 1 [Source:HGNC Symbol;Acc:HGNC:49459]	-
ENSG00000197580	15.2988	0.908125	3.88962	0.00213372	0.0305348	BCO2	11	112175467	112224699	+	6789	protein_coding	beta-carotene oxygenase 2 [Source:HGNC Symbol;Acc:HGNC:18503]	-
ENSG00000125319	4.37662	26.5442	-2.56966	0.00214237	0.0305914	C17orf53	17	44141906	44162476	+	3005	protein_coding	chromosome 17 open reading frame 53 [Source:HGNC Symbol;Acc:HGNC:28460]	-
ENSG00000116833	27.3132	5.4861	2.28765	0.00214237	0.0305914	NR5A2	1	200027602	200177424	+	7559	protein_coding	nuclear receptor subfamily 5 group A member 2 [Source:HGNC Symbol;Acc:HGNC:7984]	SF-like
ENSG00000230438	27.3132	5.4861	2.28765	0.00214237	0.0305914	SERPINB9P1	6	2854657	2881407	-	1460	lincRNA	serpin family B member 9 pseudogene 1 [Source:HGNC Symbol;Acc:HGNC:28590]	-
ENSG00000151414	694.66	1704.78	-1.29507	0.00215424	0.0307385	NEK7	1	198156963	198322420	+	5485	protein_coding	NIMA related kinase 7 [Source:HGNC Symbol;Acc:HGNC:13386]	-
ENSG00000154639	93.9387	31.1221	1.58948	0.0021583	0.0307739	CXADR	21	17512382	17593579	+	6682	protein_coding	CXADR, Ig-like cell adhesion molecule [Source:HGNC Symbol;Acc:HGNC:2559]	-
ENSG00000110013	652.064	260.929	1.32089	0.0021638	0.0308176	SIAE	11	124633113	124695707	-	8139	protein_coding	sialic acid acetylesterase [Source:HGNC Symbol;Acc:HGNC:18187]	-
ENSG00000188177	141.996	51.2646	1.46731	0.00216452	0.0308176	ZC3H6	2	112275594	112340063	+	11803	protein_coding	zinc finger CCCH-type containing 6 [Source:HGNC Symbol;Acc:HGNC:24762]	-
ENSG00000125744	249.034	95.2117	1.38582	0.00217771	0.0309827	RTN2	19	45485289	45497061	-	3238	protein_coding	reticulon 2 [Source:HGNC Symbol;Acc:HGNC:10468]	-
ENSG00000005801	39.3276	114.439	-1.53834	0.00218147	0.0310137	ZNF195	11	3339261	3379222	-	11711	protein_coding	zinc finger protein 195 [Source:HGNC Symbol;Acc:HGNC:12986]	zf-C2H2
ENSG00000183578	83.0165	27.4598	1.5912	0.00219009	0.0311136	TNFAIP8L3	15	51056598	51105276	-	2371	protein_coding	TNF alpha induced protein 8 like 3 [Source:HGNC Symbol;Acc:HGNC:20620]	-
ENSG00000130508	43880	18115.4	1.27634	0.00219459	0.0311549	PXDN	2	1631887	1744852	-	11257	protein_coding	peroxidasin [Source:HGNC Symbol;Acc:HGNC:14966]	-
ENSG00000163637	927.303	375.375	1.30439	0.00220167	0.0312188	PRICKLE2	3	64092242	64445476	-	14747	protein_coding	prickle planar cell polarity protein 2 [Source:HGNC Symbol;Acc:HGNC:20340]	-
ENSG00000139318	782.038	1911.69	-1.28942	0.00220521	0.0312188	DUSP6	12	89347232	89353271	-	4632	protein_coding	dual specificity phosphatase 6 [Source:HGNC Symbol;Acc:HGNC:3072]	-
ENSG00000156466	7.65324	34.7844	-2.16789	0.00220539	0.0312188	GDF6	8	96142330	96160792	-	3701	protein_coding	growth differentiation factor 6 [Source:HGNC Symbol;Acc:HGNC:4221]	-
ENSG00000172986	646.603	259.098	1.31891	0.00220661	0.0312188	GXYLT2	3	72888073	72998138	+	3667	protein_coding	glucoside xylosyltransferase 2 [Source:HGNC Symbol;Acc:HGNC:33383]	-
ENSG00000123104	951.332	385.446	1.3031	0.00220708	0.0312188	ITPR2	12	26336515	26833198	-	12750	protein_coding	inositol 1,4,5-trisphosphate receptor type 2 [Source:HGNC Symbol;Acc:HGNC:6181]	-
ENSG00000176749	14.2065	52.1801	-1.86876	0.00221541	0.0313139	CDK5R1	17	32486619	32491256	+	4325	protein_coding	cyclin dependent kinase 5 regulatory subunit 1 [Source:HGNC Symbol;Acc:HGNC:1775]	-
ENSG00000231113	73.1865	22.882	1.67139	0.00221739	0.0313192	AL035587.1	6	42940364	42948360	+	1490	antisense	novel transcript	-
ENSG00000189362	68.8176	21.0508	1.70235	0.00222707	0.0314332	NEMP2	2	190504342	190534722	-	6521	protein_coding	nuclear envelope integral membrane protein 2 [Source:HGNC Symbol;Acc:HGNC:33700]	-
ENSG00000276547	904.367	366.219	1.30387	0.00223451	0.0314931	PCDHGB5	5	141397987	141512979	+	4851	protein_coding	protocadherin gamma subfamily B, 5 [Source:HGNC Symbol;Acc:HGNC:8712]	-
ENSG00000185561	144.181	52.1801	1.46384	0.00223454	0.0314931	TLCD2	17	1702790	1710438	-	5971	protein_coding	TLC domain containing 2 [Source:HGNC Symbol;Acc:HGNC:33522]	-
ENSG00000113140	122079	50516.3	1.27299	0.00224617	0.0316166	SPARC	5	151661096	151687165	-	4831	protein_coding	secreted protein acidic and cysteine rich [Source:HGNC Symbol;Acc:HGNC:11219]	-
ENSG00000179104	541.749	216.066	1.32558	0.00224654	0.0316166	TMTC2	12	82686880	83134870	+	8323	protein_coding	transmembrane and tetratricopeptide repeat containing 2 [Source:HGNC Symbol;Acc:HGNC:25440]	-
ENSG00000125877	276.34	687.583	-1.31476	0.00226303	0.0318258	ITPA	20	3208868	3223870	+	2071	protein_coding	inosine triphosphatase [Source:HGNC Symbol;Acc:HGNC:6176]	-
ENSG00000253661	3.28443	23.7975	-2.81467	0.00227587	0.0319603	ZFHX4-AS1	8	76491200	76683278	-	2251	antisense	ZFHX4 antisense RNA 1 [Source:HGNC Symbol;Acc:HGNC:44165]	-
ENSG00000285816	3.28443	23.7975	-2.81467	0.00227587	0.0319603	AP000944.2	11	65261928	65326543	+	4256	protein_coding	novel protein, POLA2-CDC42EP2 readthrough	-
ENSG00000135540	267.602	103.452	1.36992	0.00230623	0.0323635	NHSL1	6	138422043	138692571	-	8741	protein_coding	NHS like 1 [Source:HGNC Symbol;Acc:HGNC:21021]	-
ENSG00000138356	27.3132	84.2249	-1.62074	0.00231248	0.0324278	AOX1	2	200585868	200677064	+	5556	protein_coding	aldehyde oxidase 1 [Source:HGNC Symbol;Acc:HGNC:553]	-
ENSG00000154553	3866.47	1597.65	1.27499	0.00232092	0.0325194	PDLIM3	4	185500660	185535612	-	9117	protein_coding	PDZ and LIM domain 3 [Source:HGNC Symbol;Acc:HGNC:20767]	-
ENSG00000138185	40.4199	10.064	1.99126	0.00232234	0.0325194	ENTPD1	10	95711779	95869695	+	6975	protein_coding	ectonucleoside triphosphate diphosphohydrolase 1 [Source:HGNC Symbol;Acc:HGNC:3363]	-
ENSG00000160214	229.374	572.221	-1.31847	0.00232713	0.0325279	RRP1	21	43789513	43805293	+	4251	protein_coding	ribosomal RNA processing 1 [Source:HGNC Symbol;Acc:HGNC:18785]	-
ENSG00000124212	13454	5578.53	1.27005	0.00232728	0.0325279	PTGIS	20	49503874	49568146	-	5579	protein_coding	prostaglandin I2 synthase [Source:HGNC Symbol;Acc:HGNC:9603]	-
ENSG00000173821	3049.49	1258.9	1.27631	0.00232795	0.0325279	RNF213	17	80260866	80398786	+	28570	protein_coding	ring finger protein 213 [Source:HGNC Symbol;Acc:HGNC:14539]	-
ENSG00000240065	368.086	145.568	1.33751	0.00233432	0.0325882	PSMB9	6	32844136	32859585	+	3072	protein_coding	proteasome subunit beta 9 [Source:HGNC Symbol;Acc:HGNC:9546]	-
ENSG00000167085	1216.74	2948.11	-1.2767	0.00233559	0.0325882	PHB	17	49404049	49414905	-	3838	protein_coding	prohibitin [Source:HGNC Symbol;Acc:HGNC:8912]	-
ENSG00000104870	2725.1	1125.22	1.27599	0.00235112	0.0327815	FCGRT	19	49506816	49526333	+	4173	protein_coding	Fc fragment of IgG receptor and transporter [Source:HGNC Symbol;Acc:HGNC:3621]	-
ENSG00000116120	346.242	853.3	-1.30101	0.00235451	0.0328053	FARSB	2	222570536	222656337	-	3369	protein_coding	phenylalanyl-tRNA synthetase subunit beta [Source:HGNC Symbol;Acc:HGNC:17800]	-
ENSG00000189409	24.0365	75.0693	-1.63852	0.00235879	0.0328086	MMP23B	1	1632095	1635263	+	2273	protein_coding	matrix metallopeptidase 23B [Source:HGNC Symbol;Acc:HGNC:7171]	-
ENSG00000105856	760.194	308.539	1.30052	0.00235918	0.0328086	HBP1	7	107168961	107202529	+	6351	protein_coding	HMG-box transcription factor 1 [Source:HGNC Symbol;Acc:HGNC:23200]	HMG
ENSG00000164867	2.19226	17.3886	-2.92371	0.00236482	0.0328086	NOS3	7	150990995	151014588	+	5953	protein_coding	nitric oxide synthase 3 [Source:HGNC Symbol;Acc:HGNC:7876]	-
ENSG00000104783	2.19226	17.3886	-2.92371	0.00236482	0.0328086	KCNN4	19	43766533	43781261	-	3408	protein_coding	potassium calcium-activated channel subfamily N member 4 [Source:HGNC Symbol;Acc:HGNC:6293]	-
ENSG00000185090	18.5754	1.8237	3.25672	0.00236482	0.0328086	MANEAL	1	37793802	37801137	+	3018	protein_coding	mannosidase endo-alpha like [Source:HGNC Symbol;Acc:HGNC:26452]	-
ENSG00000164591	18.5754	1.8237	3.25672	0.00236482	0.0328086	MYOZ3	5	150660874	150679365	+	6037	protein_coding	myozenin 3 [Source:HGNC Symbol;Acc:HGNC:18565]	-
ENSG00000029534	3.28443	21.0508	-2.63877	0.00237037	0.0328156	ANK1	8	41653220	41896762	-	10797	protein_coding	ankyrin 1 [Source:HGNC Symbol;Acc:HGNC:492]	-
ENSG00000238113	3.28443	21.0508	-2.63877	0.00237037	0.0328156	LINC01410	9	62801461	62813486	+	3038	lincRNA	long intergenic non-protein coding RNA 1410 [Source:HGNC Symbol;Acc:HGNC:50702]	-
ENSG00000139985	3.28443	21.0508	-2.63877	0.00237037	0.0328156	ADAM21	14	70452157	70459899	+	2658	protein_coding	ADAM metallopeptidase domain 21 [Source:HGNC Symbol;Acc:HGNC:200]	-
ENSG00000188643	2567.82	6186.47	-1.26854	0.00239893	0.0331875	S100A16	1	153606886	153613145	-	1701	protein_coding	S100 calcium binding protein A16 [Source:HGNC Symbol;Acc:HGNC:20441]	-
ENSG00000204362	6.56102	32.0376	-2.26823	0.00240987	0.0332916	AL590644.1	1	17189783	17197617	+	4676	lincRNA	novel transcript	-
ENSG00000047597	32.7743	7.31727	2.14257	0.00240987	0.0332916	XK	X	37685756	37732130	+	5209	protein_coding	X-linked Kx blood group [Source:HGNC Symbol;Acc:HGNC:12811]	-
ENSG00000132963	1491.98	3600	-1.27071	0.00241526	0.0333425	POMP	13	28659104	28678925	+	1428	protein_coding	proteasome maturation protein [Source:HGNC Symbol;Acc:HGNC:20330]	-
ENSG00000172915	261.049	101.621	1.3599	0.00241883	0.0333683	NBEA	13	34942287	35673022	+	11949	protein_coding	neurobeachin [Source:HGNC Symbol;Acc:HGNC:7648]	-
ENSG00000284602	1.39e-17	10.9796	-6.47956	0.00243493	0.0333782	AL031432.4	1	25232586	25234775	+	2190	bidirectional_promoter_lncRNA	novel transcript	-
ENSG00000099260	1.39e-17	10.9796	-6.47956	0.00243493	0.0333782	PALMD	1	99645943	99694541	+	8244	protein_coding	palmdelphin [Source:HGNC Symbol;Acc:HGNC:15846]	-
ENSG00000135604	1.39e-17	10.9796	-6.47956	0.00243493	0.0333782	STX11	6	144150526	144188370	+	1926	protein_coding	syntaxin 11 [Source:HGNC Symbol;Acc:HGNC:11429]	-
ENSG00000121898	1.39e-17	10.9796	-6.47956	0.00243493	0.0333782	CPXM2	10	123706207	123940267	-	4859	protein_coding	carboxypeptidase X, M14 family member 2 [Source:HGNC Symbol;Acc:HGNC:26977]	-
ENSG00000108947	1.39e-17	10.9796	-6.47956	0.00243493	0.0333782	EFNB3	17	7705202	7711378	+	3222	protein_coding	ephrin B3 [Source:HGNC Symbol;Acc:HGNC:3228]	-
ENSG00000142224	10.9299	1.39e-17	6.47115	0.00243493	0.0333782	IL19	1	206798870	206842981	+	2587	protein_coding	interleukin 19 [Source:HGNC Symbol;Acc:HGNC:5990]	-
ENSG00000104237	10.9299	1.39e-17	6.47115	0.00243493	0.0333782	RP1	8	54509422	54871720	+	15273	protein_coding	RP1, axonemal microtubule associated [Source:HGNC Symbol;Acc:HGNC:10263]	-
ENSG00000259062	10.9299	1.39e-17	6.47115	0.00243493	0.0333782	ACTN1-AS1	14	68979682	68987463	+	936	antisense	ACTN1 antisense RNA 1 [Source:HGNC Symbol;Acc:HGNC:20131]	-
ENSG00000265752	10.9299	1.39e-17	6.47115	0.00243493	0.0333782	AC010754.1	18	23957754	23982556	-	1061	lincRNA	novel transcript	-
ENSG00000145147	1374.02	565.812	1.2798	0.00244327	0.0334691	SLIT2	4	20253260	20620561	+	9712	protein_coding	slit guidance ligand 2 [Source:HGNC Symbol;Acc:HGNC:11086]	-
ENSG00000110104	243.573	603.351	-1.30827	0.00244509	0.0334706	CCDC86	11	60842071	60851081	+	3384	protein_coding	coiled-coil domain containing 86 [Source:HGNC Symbol;Acc:HGNC:28359]	-
ENSG00000179954	400.853	159.301	1.33054	0.00244727	0.0334768	SSC5D	19	55488404	55519098	+	7314	protein_coding	scavenger receptor cysteine rich family member with 5 domains [Source:HGNC Symbol;Acc:HGNC:26641]	-
ENSG00000122641	5849.94	2434.48	1.26476	0.00246925	0.0337539	INHBA	7	41667168	41705834	-	8302	protein_coding	inhibin subunit beta A [Source:HGNC Symbol;Acc:HGNC:6066]	-
ENSG00000115904	656.433	266.423	1.30047	0.00247696	0.0338356	SOS1	2	38981396	39124345	-	9263	protein_coding	SOS Ras/Rac guanine nucleotide exchange factor 1 [Source:HGNC Symbol;Acc:HGNC:11187]	-
ENSG00000227398	77.5554	25.6287	1.59225	0.00249964	0.0340977	KIF9-AS1	3	47164497	47246601	+	4898	antisense	KIF9 antisense RNA 1 [Source:HGNC Symbol;Acc:HGNC:26822]	-
ENSG00000204176	77.5554	25.6287	1.59225	0.00249964	0.0340977	SYT15	10	46578217	46594173	+	7158	protein_coding	synaptotagmin 15 [Source:HGNC Symbol;Acc:HGNC:17167]	-
ENSG00000135541	557.04	225.222	1.30589	0.00251362	0.0342645	AHI1	6	135283532	135497776	-	8705	protein_coding	Abelson helper integration site 1 [Source:HGNC Symbol;Acc:HGNC:21575]	-
ENSG00000196782	93.9387	32.0376	1.54783	0.00251747	0.0342931	MAML3	4	139716753	140154184	-	7012	protein_coding	mastermind like transcriptional coactivator 3 [Source:HGNC Symbol;Acc:HGNC:16272]	-
ENSG00000148291	123.429	314.947	-1.35067	0.00252921	0.034429	SURF2	9	133356552	133361169	+	1008	protein_coding	surfeit 2 [Source:HGNC Symbol;Acc:HGNC:11475]	-
ENSG00000111602	68.8176	182.19	-1.40319	0.00255187	0.0347133	TIMELESS	12	56416373	56449403	-	5818	protein_coding	timeless circadian regulator [Source:HGNC Symbol;Acc:HGNC:11813]	-
ENSG00000144381	1958.36	4694.1	-1.26116	0.00256497	0.0348671	HSPD1	2	197486581	197516737	-	4245	protein_coding	heat shock protein family D (Hsp60) member 1 [Source:HGNC Symbol;Acc:HGNC:5261]	-
ENSG00000169902	3130.31	1304.67	1.26253	0.00258293	0.0350869	TPST1	7	66205199	66420543	+	2923	protein_coding	tyrosylprotein sulfotransferase 1 [Source:HGNC Symbol;Acc:HGNC:12020]	-
ENSG00000111666	694.66	282.903	1.29557	0.00258552	0.0350977	CHPT1	12	101696947	101744140	+	6004	protein_coding	choline phosphotransferase 1 [Source:HGNC Symbol;Acc:HGNC:17852]	-
ENSG00000090530	1307.4	540.177	1.27497	0.0025921	0.0351626	P3H2	3	189956728	190122437	-	5605	protein_coding	prolyl 3-hydroxylase 2 [Source:HGNC Symbol;Acc:HGNC:19317]	-
ENSG00000169871	1423.17	589.617	1.27106	0.00261008	0.0353414	TRIM56	7	101085439	101097967	+	11173	protein_coding	tripartite motif containing 56 [Source:HGNC Symbol;Acc:HGNC:19028]	-
ENSG00000253953	44.7887	124.51	-1.47282	0.00261438	0.0353414	PCDHGB4	5	141387698	141512979	+	6906	protein_coding	protocadherin gamma subfamily B, 4 [Source:HGNC Symbol;Acc:HGNC:8711]	-
ENSG00000164483	10.9299	41.1933	-1.90339	0.00261795	0.0353414	SAMD3	6	130144315	130365425	-	6903	protein_coding	sterile alpha motif domain containing 3 [Source:HGNC Symbol;Acc:HGNC:21574]	-
ENSG00000106462	10.9299	41.1933	-1.90339	0.00261795	0.0353414	EZH2	7	148807383	148884321	-	4522	protein_coding	enhancer of zeste 2 polycomb repressive complex 2 subunit [Source:HGNC Symbol;Acc:HGNC:3527]	-
ENSG00000102048	10.9299	41.1933	-1.90339	0.00261795	0.0353414	ASB9	X	15235288	15270467	-	2363	protein_coding	ankyrin repeat and SOCS box containing 9 [Source:HGNC Symbol;Acc:HGNC:17184]	-
ENSG00000055732	42.6043	10.9796	1.94292	0.00261795	0.0353414	MCOLN3	1	85018082	85048499	-	6623	protein_coding	mucolipin 3 [Source:HGNC Symbol;Acc:HGNC:13358]	-
ENSG00000078018	42.6043	10.9796	1.94292	0.00261795	0.0353414	MAP2	2	209424058	209734118	+	11559	protein_coding	microtubule associated protein 2 [Source:HGNC Symbol;Acc:HGNC:6839]	-
ENSG00000077238	1722.44	715.05	1.26817	0.00263341	0.0355084	IL4R	16	27313668	27364778	+	5894	protein_coding	interleukin 4 receptor [Source:HGNC Symbol;Acc:HGNC:6015]	-
ENSG00000251136	52.4343	15.5574	1.74396	0.00263887	0.0355084	AF117829.1	8	89609409	89757727	-	7481	lincRNA	uncharacterized LOC101929709 [Source:NCBI gene;Acc:101929709]	-
ENSG00000163702	514.444	208.742	1.30071	0.00263891	0.0355084	IL17RC	3	9917074	9933630	+	4540	protein_coding	interleukin 17 receptor C [Source:HGNC Symbol;Acc:HGNC:18358]	-
ENSG00000089127	46.9732	13.7263	1.7647	0.00264123	0.0355084	OAS1	12	112906777	112933222	+	4947	protein_coding	2'-5'-oligoadenylate synthetase 1 [Source:HGNC Symbol;Acc:HGNC:8086]	-
ENSG00000268754	46.9732	13.7263	1.7647	0.00264123	0.0355084	LINC01081	16	86221423	86301303	-	1778	lincRNA	long intergenic non-protein coding RNA 1081 [Source:HGNC Symbol;Acc:HGNC:49124]	-
ENSG00000236682	46.9732	12.8107	1.86331	0.00264123	0.0355084	AC068282.1	2	127389130	127400580	+	2690	lincRNA	novel transcript	-
ENSG00000203760	37.1432	107.114	-1.52522	0.00264827	0.0355786	CENPW	6	126340174	126348875	+	795	protein_coding	centromere protein W [Source:HGNC Symbol;Acc:HGNC:21488]	-
ENSG00000141378	180.224	448.62	-1.31519	0.00268055	0.0359875	PTRH2	17	59674636	59707626	-	4740	protein_coding	peptidyl-tRNA hydrolase 2 [Source:HGNC Symbol;Acc:HGNC:24265]	-
ENSG00000144560	927.303	382.699	1.27652	0.00268694	0.0360486	VGLL4	3	11556070	11771350	-	7236	protein_coding	vestigial like family member 4 [Source:HGNC Symbol;Acc:HGNC:28966]	-
ENSG00000113240	55.711	150.146	-1.42857	0.00269028	0.0360685	CLK4	5	178602664	178630615	-	7924	protein_coding	CDC like kinase 4 [Source:HGNC Symbol;Acc:HGNC:13659]	-
ENSG00000102901	258.864	633.564	-1.29095	0.00270837	0.036269	CENPT	16	67828157	67847811	-	5539	protein_coding	centromere protein T [Source:HGNC Symbol;Acc:HGNC:25787]	-
ENSG00000168765	401.945	161.132	1.31799	0.00270894	0.036269	GSTM4	1	109656081	109674836	+	5745	protein_coding	glutathione S-transferase mu 4 [Source:HGNC Symbol;Acc:HGNC:4636]	-
ENSG00000148288	170.394	64.0825	1.4089	0.00271142	0.0362774	GBGT1	9	133152948	133163945	-	4032	protein_coding	globoside alpha-1,3-N-acetylgalactosaminyltransferase 1 (FORS blood group) [Source:HGNC Symbol;Acc:HGNC:20460]	-
ENSG00000110042	251.219	97.9584	1.35744	0.00271845	0.0363465	DTX4	11	59171430	59208587	+	6072	protein_coding	deltex E3 ubiquitin ligase 4 [Source:HGNC Symbol;Acc:HGNC:29151]	-
ENSG00000163431	1363.1	566.728	1.26595	0.00272057	0.0363499	LMOD1	1	201896452	201946588	-	3971	protein_coding	leiomodin 1 [Source:HGNC Symbol;Acc:HGNC:6647]	-
ENSG00000179967	225.005	551.163	-1.29212	0.00277156	0.0370059	PPP1R14BP3	4	139114930	139115374	-	445	processed_pseudogene	protein phosphatase 1 regulatory inhibitor subunit 14B pseudogene 3 [Source:HGNC Symbol;Acc:HGNC:16330]	-
ENSG00000136010	1564.07	652.791	1.26043	0.0027834	0.0371386	ALDH1L2	12	105019784	105084577	-	8507	protein_coding	aldehyde dehydrogenase 1 family member L2 [Source:HGNC Symbol;Acc:HGNC:26777]	-
ENSG00000049541	80.8321	209.657	-1.37386	0.00278752	0.0371682	RFC2	7	74231499	74254458	-	2211	protein_coding	replication factor C subunit 2 [Source:HGNC Symbol;Acc:HGNC:9970]	-
ENSG00000157601	243.573	95.2117	1.35384	0.00282092	0.0375765	MX1	21	41420304	41459214	+	8616	protein_coding	MX dynamin like GTPase 1 [Source:HGNC Symbol;Acc:HGNC:7532]	-
ENSG00000112182	58.9876	18.3041	1.68075	0.00282199	0.0375765	BACH2	6	89926529	90296908	-	9786	protein_coding	BTB domain and CNC homolog 2 [Source:HGNC Symbol;Acc:HGNC:14078]	TF_bZIP
ENSG00000108561	906.551	2162.56	-1.25418	0.00284011	0.0377813	C1QBP	17	5432777	5448830	-	2335	protein_coding	complement C1q binding protein [Source:HGNC Symbol;Acc:HGNC:1243]	-
ENSG00000176463	617.113	253.605	1.28248	0.00284124	0.0377813	SLCO3A1	15	91853695	92172435	+	9435	protein_coding	solute carrier organic anion transporter family member 3A1 [Source:HGNC Symbol;Acc:HGNC:10952]	-
ENSG00000203722	112.506	40.2778	1.47874	0.00284788	0.0378438	RAET1G	6	149916878	149923121	-	1486	protein_coding	retinoic acid early transcript 1G [Source:HGNC Symbol;Acc:HGNC:16795]	-
ENSG00000126561	264.325	104.367	1.33946	0.00286122	0.0379953	STAT5A	17	42287547	42311943	+	5754	protein_coding	signal transducer and activator of transcription 5A [Source:HGNC Symbol;Acc:HGNC:11366]	STAT
ENSG00000141232	824.635	341.499	1.27152	0.0028881	0.0382797	TOB1	17	50862223	50867978	-	2521	protein_coding	transducer of ERBB2, 1 [Source:HGNC Symbol;Acc:HGNC:11979]	-
ENSG00000127329	4.37662	25.6287	-2.51927	0.00288962	0.0382797	PTPRB	12	70515866	70637440	-	14542	protein_coding	protein tyrosine phosphatase, receptor type B [Source:HGNC Symbol;Acc:HGNC:9665]	-
ENSG00000164929	26.221	5.4861	2.22903	0.00288962	0.0382797	BAALC	8	103140710	103230305	+	3997	protein_coding	BAALC, MAP3K1 and KLF4 binding [Source:HGNC Symbol;Acc:HGNC:14333]	-
ENSG00000171873	9.83767	38.4466	-1.95437	0.00289243	0.0382797	ADRA1D	20	4220631	4249074	-	2790	protein_coding	adrenoceptor alpha 1D [Source:HGNC Symbol;Acc:HGNC:280]	-
ENSG00000142065	39.3276	10.064	1.95186	0.00289243	0.0382797	ZFP14	19	36334453	36379199	-	7817	protein_coding	ZFP14 zinc finger protein [Source:HGNC Symbol;Acc:HGNC:29312]	zf-C2H2
ENSG00000160193	134.351	336.921	-1.32571	0.00289897	0.0383159	WDR4	21	42843094	42879568	-	2738	protein_coding	WD repeat domain 4 [Source:HGNC Symbol;Acc:HGNC:12756]	-
ENSG00000180611	93.9387	239.871	-1.35147	0.00289909	0.0383159	MB21D2	3	192796815	192918161	-	3368	protein_coding	Mab-21 domain containing 2 [Source:HGNC Symbol;Acc:HGNC:30438]	-
ENSG00000180822	137.628	343.33	-1.31816	0.00290736	0.0383786	PSMG4	6	3231403	3303373	+	10418	protein_coding	proteasome assembly chaperone 4 [Source:HGNC Symbol;Acc:HGNC:21108]	-
ENSG00000162944	44.7887	11.8951	1.90063	0.00290973	0.0383786	RFTN2	2	197568224	197676045	-	6007	protein_coding	raftlin family member 2 [Source:HGNC Symbol;Acc:HGNC:26402]	-
ENSG00000169271	44.7887	11.8951	1.90063	0.00290973	0.0383786	HSPB3	5	54455601	54456384	+	784	protein_coding	heat shock protein family B (small) member 3 [Source:HGNC Symbol;Acc:HGNC:5248]	-
ENSG00000197498	210.806	515.456	-1.2895	0.00293684	0.0387099	RPF2	6	110982015	111028263	+	3922	protein_coding	ribosome production factor 2 homolog [Source:HGNC Symbol;Acc:HGNC:20870]	-
ENSG00000139946	66.6332	21.0508	1.65589	0.00295599	0.0389133	PELI2	14	56117814	56301526	+	6278	protein_coding	pellino E3 ubiquitin protein ligase family member 2 [Source:HGNC Symbol;Acc:HGNC:8828]	-
ENSG00000166165	496.968	1189.31	-1.25872	0.00295625	0.0389133	CKB	14	103519659	103523111	-	2669	protein_coding	creatine kinase B [Source:HGNC Symbol;Acc:HGNC:1991]	-
ENSG00000167552	7240.34	17082.6	-1.23839	0.00295947	0.0389295	TUBA1A	12	49184796	49189324	-	3421	protein_coding	tubulin alpha 1a [Source:HGNC Symbol;Acc:HGNC:20766]	-
ENSG00000156261	1206.91	2862.05	-1.24566	0.00296318	0.038952	CCT8	21	29055805	29073797	-	3341	protein_coding	chaperonin containing TCP1 subunit 8 [Source:HGNC Symbol;Acc:HGNC:1623]	-
ENSG00000151067	506.798	206.911	1.29182	0.00297186	0.0390399	CACNA1C	12	1970786	2697950	+	19103	protein_coding	calcium voltage-gated channel subunit alpha1 C [Source:HGNC Symbol;Acc:HGNC:1390]	-
ENSG00000197594	60.0798	158.386	-1.39689	0.00297504	0.0390554	ENPP1	6	131808016	131895155	+	9959	protein_coding	ectonucleotide pyrophosphatase/phosphodiesterase 1 [Source:HGNC Symbol;Acc:HGNC:3356]	-
ENSG00000126457	1767.22	4178.63	-1.2415	0.00299341	0.0392701	PRMT1	19	49675786	49689029	+	4796	protein_coding	protein arginine methyltransferase 1 [Source:HGNC Symbol;Acc:HGNC:5187]	-
ENSG00000107821	147.458	55.8424	1.39861	0.00300572	0.0393788	KAZALD1	10	101061841	101068131	+	3613	protein_coding	Kazal type serine peptidase inhibitor domain 1 [Source:HGNC Symbol;Acc:HGNC:25460]	-
ENSG00000157741	147.458	54.9268	1.42241	0.00300572	0.0393788	UBN2	7	139230356	139308236	+	16386	protein_coding	ubinuclein 2 [Source:HGNC Symbol;Acc:HGNC:21931]	-
ENSG00000170775	61.1721	19.2197	1.66319	0.00301995	0.0395387	GPR37	7	124745997	124765627	-	3021	protein_coding	G protein-coupled receptor 37 [Source:HGNC Symbol;Acc:HGNC:4494]	-
ENSG00000137033	571.239	235.293	1.27912	0.00302844	0.0396233	IL33	9	6215786	6257983	+	3253	protein_coding	interleukin 33 [Source:HGNC Symbol;Acc:HGNC:16028]	-
ENSG00000086062	13164.5	5591.35	1.23537	0.00303566	0.0396712	B4GALT1	9	33104082	33167356	-	4901	protein_coding	beta-1,4-galactosyltransferase 1 [Source:HGNC Symbol;Acc:HGNC:924]	-
ENSG00000066468	212.991	83.3094	1.35275	0.00303616	0.0396712	FGFR2	10	121478334	121598458	-	7578	protein_coding	fibroblast growth factor receptor 2 [Source:HGNC Symbol;Acc:HGNC:3689]	-
ENSG00000196547	2059.94	868.865	1.24526	0.00304429	0.0397508	MAN2A2	15	90902218	90922584	+	10002	protein_coding	mannosidase alpha class 2A member 2 [Source:HGNC Symbol;Acc:HGNC:6825]	-
ENSG00000035862	29133.9	12389.4	1.23358	0.00305383	0.0398487	TIMP2	17	78852977	78925387	-	5633	protein_coding	TIMP metallopeptidase inhibitor 2 [Source:HGNC Symbol;Acc:HGNC:11821]	-
ENSG00000077312	227.19	553.91	-1.28536	0.00305951	0.0398962	SNRPA	19	40750637	40765389	+	2361	protein_coding	small nuclear ribonucleoprotein polypeptide A [Source:HGNC Symbol;Acc:HGNC:11151]	-
ENSG00000145730	12451.3	5292.88	1.23415	0.00306613	0.0399558	PAM	5	102753981	103031105	+	8846	protein_coding	peptidylglycine alpha-amidating monooxygenase [Source:HGNC Symbol;Acc:HGNC:8596]	-
ENSG00000258484	56.8032	17.3886	1.69991	0.00308402	0.0401622	SPESP1	15	68818221	68946811	+	1588	protein_coding	sperm equatorial segment protein 1 [Source:HGNC Symbol;Acc:HGNC:15570]	-
ENSG00000150764	490.415	201.417	1.28322	0.00309434	0.0402696	DIXDC1	11	111927144	112022584	+	8509	protein_coding	DIX domain containing 1 [Source:HGNC Symbol;Acc:HGNC:23695]	-
ENSG00000198624	229.374	90.6339	1.33822	0.00310725	0.0404108	CCDC69	5	151181052	151224145	-	4993	protein_coding	coiled-coil domain containing 69 [Source:HGNC Symbol;Acc:HGNC:24487]	-
ENSG00000130826	322.213	775.477	-1.26679	0.00311555	0.0404918	DKC1	X	154762742	154777689	+	4203	protein_coding	dyskerin pseudouridine synthase 1 [Source:HGNC Symbol;Acc:HGNC:2890]	-
ENSG00000181938	6.56102	31.1221	-2.22658	0.00312822	0.0405755	GINS3	16	58295080	58406144	+	5105	protein_coding	GINS complex subunit 3 [Source:HGNC Symbol;Acc:HGNC:25851]	-
ENSG00000124920	6.56102	30.2065	-2.18368	0.00312822	0.0405755	MYRF	11	61752642	61788518	+	10680	protein_coding	myelin regulatory factor [Source:HGNC Symbol;Acc:HGNC:1181]	NDT80/PhoG
ENSG00000117643	31.6821	7.31727	2.09385	0.00312822	0.0405755	MAN1C1	1	25617468	25786207	+	9026	protein_coding	mannosidase alpha class 1C member 1 [Source:HGNC Symbol;Acc:HGNC:19080]	-
ENSG00000179859	53.5265	143.737	-1.42328	0.00314159	0.0407219	RNF227	17	7913324	7916276	-	2953	protein_coding	ring finger protein 227 [Source:HGNC Symbol;Acc:HGNC:27571]	-
ENSG00000132357	3.28443	22.882	-2.75838	0.00314942	0.0407423	CARD6	5	40841184	40860175	+	4399	protein_coding	caspase recruitment domain family member 6 [Source:HGNC Symbol;Acc:HGNC:16394]	-
ENSG00000174004	22.9443	4.57052	2.29401	0.00314942	0.0407423	NRROS	3	196639686	196662004	+	2910	protein_coding	negative regulator of reactive oxygen species [Source:HGNC Symbol;Acc:HGNC:24613]	-
ENSG00000279722	22.9443	4.57052	2.29401	0.00314942	0.0407423	AC007342.7	16	53487607	53489943	-	2337	TEC	novel transcript	-
ENSG00000210135	6933.43	2951.78	1.23195	0.00315392	0.0407735	MT-TN	MT	5657	5729	-	73	Mt_tRNA	mitochondrially encoded tRNA asparagine [Source:HGNC Symbol;Acc:HGNC:7493]	-
ENSG00000213614	714.32	297.552	1.26303	0.00316226	0.0408542	HEXA	15	72340919	72376476	-	12611	protein_coding	hexosaminidase subunit alpha [Source:HGNC Symbol;Acc:HGNC:4878]	-
ENSG00000122707	8521.52	3631.13	1.23066	0.00316924	0.0409173	RECK	9	36036433	36124451	+	6045	protein_coding	reversion inducing cysteine rich protein with kazal motifs [Source:HGNC Symbol;Acc:HGNC:11345]	-
ENSG00000115875	403.037	961.337	-1.25391	0.00317573	0.0409741	SRSF7	2	38743599	38751494	-	4045	protein_coding	serine and arginine rich splicing factor 7 [Source:HGNC Symbol;Acc:HGNC:10789]	-
ENSG00000143772	205.345	80.5627	1.34833	0.00318027	0.0410055	ITPKB	1	226631690	226739323	-	7036	protein_coding	inositol-trisphosphate 3-kinase B [Source:HGNC Symbol;Acc:HGNC:6179]	-
ENSG00000110400	146.365	361.641	-1.30436	0.00319829	0.0412107	NECTIN1	11	119623408	119729084	-	7701	protein_coding	nectin cell adhesion molecule 1 [Source:HGNC Symbol;Acc:HGNC:9706]	-
ENSG00000134375	822.45	1943.74	-1.24073	0.00320452	0.0412637	TIMM17A	1	201955491	201970661	+	3513	protein_coding	translocase of inner mitochondrial membrane 17A [Source:HGNC Symbol;Acc:HGNC:17315]	-
ENSG00000099901	779.854	1842.11	-1.23997	0.00321175	0.0413295	RANBP1	22	20115938	20127357	+	4622	protein_coding	RAN binding protein 1 [Source:HGNC Symbol;Acc:HGNC:9847]	-
ENSG00000105976	317.844	761.744	-1.26071	0.00321659	0.0413647	MET	7	116672390	116798386	+	7039	protein_coding	MET proto-oncogene, receptor tyrosine kinase [Source:HGNC Symbol;Acc:HGNC:7029]	-
ENSG00000151117	146.365	54.9268	1.41169	0.00322067	0.0413899	TMEM86A	11	18693122	18704785	+	4243	protein_coding	transmembrane protein 86A [Source:HGNC Symbol;Acc:HGNC:26890]	-
ENSG00000136450	249.034	599.688	-1.26751	0.0032484	0.0417187	SRSF1	17	58003360	58007346	-	3340	protein_coding	serine and arginine rich splicing factor 1 [Source:HGNC Symbol;Acc:HGNC:10780]	-
ENSG00000143847	167.118	64.0825	1.38091	0.00325441	0.0417685	PPFIA4	1	203026498	203078740	+	9707	protein_coding	PTPRF interacting protein alpha 4 [Source:HGNC Symbol;Acc:HGNC:9248]	-
ENSG00000161281	316.752	757.166	-1.25698	0.00329291	0.0422041	COX7A1	19	36150922	36152869	-	1006	protein_coding	cytochrome c oxidase subunit 7A1 [Source:HGNC Symbol;Acc:HGNC:2287]	-
ENSG00000182253	1743.19	739.77	1.23642	0.00329402	0.0422041	SYNM	15	99098217	99135593	+	7819	protein_coding	synemin [Source:HGNC Symbol;Acc:HGNC:24466]	-
ENSG00000110911	1890.64	802.028	1.237	0.00329483	0.0422041	SLC11A2	12	50979401	51028566	-	10145	protein_coding	solute carrier family 11 member 2 [Source:HGNC Symbol;Acc:HGNC:10908]	-
ENSG00000145912	709.951	1673.65	-1.23708	0.00332202	0.0425034	NHP2	5	178149460	178153967	-	1510	protein_coding	NHP2 ribonucleoprotein [Source:HGNC Symbol;Acc:HGNC:14377]	-
ENSG00000165895	89.5698	31.1221	1.52086	0.00332255	0.0425034	ARHGAP42	11	100687653	100993941	+	8948	protein_coding	Rho GTPase activating protein 42 [Source:HGNC Symbol;Acc:HGNC:26545]	-
ENSG00000117151	433.619	178.528	1.2796	0.0033272	0.0425351	CTBS	1	84549606	84574480	-	6939	protein_coding	chitobiase [Source:HGNC Symbol;Acc:HGNC:2496]	-
ENSG00000186603	1.10009	13.7263	-3.50963	0.00334606	0.0426644	HPDL	1	45326905	45328533	+	1629	protein_coding	4-hydroxyphenylpyruvate dioxygenase like [Source:HGNC Symbol;Acc:HGNC:28242]	-
ENSG00000127585	1.10009	13.7263	-3.50963	0.00334606	0.0426644	FBXL16	16	692498	705829	-	3989	protein_coding	F-box and leucine rich repeat protein 16 [Source:HGNC Symbol;Acc:HGNC:14150]	-
ENSG00000147180	14.2065	0.908125	3.78361	0.00334606	0.0426644	ZNF711	X	85244032	85273362	+	5004	protein_coding	zinc finger protein 711 [Source:HGNC Symbol;Acc:HGNC:13128]	zf-C2H2
ENSG00000224892	14.2065	0.908125	3.78361	0.00334606	0.0426644	RPS4XP16	13	51454164	51461315	+	997	transcribed_processed_pseudogene	ribosomal protein S4X pseudogene 16 [Source:HGNC Symbol;Acc:HGNC:36365]	-
ENSG00000015475	730.704	1720.34	-1.23522	0.00336341	0.0428539	BID	22	17734138	17774770	-	4446	protein_coding	BH3 interacting domain death agonist [Source:HGNC Symbol;Acc:HGNC:1050]	-
ENSG00000107186	1057.28	446.789	1.24242	0.00336531	0.0428539	MPDZ	9	13105704	13279590	-	11273	protein_coding	multiple PDZ domain crumbs cell polarity complex component [Source:HGNC Symbol;Acc:HGNC:7208]	-
ENSG00000260081	3.28443	20.1353	-2.57502	0.00338513	0.0429943	AF274858.1	X	153599315	153613937	+	5206	transcribed_processed_pseudogene	uncharacterized LOC105373383 [Source:NCBI gene;Acc:105373383]	-
ENSG00000280287	3.28443	20.1353	-2.57502	0.00338513	0.0429943	AC131212.3	12	132550729	132554947	+	4219	TEC	novel transcript	-
ENSG00000233682	20.7599	3.65492	2.46285	0.00338513	0.0429943	AL356417.2	6	159165899	159170007	-	822	antisense	uncharacterized LOC101929122 [Source:NCBI gene;Acc:101929122]	-
ENSG00000146477	20.7599	3.65492	2.46285	0.00338513	0.0429943	SLC22A3	6	160348268	160452581	+	3348	protein_coding	solute carrier family 22 member 3 [Source:HGNC Symbol;Acc:HGNC:10967]	-
ENSG00000114251	2301.32	981.479	1.22931	0.00338748	0.0429962	WNT5A	3	55465715	55490539	-	7397	protein_coding	Wnt family member 5A [Source:HGNC Symbol;Acc:HGNC:12784]	-
ENSG00000023445	15.2988	52.1801	-1.76274	0.00338979	0.0429976	BIRC3	11	102317450	102339403	+	7518	protein_coding	baculoviral IAP repeat containing 3 [Source:HGNC Symbol;Acc:HGNC:591]	-
ENSG00000153982	110.322	40.2778	1.45048	0.0034036	0.0431447	GDPD1	17	59220467	59275967	+	2970	protein_coding	glycerophosphodiester phosphodiesterase domain containing 1 [Source:HGNC Symbol;Acc:HGNC:20883]	-
ENSG00000198331	20.7599	64.998	-1.64142	0.00340706	0.0431605	HYLS1	11	125883614	125900648	+	2999	protein_coding	HYLS1, centriolar and ciliogenesis associated [Source:HGNC Symbol;Acc:HGNC:26558]	-
ENSG00000019549	178.04	431.224	-1.27573	0.00340948	0.0431632	SNAI2	8	48917604	48921740	-	3392	protein_coding	snail family transcriptional repressor 2 [Source:HGNC Symbol;Acc:HGNC:11094]	zf-C2H2
ENSG00000104763	3203.49	1370.59	1.22476	0.00342965	0.0433904	ASAH1	8	18055992	18084998	-	15378	protein_coding	N-acylsphingosine amidohydrolase 1 [Source:HGNC Symbol;Acc:HGNC:735]	-
ENSG00000167323	2327.53	994.297	1.22693	0.00344497	0.0435561	STIM1	11	3854527	4093210	+	7130	protein_coding	stromal interaction molecule 1 [Source:HGNC Symbol;Acc:HGNC:11386]	-
ENSG00000137509	2977.4	1274.46	1.22408	0.00346154	0.0437373	PRCP	11	82823502	82970584	-	12798	protein_coding	prolylcarboxypeptidase [Source:HGNC Symbol;Acc:HGNC:9344]	-
ENSG00000120594	1084.58	459.607	1.23841	0.00347631	0.0438954	PLXDC2	10	19816239	20289856	+	12567	protein_coding	plexin domain containing 2 [Source:HGNC Symbol;Acc:HGNC:21013]	-
ENSG00000220785	98.3076	35.6999	1.45778	0.00347955	0.043908	MTMR9LP	1	32231658	32241620	-	2961	transcribed_unprocessed_pseudogene	myotubularin related protein 9-like, pseudogene [Source:HGNC Symbol;Acc:HGNC:27920]	-
ENSG00000117143	893.444	2092.98	-1.22801	0.00349943	0.0440196	UAP1	1	162561506	162599842	+	3437	protein_coding	UDP-N-acetylglucosamine pyrophosphorylase 1 [Source:HGNC Symbol;Acc:HGNC:12457]	-
ENSG00000151790	2.19226	16.473	-2.84628	0.00351516	0.0440196	TDO2	4	155854738	155920406	+	5264	protein_coding	tryptophan 2,3-dioxygenase [Source:HGNC Symbol;Acc:HGNC:11708]	-
ENSG00000035499	2.19226	16.473	-2.84628	0.00351516	0.0440196	DEPDC1B	5	60596912	60700190	-	3806	protein_coding	DEP domain containing 1B [Source:HGNC Symbol;Acc:HGNC:24902]	-
ENSG00000255561	2.19226	16.473	-2.84628	0.00351516	0.0440196	FDXACB1	11	111874056	111881243	-	3551	protein_coding	ferredoxin-fold anticodon binding domain containing 1 [Source:HGNC Symbol;Acc:HGNC:25110]	-
ENSG00000160352	2.19226	16.473	-2.84628	0.00351516	0.0440196	ZNF714	19	21082159	21125270	+	8033	protein_coding	zinc finger protein 714 [Source:HGNC Symbol;Acc:HGNC:27124]	zf-C2H2
ENSG00000278962	17.4832	1.8237	3.16986	0.00351516	0.0440196	AC092645.1	2	112188364	112190635	+	2272	TEC	TEC	-
ENSG00000145794	17.4832	1.8237	3.16986	0.00351516	0.0440196	MEGF10	5	127290831	127465737	+	9007	protein_coding	multiple EGF like domains 10 [Source:HGNC Symbol;Acc:HGNC:29634]	-
ENSG00000253878	17.4832	1.8237	3.16986	0.00351516	0.0440196	AC087752.3	8	94950037	94951396	+	709	sense_intronic	novel transcript	-
ENSG00000089041	17.4832	1.8237	3.16986	0.00351516	0.0440196	P2RX7	12	121132819	121188032	+	5546	protein_coding	purinergic receptor P2X 7 [Source:HGNC Symbol;Acc:HGNC:8537]	-
ENSG00000186496	17.4832	1.8237	3.16986	0.00351516	0.0440196	ZNF396	18	35366697	35377337	-	6077	protein_coding	zinc finger protein 396 [Source:HGNC Symbol;Acc:HGNC:18824]	zf-C2H2
ENSG00000198342	17.4832	1.8237	3.16986	0.00351516	0.0440196	ZNF442	19	12345949	12365905	-	6569	protein_coding	zinc finger protein 442 [Source:HGNC Symbol;Acc:HGNC:20877]	zf-C2H2
ENSG00000173457	2312.24	5381.69	-1.21873	0.00351544	0.0440196	PPP1R14B	11	64244480	64246941	-	1655	protein_coding	protein phosphatase 1 regulatory inhibitor subunit 14B [Source:HGNC Symbol;Acc:HGNC:9057]	-
ENSG00000178896	259.956	620.746	-1.25539	0.00352095	0.044047	EXOSC4	8	144078626	144080647	+	1407	protein_coding	exosome component 4 [Source:HGNC Symbol;Acc:HGNC:18189]	-
ENSG00000139874	334.227	794.704	-1.24932	0.00352214	0.044047	SSTR1	14	38207999	38213067	+	4295	protein_coding	somatostatin receptor 1 [Source:HGNC Symbol;Acc:HGNC:11330]	-
ENSG00000172590	798.421	1869.58	-1.22738	0.00355011	0.0443313	MRPL52	14	22829879	22835037	+	3213	protein_coding	mitochondrial ribosomal protein L52 [Source:HGNC Symbol;Acc:HGNC:16655]	-
ENSG00000134369	3736.5	1604.98	1.21906	0.00355059	0.0443313	NAV1	1	201622885	201826969	+	22453	protein_coding	neuron navigator 1 [Source:HGNC Symbol;Acc:HGNC:15989]	-
ENSG00000103811	240.296	96.1273	1.32052	0.00355168	0.0443313	CTSH	15	78921058	78949574	-	5892	protein_coding	cathepsin H [Source:HGNC Symbol;Acc:HGNC:2535]	-
ENSG00000099219	372.455	152.892	1.28376	0.0035848	0.0447161	ERMP1	9	5765076	5833117	-	6528	protein_coding	endoplasmic reticulum metallopeptidase 1 [Source:HGNC Symbol;Acc:HGNC:23703]	-
ENSG00000196968	1178.51	501.723	1.23177	0.00359012	0.044754	FUT11	10	73772291	73780251	+	4910	protein_coding	fucosyltransferase 11 [Source:HGNC Symbol;Acc:HGNC:19233]	-
ENSG00000182310	249.034	100.705	1.305	0.00359511	0.0447661	SPACA6	19	51689128	51712387	+	4103	protein_coding	sperm acrosome associated 6 [Source:HGNC Symbol;Acc:HGNC:27113]	-
ENSG00000167861	21.8521	66.8292	-1.60785	0.00359568	0.0447661	HID1	17	74950743	74973166	-	6196	protein_coding	HID1 domain containing [Source:HGNC Symbol;Acc:HGNC:15736]	-
ENSG00000049246	107.045	39.3622	1.4401	0.00361006	0.0449166	PER3	1	7784320	7845177	+	8099	protein_coding	period circadian regulator 3 [Source:HGNC Symbol;Acc:HGNC:8847]	-
ENSG00000099194	4518.53	1945.57	1.2156	0.00361381	0.0449345	SCD	10	100347124	100364834	+	5362	protein_coding	stearoyl-CoA desaturase [Source:HGNC Symbol;Acc:HGNC:10571]	-
ENSG00000150556	107.045	264.591	-1.30469	0.00362915	0.0450966	LYPD6B	2	149038107	149215262	+	3771	protein_coding	LY6/PLAUR domain containing 6B [Source:HGNC Symbol;Acc:HGNC:27018]	-
ENSG00000138623	909.828	2121.36	-1.22123	0.00363792	0.0451768	SEMA7A	15	74409289	74433958	-	3800	protein_coding	semaphorin 7A (John Milton Hagen blood group) [Source:HGNC Symbol;Acc:HGNC:10741]	-
ENSG00000154305	1139.19	485.243	1.23099	0.00365627	0.0453632	MIA3	1	222618086	222668012	+	10171	protein_coding	MIA SH3 domain ER export factor 3 [Source:HGNC Symbol;Acc:HGNC:24008]	-
ENSG00000075643	325.49	133.665	1.28308	0.00365757	0.0453632	MOCOS	18	36187519	36272157	+	6281	protein_coding	molybdenum cofactor sulfurase [Source:HGNC Symbol;Acc:HGNC:18234]	-
ENSG00000154027	69.9098	178.528	-1.35124	0.00366137	0.0453815	AK5	1	77282051	77559969	+	6919	protein_coding	adenylate kinase 5 [Source:HGNC Symbol;Acc:HGNC:365]	-
ENSG00000170545	149.642	363.472	-1.27973	0.0036938	0.0457544	SMAGP	12	51244558	51270890	-	3558	protein_coding	small cell adhesion glycoprotein [Source:HGNC Symbol;Acc:HGNC:26918]	-
ENSG00000183723	595.268	249.942	1.25147	0.00369994	0.0458015	CMTM4	16	66614750	66696707	-	8117	protein_coding	CKLF like MARVEL transmembrane domain containing 4 [Source:HGNC Symbol;Acc:HGNC:19175]	-
ENSG00000103415	814.805	1898.88	-1.22051	0.00371561	0.0459662	HMOX2	16	4474690	4510347	+	3793	protein_coding	heme oxygenase 2 [Source:HGNC Symbol;Acc:HGNC:5014]	-
ENSG00000134531	620.389	1450.25	-1.22491	0.00372133	0.0460078	EMP1	12	13196716	13219939	+	7838	protein_coding	epithelial membrane protein 1 [Source:HGNC Symbol;Acc:HGNC:3333]	-
ENSG00000156265	335.32	792.873	-1.24129	0.00373156	0.0461052	MAP3K7CL	21	29077471	29175889	+	4497	protein_coding	MAP3K7 C-terminal like [Source:HGNC Symbol;Acc:HGNC:16457]	-
ENSG00000090863	10935.3	4733.47	1.208	0.00373849	0.0461616	GLG1	16	74447427	74607144	-	14111	protein_coding	golgi glycoprotein 1 [Source:HGNC Symbol;Acc:HGNC:4316]	-
ENSG00000139343	274.155	651.876	-1.24928	0.00374502	0.046213	SNRPF	12	95858928	95903828	+	3043	protein_coding	small nuclear ribonucleoprotein polypeptide F [Source:HGNC Symbol;Acc:HGNC:11162]	-
ENSG00000164542	50.2499	15.5574	1.6827	0.00374952	0.0462393	KIAA0895	7	36324221	36390125	-	6728	protein_coding	KIAA0895 [Source:HGNC Symbol;Acc:HGNC:22206]	-
ENSG00000169629	90.662	32.0376	1.49667	0.00384028	0.0472712	RGPD8	2	112370092	112434488	-	6886	protein_coding	RANBP2-like and GRIP domain containing 8 [Source:HGNC Symbol;Acc:HGNC:9849]	-
ENSG00000134516	90.662	32.0376	1.49667	0.00384028	0.0472712	DOCK2	5	169637247	170083382	+	13210	protein_coding	dedicator of cytokinesis 2 [Source:HGNC Symbol;Acc:HGNC:2988]	-
ENSG00000197283	487.138	204.164	1.25402	0.00384045	0.0472712	SYNGAP1	6	33419661	33457541	+	12129	protein_coding	synaptic Ras GTPase activating protein 1 [Source:HGNC Symbol;Acc:HGNC:11497]	-
ENSG00000176046	1400.24	601.52	1.21879	0.00386084	0.0474922	NUPR1	16	28532708	28539174	-	5674	protein_coding	nuclear protein 1, transcriptional regulator [Source:HGNC Symbol;Acc:HGNC:29990]	-
ENSG00000131187	13.1143	44.8556	-1.76558	0.00387003	0.0475136	F12	5	177402140	177409576	-	2769	protein_coding	coagulation factor XII [Source:HGNC Symbol;Acc:HGNC:3530]	-
ENSG00000249839	13.1143	44.8556	-1.76558	0.00387003	0.0475136	AC011330.1	15	43663654	43684339	-	3235	unprocessed_pseudogene	histidine acid phosphatase domain containing 2A (HISPPD2A) pseudogene	-
ENSG00000118785	45.881	12.8107	1.82946	0.00387003	0.0475136	SPP1	4	87975650	87983426	+	2321	protein_coding	secreted phosphoprotein 1 [Source:HGNC Symbol;Acc:HGNC:11255]	-
ENSG00000210144	178.04	70.4914	1.33493	0.0038744	0.0475136	MT-TY	MT	5826	5891	-	66	Mt_tRNA	mitochondrially encoded tRNA tyrosine [Source:HGNC Symbol;Acc:HGNC:7502]	-
ENSG00000137478	643.326	272.831	1.23711	0.00387474	0.0475136	FCHSD2	11	72836745	73142261	-	5188	protein_coding	FCH and double SH3 domains 2 [Source:HGNC Symbol;Acc:HGNC:29114]	-
ENSG00000151240	1220.02	523.696	1.21988	0.0038809	0.0475593	DIP2C	10	274190	689668	-	8563	protein_coding	disco interacting protein 2 homolog C [Source:HGNC Symbol;Acc:HGNC:29150]	-
ENSG00000234743	66.6332	170.288	-1.35225	0.00389068	0.0476492	EIF5AP4	10	80247219	80247683	-	465	processed_pseudogene	eukaryotic translation initiation factor 5A pseudogene 4 [Source:HGNC Symbol;Acc:HGNC:31442]	-
ENSG00000159199	752.548	1747.81	-1.21558	0.00389867	0.047704	ATP5MC1	17	48892765	48895871	+	2615	protein_coding	ATP synthase membrane subunit c locus 1 [Source:HGNC Symbol;Acc:HGNC:841]	-
ENSG00000140350	514.444	1200.3	-1.22214	0.00390183	0.047704	ANP32A	15	68778535	68820897	-	7544	protein_coding	acidic nuclear phosphoprotein 32 family member A [Source:HGNC Symbol;Acc:HGNC:13233]	-
ENSG00000233859	4.37662	24.7131	-2.46706	0.00390492	0.047704	ADH5P4	6	65836930	65838039	-	1110	processed_pseudogene	alcohol dehydrogenase 5 (class III), chi polypeptide, pseudogene 4 [Source:HGNC Symbol;Acc:HGNC:21377]	-
ENSG00000165084	25.1288	5.4861	2.16793	0.00390492	0.047704	C8orf34	8	68330722	68819022	+	10499	protein_coding	chromosome 8 open reading frame 34 [Source:HGNC Symbol;Acc:HGNC:30905]	-
ENSG00000168496	96.1231	239.871	-1.31834	0.00392086	0.0478688	FEN1	11	61792637	61797244	+	2478	protein_coding	flap structure-specific endonuclease 1 [Source:HGNC Symbol;Acc:HGNC:3650]	-
ENSG00000148848	1558.61	671.103	1.21548	0.00394074	0.048073	ADAM12	10	126012381	126388455	-	9860	protein_coding	ADAM metallopeptidase domain 12 [Source:HGNC Symbol;Acc:HGNC:190]	-
ENSG00000204054	1473.41	634.48	1.21533	0.00394251	0.048073	LINC00963	9	129483451	129513686	+	13171	processed_transcript	long intergenic non-protein coding RNA 963 [Source:HGNC Symbol;Acc:HGNC:48716]	-
ENSG00000185338	36.051	98.874	-1.4528	0.00396677	0.0483386	SOCS1	16	11254405	11256200	-	1796	protein_coding	suppressor of cytokine signaling 1 [Source:HGNC Symbol;Acc:HGNC:19383]	-
ENSG00000165312	85.2009	30.2065	1.49171	0.00398057	0.0484552	OTUD1	10	23439458	23442390	+	2933	protein_coding	OTU deubiquitinase 1 [Source:HGNC Symbol;Acc:HGNC:27346]	-
ENSG00000026297	444.542	186.768	1.25043	0.00398316	0.0484552	RNASET2	6	166929504	166957191	-	7643	protein_coding	ribonuclease T2 [Source:HGNC Symbol;Acc:HGNC:21686]	-
ENSG00000166451	51.3421	135.497	-1.39816	0.00398377	0.0484552	CENPN	16	81006498	81033114	+	3568	protein_coding	centromere protein N [Source:HGNC Symbol;Acc:HGNC:30873]	-
ENSG00000164107	1487.61	640.889	1.21467	0.00400117	0.0486365	HAND2	4	173524969	173530229	-	3601	protein_coding	heart and neural crest derivatives expressed 2 [Source:HGNC Symbol;Acc:HGNC:4808]	bHLH
ENSG00000149531	228.282	92.465	1.30252	0.0040071	0.0486783	FRG1BP	20	30377372	30399257	+	761	unprocessed_pseudogene	FSHD region gene 1 family member B, pseudogene [Source:HGNC Symbol;Acc:HGNC:15792]	-
ENSG00000135821	3326.91	1444.76	1.20328	0.00401351	0.048715	GLUL	1	182381704	182392206	-	9032	protein_coding	glutamate-ammonia ligase [Source:HGNC Symbol;Acc:HGNC:4341]	-
ENSG00000128578	15.2988	51.2646	-1.73727	0.00401511	0.048715	STRIP2	7	129434433	129488399	+	5876	protein_coding	striatin interacting protein 2 [Source:HGNC Symbol;Acc:HGNC:22209]	-
ENSG00000144749	3441.6	1495.11	1.20275	0.00402238	0.0487697	LRIG1	3	66378797	66501263	-	7032	protein_coding	leucine rich repeats and immunoglobulin like domains 1 [Source:HGNC Symbol;Acc:HGNC:17360]	-
ENSG00000078053	152.919	59.5046	1.3596	0.00402461	0.0487697	AMPH	7	38383704	38631567	-	5636	protein_coding	amphiphysin [Source:HGNC Symbol;Acc:HGNC:471]	-
ENSG00000148334	492.599	1146.28	-1.2183	0.00402796	0.04878	PTGES2	9	128120693	128128462	-	3039	protein_coding	prostaglandin E synthase 2 [Source:HGNC Symbol;Acc:HGNC:17822]	-
ENSG00000105696	259.956	106.199	1.29037	0.00403291	0.0488098	TMEM59L	19	18607430	18621039	+	2626	protein_coding	transmembrane protein 59 like [Source:HGNC Symbol;Acc:HGNC:13237]	-
ENSG00000146143	146.365	353.401	-1.27112	0.00403976	0.0488624	PRIM2	6	57314805	57646849	+	4667	protein_coding	DNA primase subunit 2 [Source:HGNC Symbol;Acc:HGNC:9370]	-
ENSG00000117335	5037.33	2192.77	1.19985	0.00404524	0.0488937	CD46	1	207752057	207795513	+	8708	protein_coding	CD46 molecule [Source:HGNC Symbol;Acc:HGNC:6953]	-
ENSG00000184207	325.49	763.575	-1.22989	0.00404877	0.0488937	PGP	16	2211997	2214807	-	2727	protein_coding	phosphoglycolate phosphatase [Source:HGNC Symbol;Acc:HGNC:8909]	-
ENSG00000140937	19631.6	8567.86	1.19616	0.00405368	0.0488937	CDH11	16	64943753	65126112	-	13381	protein_coding	cadherin 11 [Source:HGNC Symbol;Acc:HGNC:1750]	-
ENSG00000168000	168.21	66.8292	1.32987	0.0040539	0.0488937	BSCL2	11	62690275	62709845	-	3965	protein_coding	BSCL2, seipin lipid droplet biogenesis associated [Source:HGNC Symbol;Acc:HGNC:15832]	-
ENSG00000174791	222.821	527.359	-1.2425	0.00405487	0.0488937	RIN1	11	66330242	66336840	-	5469	protein_coding	Ras and Rab interactor 1 [Source:HGNC Symbol;Acc:HGNC:18749]	-
ENSG00000078814	30.5899	7.31727	2.04343	0.00406587	0.0489659	MYH7B	20	34975403	35002437	+	7931	protein_coding	myosin heavy chain 7B [Source:HGNC Symbol;Acc:HGNC:15906]	-
ENSG00000125740	30.5899	7.31727	2.04343	0.00406587	0.0489659	FOSB	19	45467995	45475179	+	5553	protein_coding	FosB proto-oncogene, AP-1 transcription factor subunit [Source:HGNC Symbol;Acc:HGNC:3797]	TF_bZIP
ENSG00000258429	39.3276	108.03	-1.45529	0.00406935	0.0489776	PDF	16	69328621	69330595	-	1158	protein_coding	peptide deformylase, mitochondrial [Source:HGNC Symbol;Acc:HGNC:30012]	-
ENSG00000143951	101.584	37.5311	1.43313	0.00409034	0.0492	WDPCP	2	63121383	63827843	-	11776	protein_coding	WD repeat containing planar cell polarity effector [Source:HGNC Symbol;Acc:HGNC:28027]	-
ENSG00000177337	93.9387	34.7844	1.42962	0.00410978	0.0492976	DLGAP1-AS1	18	3593732	3598352	+	2105	antisense	DLGAP1 antisense RNA 1 [Source:HGNC Symbol;Acc:HGNC:31676]	-
ENSG00000117395	501.337	1164.59	-1.2158	0.0041248	0.0492976	EBNA1BP2	1	43164175	43270936	-	3561	protein_coding	EBNA1 binding protein 2 [Source:HGNC Symbol;Acc:HGNC:15531]	-
ENSG00000272168	66.6332	21.9664	1.59485	0.00412782	0.0492976	CASC15	6	21664772	22368328	+	13289	lincRNA	cancer susceptibility 15 [Source:HGNC Symbol;Acc:HGNC:28245]	-
ENSG00000133083	66.6332	21.9664	1.59485	0.00412782	0.0492976	DCLK1	13	35768652	36131306	-	14375	protein_coding	doublecortin like kinase 1 [Source:HGNC Symbol;Acc:HGNC:2700]	-
ENSG00000070759	80.8321	28.3754	1.50569	0.00413748	0.0492976	TESK2	1	45343883	45491166	-	3322	protein_coding	testis associated actin remodelling kinase 2 [Source:HGNC Symbol;Acc:HGNC:11732]	-
ENSG00000122986	73.1865	25.6287	1.50873	0.00413993	0.0492976	HVCN1	12	110627841	110704950	-	3688	protein_coding	hydrogen voltage gated channel 1 [Source:HGNC Symbol;Acc:HGNC:28240]	-
ENSG00000215302	73.1865	25.6287	1.50873	0.00413993	0.0492976	AC127502.1	15	30470779	30507623	+	2331	transcribed_unprocessed_pseudogene	WAS protein homolog associated with actin, golgi membranes and microtubules (WHAMM) pseudogene	-
ENSG00000122861	681.554	1574.77	-1.20811	0.00416544	0.0492976	PLAU	10	73909177	73917497	+	2950	protein_coding	plasminogen activator, urokinase [Source:HGNC Symbol;Acc:HGNC:9052]	-
ENSG00000185860	1.39e-17	10.064	-6.3555	0.00417417	0.0492976	CCDC190	1	162824458	162868815	-	4316	protein_coding	coiled-coil domain containing 190 [Source:HGNC Symbol;Acc:HGNC:28736]	-
ENSG00000163362	1.39e-17	10.064	-6.3555	0.00417417	0.0492976	INAVA	1	200891048	200915735	+	5413	protein_coding	innate immunity activator [Source:HGNC Symbol;Acc:HGNC:25599]	-
ENSG00000181790	1.39e-17	10.064	-6.3555	0.00417417	0.0492976	ADGRB1	8	142449430	142545009	+	7356	protein_coding	adhesion G protein-coupled receptor B1 [Source:HGNC Symbol;Acc:HGNC:943]	-
ENSG00000171840	1.39e-17	10.064	-6.3555	0.00417417	0.0492976	NINJ2	12	564296	663779	-	2048	protein_coding	ninjurin 2 [Source:HGNC Symbol;Acc:HGNC:7825]	-
ENSG00000198774	1.39e-17	10.064	-6.3555	0.00417417	0.0492976	RASSF9	12	85800697	85836570	-	5682	protein_coding	Ras association domain family member 9 [Source:HGNC Symbol;Acc:HGNC:15739]	-
ENSG00000258099	1.39e-17	10.064	-6.3555	0.00417417	0.0492976	ATXN2-AS	12	111599498	111600256	+	485	antisense	ATXN2 antisense RNA [Source:HGNC Symbol;Acc:HGNC:51838]	-
ENSG00000256061	1.39e-17	10.064	-6.3555	0.00417417	0.0492976	DNAAF4	15	55410525	55508234	-	2934	protein_coding	dynein axonemal assembly factor 4 [Source:HGNC Symbol;Acc:HGNC:21493]	-
ENSG00000173805	1.39e-17	10.064	-6.3555	0.00417417	0.0492976	HAP1	17	41717742	41734644	-	6223	protein_coding	huntingtin associated protein 1 [Source:HGNC Symbol;Acc:HGNC:4812]	-
ENSG00000264769	1.39e-17	10.064	-6.3555	0.00417417	0.0492976	AC145207.8	17	81922899	81924511	+	563	antisense	novel transcript, antisense MAFG	-
ENSG00000279738	1.39e-17	10.064	-6.3555	0.00417417	0.0492976	AL022311.1	22	37876148	37895563	+	19416	sense_overlapping	novel transcript, sense overlapping to EIF3L	-
ENSG00000275215	1.39e-17	10.064	-6.3555	0.00417417	0.0492976	RNA5-8SN2	21	8395607	8395759	+	153	rRNA	RNA, 5.8S ribosomal N2 [Source:HGNC Symbol;Acc:HGNC:53521]	-
ENSG00000275075	9.83767	1.39e-17	6.32096	0.00417417	0.0492976	AC244015.1	1	144168752	144168850	+	99	processed_pseudogene	transmembrane protein 128 (TMEM128) pseudogene	-
ENSG00000078081	9.83767	1.39e-17	6.32096	0.00417417	0.0492976	LAMP3	3	183122213	183163839	-	3816	protein_coding	lysosomal associated membrane protein 3 [Source:HGNC Symbol;Acc:HGNC:14582]	-
ENSG00000164265	9.83767	1.39e-17	6.32096	0.00417417	0.0492976	SCGB3A2	5	147870682	147882191	+	1075	protein_coding	secretoglobin family 3A member 2 [Source:HGNC Symbol;Acc:HGNC:18391]	-
ENSG00000113263	9.83767	1.39e-17	6.32096	0.00417417	0.0492976	ITK	5	157142933	157255191	+	8604	protein_coding	IL2 inducible T cell kinase [Source:HGNC Symbol;Acc:HGNC:6171]	-
ENSG00000226310	9.83767	1.39e-17	6.32096	0.00417417	0.0492976	AL022157.1	X	57121662	57127243	+	665	antisense	novel transcript	-
ENSG00000157654	9.83767	1.39e-17	6.32096	0.00417417	0.0492976	PALM2-AKAP2	9	109780309	110172512	+	8203	protein_coding	PALM2-AKAP2 readthrough [Source:HGNC Symbol;Acc:HGNC:33529]	-
ENSG00000188613	9.83767	1.39e-17	6.32096	0.00417417	0.0492976	NANOS1	10	119029716	119033732	+	4017	protein_coding	nanos C2HC-type zinc finger 1 [Source:HGNC Symbol;Acc:HGNC:23044]	-
ENSG00000158104	9.83767	1.39e-17	6.32096	0.00417417	0.0492976	HPD	12	121839527	121863596	-	2223	protein_coding	4-hydroxyphenylpyruvate dioxygenase [Source:HGNC Symbol;Acc:HGNC:5147]	-
ENSG00000214185	9.83767	1.39e-17	6.32096	0.00417417	0.0492976	XPOTP1	20	34213495	34215892	-	2398	processed_pseudogene	exportin for tRNA pseudogene 1 [Source:HGNC Symbol;Acc:HGNC:16586]	-
ENSG00000248476	9.83767	1.39e-17	6.32096	0.00417417	0.0492976	BACH1-IT1	21	29351634	29361894	+	821	sense_intronic	BACH1 intronic transcript 1 [Source:HGNC Symbol;Acc:HGNC:40006]	-
ENSG00000210117	9.83767	1.39e-17	6.32096	0.00417417	0.0492976	MT-TW	MT	5512	5579	+	68	Mt_tRNA	mitochondrially encoded tRNA tryptophan [Source:HGNC Symbol;Acc:HGNC:7501]	-
ENSG00000116396	77.5554	195.008	-1.32904	0.00417868	0.049321	KCNC4	1	110211343	110283100	+	25042	protein_coding	potassium voltage-gated channel subfamily C member 4 [Source:HGNC Symbol;Acc:HGNC:6236]	-
ENSG00000132549	499.153	211.489	1.23834	0.00418488	0.0493644	VPS13B	8	99013266	99877580	+	16716	protein_coding	vacuolar protein sorting 13 homolog B [Source:HGNC Symbol;Acc:HGNC:2183]	-
ENSG00000164010	243.573	98.874	1.29946	0.00419301	0.0494305	ERMAP	1	42817088	42844993	+	5756	protein_coding	erythroblast membrane associated protein (Scianna blood group) [Source:HGNC Symbol;Acc:HGNC:15743]	-
ENSG00000153404	67.7254	171.204	-1.33657	0.0041976	0.0494548	PLEKHG4B	5	92151	189972	+	13304	protein_coding	pleckstrin homology and RhoGEF domain containing G4B [Source:HGNC Symbol;Acc:HGNC:29399]	-
ENSG00000196230	9286.07	21199	-1.19085	0.00421522	0.0496027	TUBB	6	30720201	30725426	+	3359	protein_coding	tubulin beta class I [Source:HGNC Symbol;Acc:HGNC:20778]	-
ENSG00000197081	12390.2	5424.72	1.19155	0.00421524	0.0496027	IGF2R	6	159969099	160113507	+	17843	protein_coding	insulin like growth factor 2 receptor [Source:HGNC Symbol;Acc:HGNC:5467]	-
ENSG00000149177	729.611	312.201	1.22428	0.00422333	0.049668	PTPRJ	11	47980558	48170841	+	9620	protein_coding	protein tyrosine phosphatase, receptor type J [Source:HGNC Symbol;Acc:HGNC:9673]	-
ENSG00000130024	708.859	303.045	1.22558	0.00425269	0.0499832	PHF10	6	169703905	169725566	-	5534	protein_coding	PHD finger protein 10 [Source:HGNC Symbol;Acc:HGNC:18250]	-
ENSG00000106789	16.391	54.0112	-1.71362	0.0042729	0.0501724	CORO2A	9	98120975	98192640	-	5717	protein_coding	coronin 2A [Source:HGNC Symbol;Acc:HGNC:2255]	-
ENSG00000154358	441.265	186.768	1.23976	0.00427406	0.0501724	OBSCN	1	228208130	228378874	+	32290	protein_coding	obscurin, cytoskeletal calmodulin and titin-interacting RhoGEF [Source:HGNC Symbol;Acc:HGNC:15719]	-
ENSG00000138688	678.277	290.227	1.22429	0.00427649	0.0501724	KIAA1109	4	122152333	122362758	+	20470	protein_coding	KIAA1109 [Source:HGNC Symbol;Acc:HGNC:26953]	-
ENSG00000130066	1703.87	740.686	1.20173	0.00428221	0.0502093	SAT1	X	23783173	23786226	+	2498	protein_coding	spermidine/spermine N1-acetyltransferase 1 [Source:HGNC Symbol;Acc:HGNC:10540]	-
ENSG00000274180	1081.31	466.931	1.21124	0.00428822	0.0502496	NATD1	17	21238870	21253410	-	4931	protein_coding	N-acetyltransferase domain containing 1 [Source:HGNC Symbol;Acc:HGNC:30770]	-
ENSG00000234975	452.187	191.346	1.24012	0.00431331	0.0505133	FTH1P2	1	228687415	228687826	+	412	processed_pseudogene	ferritin heavy chain 1 pseudogene 2 [Source:HGNC Symbol;Acc:HGNC:3989]	-
ENSG00000127399	22.9443	67.7447	-1.55744	0.00432289	0.0505952	LRRC61	7	150322639	150338150	+	2735	protein_coding	leucine rich repeat containing 61 [Source:HGNC Symbol;Acc:HGNC:21704]	-
ENSG00000272655	12.0221	41.1933	-1.76737	0.00434191	0.050757	POLR2J4	7	44013562	44019170	-	1422	transcribed_unprocessed_pseudogene	RNA polymerase II subunit J4, pseudogene [Source:HGNC Symbol;Acc:HGNC:28195]	-
ENSG00000133135	12.0221	41.1933	-1.76737	0.00434191	0.050757	RNF128	X	106693794	106796993	+	3432	protein_coding	ring finger protein 128, E3 ubiquitin protein ligase [Source:HGNC Symbol;Acc:HGNC:21153]	-
ENSG00000122378	372.455	156.555	1.24964	0.00434533	0.0507665	PRXL2A	10	80407829	80437115	+	6520	protein_coding	peroxiredoxin like 2A [Source:HGNC Symbol;Acc:HGNC:28651]	-
ENSG00000078699	463.109	196.84	1.23373	0.00435098	0.0508022	CBFA2T2	20	33490075	33650036	+	9457	protein_coding	CBFA2/RUNX1 translocation partner 2 [Source:HGNC Symbol;Acc:HGNC:1536]	-
ENSG00000185201	1043.08	451.367	1.20822	0.00435601	0.0508305	IFITM2	11	307631	315272	+	1543	protein_coding	interferon induced transmembrane protein 2 [Source:HGNC Symbol;Acc:HGNC:5413]	-
ENSG00000196584	3.28443	21.9664	-2.69982	0.00436855	0.0508553	XRCC2	7	152644779	152676165	-	4853	protein_coding	X-ray repair cross complementing 2 [Source:HGNC Symbol;Acc:HGNC:12829]	-
ENSG00000224043	21.8521	4.57052	2.22401	0.00436855	0.0508553	CCNT2-AS1	2	134735464	134918710	-	910	antisense	CCNT2 antisense RNA 1 [Source:HGNC Symbol;Acc:HGNC:40130]	-
ENSG00000163251	21.8521	4.57052	2.22401	0.00436855	0.0508553	FZD5	2	207762586	207769563	-	6708	protein_coding	frizzled class receptor 5 [Source:HGNC Symbol;Acc:HGNC:4043]	-
ENSG00000243902	21.8521	4.57052	2.22401	0.00436855	0.0508553	ELFN2	22	37339583	37427445	-	2118	sense_overlapping	extracellular leucine rich repeat and fibronectin type III domain containing 2 [Source:NCBI gene;Acc:114794]	-
ENSG00000143549	3809.67	8673.15	-1.18687	0.00439368	0.0511174	TPM3	1	154155304	154194648	-	8389	protein_coding	tropomyosin 3 [Source:HGNC Symbol;Acc:HGNC:12012]	-
ENSG00000078098	2266.37	991.551	1.19251	0.00444685	0.0517052	FAP	2	162170684	162245151	-	7003	protein_coding	fibroblast activation protein alpha [Source:HGNC Symbol;Acc:HGNC:3590]	-
ENSG00000162654	362.625	151.977	1.25384	0.00445671	0.051789	GBP4	1	89181148	89198932	-	6127	protein_coding	guanylate binding protein 4 [Source:HGNC Symbol;Acc:HGNC:20480]	-
ENSG00000198911	5169.49	2271.51	1.18632	0.00446433	0.0518468	SREBF2	22	41833079	41907308	+	7557	protein_coding	sterol regulatory element binding transcription factor 2 [Source:HGNC Symbol;Acc:HGNC:11290]	bHLH
ENSG00000232442	14.2065	48.5179	-1.76405	0.00447239	0.0519094	MHENCR	20	63627227	63628824	+	801	antisense	melanoma highly expressed competing endogenous lncRNA for miR-425 and miR-489 [Source:HGNC Symbol;Acc:HGNC:53110]	-
ENSG00000183580	709.951	305.792	1.21479	0.00448118	0.0519807	FBXL7	5	15500196	15939795	+	4854	protein_coding	F-box and leucine rich repeat protein 7 [Source:HGNC Symbol;Acc:HGNC:13604]	-
ENSG00000178467	1836.03	802.028	1.19472	0.00448899	0.0520372	P4HTM	3	48989886	49007154	+	7641	protein_coding	prolyl 4-hydroxylase, transmembrane [Source:HGNC Symbol;Acc:HGNC:28858]	-
ENSG00000143443	164.933	64.998	1.34152	0.00449138	0.0520372	C1orf56	1	151047740	151051986	+	2331	protein_coding	chromosome 1 open reading frame 56 [Source:HGNC Symbol;Acc:HGNC:26045]	-
ENSG00000105401	3160.9	7183.52	-1.18433	0.00449505	0.0520488	CDC37	19	10391134	10420121	-	3041	protein_coding	cell division cycle 37 [Source:HGNC Symbol;Acc:HGNC:1735]	-
ENSG00000282849	37.1432	10.064	1.86966	0.00449772	0.0520488	AL359834.1	1	200478020	200483604	-	638	lincRNA	novel transcript	-
ENSG00000155893	214.083	86.9716	1.29816	0.00450739	0.0521299	PXYLP1	3	141228726	141367753	+	13325	protein_coding	2-phosphoxylose phosphatase 1 [Source:HGNC Symbol;Acc:HGNC:26303]	-
ENSG00000187391	132.166	51.2646	1.3639	0.00451248	0.0521578	MAGI2	7	78017057	79453574	-	31529	protein_coding	membrane associated guanylate kinase, WW and PDZ domain containing 2 [Source:HGNC Symbol;Acc:HGNC:18957]	-
ENSG00000160957	68.8176	172.119	-1.32121	0.00452045	0.0522191	RECQL4	8	144511288	144517845	-	4236	protein_coding	RecQ like helicase 4 [Source:HGNC Symbol;Acc:HGNC:9949]	-
ENSG00000260077	63.3565	21.0508	1.58328	0.00452978	0.052296	AC104794.2	2	10039092	10040663	-	1572	lincRNA	novel transcript	-
ENSG00000123094	810.436	350.655	1.20831	0.00454421	0.0524316	RASSF8	12	25959029	26079892	+	7619	protein_coding	Ras association domain family member 8 [Source:HGNC Symbol;Acc:HGNC:13232]	-
ENSG00000151914	1958.36	856.962	1.19221	0.00455514	0.0525266	DST	6	56457987	56954628	-	42341	protein_coding	dystonin [Source:HGNC Symbol;Acc:HGNC:1090]	-
ENSG00000177875	125.613	48.5179	1.36983	0.00456443	0.0525506	CCDC184	12	48183584	48185926	+	2343	protein_coding	coiled-coil domain containing 184 [Source:HGNC Symbol;Acc:HGNC:33749]	-
ENSG00000172893	4246.56	1868.66	1.18423	0.00456488	0.0525506	DHCR7	11	71428193	71452868	-	4160	protein_coding	7-dehydrocholesterol reductase [Source:HGNC Symbol;Acc:HGNC:2860]	-
ENSG00000159714	633.496	272.831	1.2149	0.00456529	0.0525506	ZDHHC1	16	67394152	67416833	-	3540	protein_coding	zinc finger DHHC-type containing 1 [Source:HGNC Symbol;Acc:HGNC:17916]	-
ENSG00000215256	191.146	76.9004	1.31203	0.00456844	0.0525559	DHRS4-AS1	14	23938731	23988839	-	3593	antisense	DHRS4 antisense RNA 1 [Source:HGNC Symbol;Acc:HGNC:23175]	-
ENSG00000037965	1839.31	805.691	1.19072	0.00458763	0.0527456	HOXC8	12	54009106	54012362	+	1889	protein_coding	homeobox C8 [Source:HGNC Symbol;Acc:HGNC:5129]	Homeobox
ENSG00000197093	336.412	140.99	1.25379	0.00459578	0.0528082	GAL3ST4	7	100159244	100168750	-	3397	protein_coding	galactose-3-O-sulfotransferase 4 [Source:HGNC Symbol;Acc:HGNC:24145]	-
ENSG00000124788	929.488	403.757	1.20266	0.00459904	0.0528146	ATXN1	6	16299112	16761491	-	17812	protein_coding	ataxin 1 [Source:HGNC Symbol;Acc:HGNC:10548]	-
ENSG00000104381	7.65324	32.0376	-2.04969	0.00461337	0.052943	GDAP1	8	74321130	74488872	+	4052	protein_coding	ganglioside induced differentiation associated protein 1 [Source:HGNC Symbol;Acc:HGNC:15968]	-
ENSG00000281398	5.46882	26.5442	-2.25575	0.00462106	0.052943	SNHG4	5	139274102	139284899	+	4469	lincRNA	small nucleolar RNA host gene 4 [Source:HGNC Symbol;Acc:HGNC:32964]	-
ENSG00000147573	5.46882	26.5442	-2.25575	0.00462106	0.052943	TRIM55	8	66126896	66175487	+	3081	protein_coding	tripartite motif containing 55 [Source:HGNC Symbol;Acc:HGNC:14215]	-
ENSG00000119630	27.3132	6.40169	2.06983	0.00462106	0.052943	PGF	14	74941834	74955784	-	5962	protein_coding	placental growth factor [Source:HGNC Symbol;Acc:HGNC:8893]	-
ENSG00000111716	92.8465	226.138	-1.28331	0.00463661	0.05309	LDHB	12	21635342	21757857	-	2983	protein_coding	lactate dehydrogenase B [Source:HGNC Symbol;Acc:HGNC:6541]	-
ENSG00000131149	2107.99	925.63	1.18724	0.00464562	0.053154	GSE1	16	85169525	85676204	+	13387	protein_coding	Gse1 coiled-coil protein [Source:HGNC Symbol;Acc:HGNC:28979]	-
ENSG00000178038	27.3132	78.7315	-1.52359	0.00465037	0.053154	ALS2CL	3	46668997	46693704	-	9057	protein_coding	ALS2 C-terminal like [Source:HGNC Symbol;Acc:HGNC:20605]	-
ENSG00000118473	79.7398	28.3754	1.48609	0.00465037	0.053154	SGIP1	1	66533383	66748299	+	10477	protein_coding	SH3 domain GRB2 like endophilin interacting protein 1 [Source:HGNC Symbol;Acc:HGNC:25412]	-
ENSG00000163704	417.236	177.613	1.23147	0.00465669	0.0531952	PRRT3	3	9945542	9952394	-	3939	protein_coding	proline rich transmembrane protein 3 [Source:HGNC Symbol;Acc:HGNC:26591]	-
ENSG00000261377	25.1288	71.407	-1.50269	0.0046988	0.0535828	PDCD6IPP2	15	28789664	28859007	+	5244	transcribed_unprocessed_pseudogene	PDCD6IP pseudogene 2 [Source:HGNC Symbol;Acc:HGNC:49873]	-
ENSG00000128346	72.0943	25.6287	1.48707	0.0046988	0.0535828	C22orf23	22	37943050	37953669	-	2299	protein_coding	chromosome 22 open reading frame 23 [Source:HGNC Symbol;Acc:HGNC:18589]	-
ENSG00000054983	699.029	302.13	1.2098	0.00469885	0.0535828	GALC	14	87837820	87993665	-	6825	protein_coding	galactosylceramidase [Source:HGNC Symbol;Acc:HGNC:4115]	-
ENSG00000057019	5152.01	11643.2	-1.17627	0.00472351	0.0538326	DCBLD2	3	98795941	98901689	-	11274	protein_coding	discoidin, CUB and LCCL domain containing 2 [Source:HGNC Symbol;Acc:HGNC:24627]	-
ENSG00000149380	1829.48	802.944	1.18792	0.00473383	0.0539188	P4HA3	11	74235801	74311657	-	4009	protein_coding	prolyl 4-hydroxylase subunit alpha 3 [Source:HGNC Symbol;Acc:HGNC:30135]	-
ENSG00000137486	21.8521	64.998	-1.56785	0.00473977	0.0539288	ARRB1	11	75264182	75351705	-	5828	protein_coding	arrestin beta 1 [Source:HGNC Symbol;Acc:HGNC:711]	-
ENSG00000152894	1637.25	718.712	1.18763	0.00474024	0.0539288	PTPRK	6	127968779	128520674	-	9000	protein_coding	protein tyrosine phosphatase, receptor type K [Source:HGNC Symbol;Acc:HGNC:9674]	-
ENSG00000168916	57.8954	19.2197	1.58392	0.00476466	0.0541752	ZNF608	5	124636913	124748807	-	6922	protein_coding	zinc finger protein 608 [Source:HGNC Symbol;Acc:HGNC:29238]	-
ENSG00000121361	97.2154	36.6155	1.40528	0.00481636	0.0546993	KCNJ8	12	21764955	21775581	-	2484	protein_coding	potassium voltage-gated channel subfamily J member 8 [Source:HGNC Symbol;Acc:HGNC:6269]	-
ENSG00000154240	97.2154	36.6155	1.40528	0.00481636	0.0546993	CEP112	17	65635538	66192084	-	7849	protein_coding	centrosomal protein 112 [Source:HGNC Symbol;Acc:HGNC:28514]	-
ENSG00000123095	882.522	384.53	1.19823	0.00482137	0.0547244	BHLHE41	12	26120026	26125127	-	3948	protein_coding	basic helix-loop-helix family member e41 [Source:HGNC Symbol;Acc:HGNC:16617]	bHLH
ENSG00000112081	1070.38	2426.24	-1.18052	0.00484676	0.0548481	SRSF3	6	36594353	36605600	+	7118	protein_coding	serine and arginine rich splicing factor 3 [Source:HGNC Symbol;Acc:HGNC:10785]	-
ENSG00000255642	3.28443	19.2197	-2.50833	0.00484911	0.0548481	PABPC1P4	12	63822021	63823895	+	1875	processed_pseudogene	poly(A) binding protein cytoplasmic 1 pseudogene 4 [Source:HGNC Symbol;Acc:HGNC:8563]	-
ENSG00000163749	3.28443	18.3041	-2.43841	0.00484911	0.0548481	CCDC158	4	76312997	76421868	-	5860	protein_coding	coiled-coil domain containing 158 [Source:HGNC Symbol;Acc:HGNC:26374]	-
ENSG00000172167	3.28443	18.3041	-2.43841	0.00484911	0.0548481	MTBP	8	120445400	120542133	+	8326	protein_coding	MDM2 binding protein [Source:HGNC Symbol;Acc:HGNC:7417]	-
ENSG00000109339	19.6677	3.65492	2.38533	0.00484911	0.0548481	MAPK10	4	85990007	86594625	-	42646	protein_coding	mitogen-activated protein kinase 10 [Source:HGNC Symbol;Acc:HGNC:6872]	-
ENSG00000206341	19.6677	2.73932	2.78464	0.00484911	0.0548481	HLA-H	6	29887752	29890482	+	1096	unprocessed_pseudogene	major histocompatibility complex, class I, H (pseudogene) [Source:HGNC Symbol;Acc:HGNC:4965]	-
ENSG00000006534	879.246	383.615	1.1963	0.00486413	0.0549861	ALDH3B1	11	68008578	68029282	+	6626	protein_coding	aldehyde dehydrogenase 3 family member B1 [Source:HGNC Symbol;Acc:HGNC:410]	-
ENSG00000229132	81.9243	200.502	-1.29014	0.00488595	0.0552008	EIF4A1P10	X	92113246	92114461	-	1216	processed_pseudogene	eukaryotic translation initiation factor 4A1 pseudogene 10 [Source:HGNC Symbol;Acc:HGNC:37930]	-
ENSG00000197933	10.9299	38.4466	-1.80417	0.00491367	0.0554607	ZNF823	19	11721265	11739009	-	2459	protein_coding	zinc finger protein 823 [Source:HGNC Symbol;Acc:HGNC:30936]	zf-C2H2
ENSG00000184584	273.063	114.439	1.25362	0.00491491	0.0554607	TMEM173	5	139475534	139482935	-	3850	protein_coding	transmembrane protein 173 [Source:HGNC Symbol;Acc:HGNC:27962]	-
ENSG00000110841	2213.94	977.817	1.17886	0.00491747	0.0554607	PPFIBP1	12	27523431	27695564	+	11690	protein_coding	PPFIA binding protein 1 [Source:HGNC Symbol;Acc:HGNC:9249]	-
ENSG00000104687	2006.42	885.345	1.18018	0.00493575	0.0556347	GSR	8	30678061	30727999	-	3760	protein_coding	glutathione-disulfide reductase [Source:HGNC Symbol;Acc:HGNC:4623]	-
ENSG00000111801	482.769	206.911	1.22176	0.0049468	0.0557271	BTN3A3	6	26440472	26453415	+	5658	protein_coding	butyrophilin subfamily 3 member A3 [Source:HGNC Symbol;Acc:HGNC:1140]	-
ENSG00000102024	2672.67	6020.75	-1.17163	0.0049542	0.0557672	PLS3	X	115561174	115650861	+	4099	protein_coding	plastin 3 [Source:HGNC Symbol;Acc:HGNC:9091]	-
ENSG00000164815	95.0309	229.8	-1.27296	0.00495607	0.0557672	ORC5	7	104126341	104208047	-	3724	protein_coding	origin recognition complex subunit 5 [Source:HGNC Symbol;Acc:HGNC:8491]	-
ENSG00000088812	2112.36	933.87	1.17744	0.00498559	0.0560671	ATRN	20	3471040	3651122	+	8753	protein_coding	attractin [Source:HGNC Symbol;Acc:HGNC:885]	-
ENSG00000173221	2369.04	5333.16	-1.17066	0.00500771	0.0562834	GLRX	5	95751319	95823005	-	6508	protein_coding	glutaredoxin [Source:HGNC Symbol;Acc:HGNC:4330]	-
ENSG00000232480	14.2065	45.7712	-1.68021	0.00501982	0.0563547	TGFB2-AS1	1	218344196	218345678	-	557	antisense	TGFB2 antisense RNA 1 (head to head) [Source:HGNC Symbol;Acc:HGNC:50628]	-
ENSG00000100767	45.881	14.6419	1.63855	0.00501982	0.0563547	PAPLN	14	73237497	73274640	+	7699	protein_coding	papilin, proteoglycan like sulfated glycoprotein [Source:HGNC Symbol;Acc:HGNC:19262]	-
ENSG00000030419	53.5265	17.3886	1.61437	0.00503207	0.0564341	IKZF2	2	212999691	213152427	-	12240	protein_coding	IKAROS family zinc finger 2 [Source:HGNC Symbol;Acc:HGNC:13177]	zf-C2H2
ENSG00000123610	126.705	49.4334	1.35541	0.00503326	0.0564341	TNFAIP6	2	151357592	151380048	+	1579	protein_coding	TNF alpha induced protein 6 [Source:HGNC Symbol;Acc:HGNC:11898]	-
ENSG00000105447	505.706	1151.77	-1.18732	0.00503556	0.0564341	GRWD1	19	48445773	48457022	+	5763	protein_coding	glutamate rich WD repeat containing 1 [Source:HGNC Symbol;Acc:HGNC:21270]	-
ENSG00000197019	601.821	1366.02	-1.18243	0.00508755	0.056984	SERTAD1	19	40421592	40426025	-	2114	protein_coding	SERTA domain containing 1 [Source:HGNC Symbol;Acc:HGNC:17932]	-
ENSG00000011201	541.749	234.378	1.20829	0.00510853	0.0571862	ANOS1	X	8528874	8732186	-	7131	protein_coding	anosmin 1 [Source:HGNC Symbol;Acc:HGNC:6211]	-
ENSG00000196586	635.68	276.494	1.20063	0.00511818	0.0572614	MYO6	6	75749192	75919537	+	8785	protein_coding	myosin VI [Source:HGNC Symbol;Acc:HGNC:7605]	-
ENSG00000111305	8.74545	33.8688	-1.9398	0.00512978	0.0573256	GSG1	12	13083560	13103683	-	3005	protein_coding	germ cell associated 1 [Source:HGNC Symbol;Acc:HGNC:19716]	-
ENSG00000258947	8.74545	33.8688	-1.9398	0.00512978	0.0573256	TUBB3	16	89921392	89938761	+	4430	protein_coding	tubulin beta 3 class III [Source:HGNC Symbol;Acc:HGNC:20772]	-
ENSG00000174437	9582.06	4273.85	1.16477	0.00514671	0.057482	ATP2A2	12	110280756	110351093	+	13745	protein_coding	ATPase sarcoplasmic/endoplasmic reticulum Ca2+ transporting 2 [Source:HGNC Symbol;Acc:HGNC:812]	-
ENSG00000151012	724.15	315.863	1.19662	0.00516275	0.0576281	SLC7A11	4	138164097	138242349	-	9645	protein_coding	solute carrier family 7 member 11 [Source:HGNC Symbol;Acc:HGNC:11059]	-
ENSG00000146731	1493.07	3356.46	-1.1686	0.00517963	0.0577835	CCT6A	7	56051630	56063989	+	3901	protein_coding	chaperonin containing TCP1 subunit 6A [Source:HGNC Symbol;Acc:HGNC:1620]	-
ENSG00000224032	249.034	104.367	1.25353	0.00521413	0.0581351	EPB41L4A-AS1	5	112160526	112164276	+	3344	lincRNA	EPB41L4A antisense RNA 1 [Source:HGNC Symbol;Acc:HGNC:30749]	-
ENSG00000148225	78.6476	28.3754	1.46623	0.00522757	0.05814	WDR31	9	113313222	113340298	-	4933	protein_coding	WD repeat domain 31 [Source:HGNC Symbol;Acc:HGNC:21421]	-
ENSG00000145736	54.6187	138.243	-1.33803	0.00523104	0.05814	GTF2H2	5	71032670	71067689	-	8676	protein_coding	general transcription factor IIH subunit 2 [Source:HGNC Symbol;Acc:HGNC:4656]	-
ENSG00000239827	2.19226	15.5574	-2.76445	0.0052473	0.05814	SUGT1P3	13	40882577	40921774	-	1763	transcribed_unprocessed_pseudogene	SUGT1 pseudogene 3 [Source:HGNC Symbol;Acc:HGNC:20513]	-
ENSG00000196189	16.391	1.8237	3.07743	0.0052473	0.05814	SEMA4A	1	156147366	156177752	+	6822	protein_coding	semaphorin 4A [Source:HGNC Symbol;Acc:HGNC:10729]	-
ENSG00000143473	16.391	1.8237	3.07743	0.0052473	0.05814	KCNH1	1	210676823	211134180	-	9812	protein_coding	potassium voltage-gated channel subfamily H member 1 [Source:HGNC Symbol;Acc:HGNC:6250]	-
ENSG00000215217	16.391	1.8237	3.07743	0.0052473	0.05814	C5orf49	5	7830378	7851490	-	2385	protein_coding	chromosome 5 open reading frame 49 [Source:HGNC Symbol;Acc:HGNC:27028]	-
ENSG00000113248	16.391	1.8237	3.07743	0.0052473	0.05814	PCDHB15	5	141245349	141249365	+	4017	protein_coding	protocadherin beta 15 [Source:HGNC Symbol;Acc:HGNC:8686]	-
ENSG00000197238	16.391	1.8237	3.07743	0.0052473	0.05814	HIST1H4J	6	27824108	27824480	+	373	protein_coding	histone cluster 1 H4 family member j [Source:HGNC Symbol;Acc:HGNC:4785]	-
ENSG00000181016	16.391	1.8237	3.07743	0.0052473	0.05814	LSMEM1	7	112480853	112491062	+	2592	protein_coding	leucine rich single-pass membrane protein 1 [Source:HGNC Symbol;Acc:HGNC:22036]	-
ENSG00000047648	16.391	1.8237	3.07743	0.0052473	0.05814	ARHGAP6	X	11137543	11665701	-	7885	protein_coding	Rho GTPase activating protein 6 [Source:HGNC Symbol;Acc:HGNC:676]	-
ENSG00000275719	16.391	1.8237	3.07743	0.0052473	0.05814	AC008622.2	19	46787815	46789043	+	1229	antisense	novel transcript, antisense to SLC1A5	-
ENSG00000105991	1.10009	12.8107	-3.41102	0.00528154	0.0581759	HOXA1	7	27092993	27095996	-	2539	protein_coding	homeobox A1 [Source:HGNC Symbol;Acc:HGNC:5099]	Homeobox
ENSG00000234585	1.10009	12.8107	-3.41102	0.00528154	0.0581759	CCT6P3	7	65038354	65074713	+	3920	transcribed_unprocessed_pseudogene	chaperonin containing TCP1 subunit 6 pseudogene 3 [Source:HGNC Symbol;Acc:HGNC:35137]	-
ENSG00000186642	1.10009	12.8107	-3.41102	0.00528154	0.0581759	PDE2A	11	72576141	72674591	-	7182	protein_coding	phosphodiesterase 2A [Source:HGNC Symbol;Acc:HGNC:8777]	-
ENSG00000260807	1.10009	12.8107	-3.41102	0.00528154	0.0581759	AC009041.2	16	975761	981596	-	3905	lincRNA	lipase maturation factor 1 [Source:NCBI gene;Acc:64788]	-
ENSG00000128408	1.10009	12.8107	-3.41102	0.00528154	0.0581759	RIBC2	22	45413691	45432496	+	1815	protein_coding	RIB43A domain with coiled-coils 2 [Source:HGNC Symbol;Acc:HGNC:13241]	-
ENSG00000205959	13.1143	0.908125	3.66917	0.00528154	0.0581759	AC105345.1	4	8482270	8512610	+	3374	lincRNA	novel transcript	-
ENSG00000264717	13.1143	0.908125	3.66917	0.00528154	0.0581759	NPY4R2	10	47918739	47923524	+	1956	protein_coding	neuropeptide Y receptor Y4-2 [Source:HGNC Symbol;Acc:HGNC:52383]	-
ENSG00000238105	13.1143	0.908125	3.66917	0.00528154	0.0581759	GOLGA2P5	12	100156357	100173659	-	10957	transcribed_unprocessed_pseudogene	GOLGA2 pseudogene 5 [Source:HGNC Symbol;Acc:HGNC:25315]	-
ENSG00000237118	13.1143	0.908125	3.66917	0.00528154	0.0581759	CYP2F2P	19	40818414	40826772	-	1547	transcribed_processed_pseudogene	cytochrome P450 family 2 subfamily F member 2, pseudogene [Source:HGNC Symbol;Acc:HGNC:18851]	-
ENSG00000131242	4.37662	23.7975	-2.41289	0.00528628	0.0581759	RAB11FIP4	17	31391624	31538217	+	15383	protein_coding	RAB11 family interacting protein 4 [Source:HGNC Symbol;Acc:HGNC:30267]	-
ENSG00000061455	24.0365	5.4861	2.10412	0.00528628	0.0581759	PRDM6	5	123089121	123194266	+	9350	protein_coding	PR/SET domain 6 [Source:HGNC Symbol;Acc:HGNC:9350]	zf-C2H2
ENSG00000189420	24.0365	5.4861	2.10412	0.00528628	0.0581759	ZFP92	X	153418322	153426481	+	6105	protein_coding	ZFP92 zinc finger protein [Source:HGNC Symbol;Acc:HGNC:12865]	zf-C2H2
ENSG00000187372	29.4976	7.31727	1.99118	0.00529072	0.058192	PCDHB13	5	141213919	141218979	+	5061	protein_coding	protocadherin beta 13 [Source:HGNC Symbol;Acc:HGNC:8684]	-
ENSG00000197774	109.23	261.845	-1.26053	0.00530262	0.05829	EME2	16	1773207	1781708	+	6909	protein_coding	essential meiotic structure-specific endonuclease subunit 2 [Source:HGNC Symbol;Acc:HGNC:27289]	-
ENSG00000120658	48.0654	15.5574	1.61874	0.00533667	0.0586313	ENOX1	13	43213518	43786908	-	3101	protein_coding	ecto-NOX disulfide-thiol exchanger 1 [Source:HGNC Symbol;Acc:HGNC:25474]	-
ENSG00000155959	322.213	736.108	-1.19164	0.00535833	0.0588235	VBP1	X	155197007	155239817	+	2018	protein_coding	VHL binding protein 1 [Source:HGNC Symbol;Acc:HGNC:12662]	-
ENSG00000164050	1513.83	671.103	1.17342	0.00536019	0.0588235	PLXNB1	3	48403854	48430051	-	9733	protein_coding	plexin B1 [Source:HGNC Symbol;Acc:HGNC:9103]	-
ENSG00000232187	255.587	107.114	1.25356	0.00536326	0.0588242	FTH1P7	13	22696023	22696574	-	552	processed_pseudogene	ferritin heavy chain 1 pseudogene 7 [Source:HGNC Symbol;Acc:HGNC:3994]	-
ENSG00000106003	129.982	305.792	-1.23356	0.00542837	0.0595049	LFNG	7	2512529	2529177	+	3418	protein_coding	LFNG O-fucosylpeptide 3-beta-N-acetylglucosaminyltransferase [Source:HGNC Symbol;Acc:HGNC:6560]	-
ENSG00000115484	1482.15	3316.17	-1.16177	0.00544348	0.0596371	CCT4	2	61868089	61888804	-	2830	protein_coding	chaperonin containing TCP1 subunit 4 [Source:HGNC Symbol;Acc:HGNC:1617]	-
ENSG00000174744	575.608	1298.26	-1.17328	0.00545328	0.0597109	BRMS1	11	66337333	66345125	-	2514	protein_coding	BRMS1, transcriptional repressor and anoikis regulator [Source:HGNC Symbol;Acc:HGNC:17262]	-
ENSG00000162777	163.841	66.8292	1.29193	0.00546087	0.0597606	DENND2D	1	111187174	111204535	-	5515	protein_coding	DENN domain containing 2D [Source:HGNC Symbol;Acc:HGNC:26192]	-
ENSG00000181163	3808.58	8486.37	-1.15587	0.00550619	0.0602228	NPM1	5	171387116	171411137	+	3828	protein_coding	nucleophosmin 1 [Source:HGNC Symbol;Acc:HGNC:7910]	-
ENSG00000125459	171.486	398.264	-1.21513	0.00551668	0.0603038	MSTO1	1	155610205	155614967	+	4208	protein_coding	misato 1, mitochondrial distribution and morphology regulator [Source:HGNC Symbol;Acc:HGNC:29678]	-
ENSG00000220848	73.1865	26.5442	1.45834	0.00552056	0.0603124	RPS18P9	6	149592687	149601878	+	1725	transcribed_processed_pseudogene	ribosomal protein S18 pseudogene 9 [Source:HGNC Symbol;Acc:HGNC:36483]	-
ENSG00000181924	733.98	1647.1	-1.166	0.00554743	0.0605309	COA4	11	73872667	73876988	-	2246	protein_coding	cytochrome c oxidase assembly factor 4 homolog [Source:HGNC Symbol;Acc:HGNC:24604]	-
ENSG00000223891	117.968	46.6867	1.33467	0.005549	0.0605309	OSER1-DT	20	44210960	44226027	+	2186	lincRNA	OSER1 divergent transcript [Source:HGNC Symbol;Acc:HGNC:48585]	-
ENSG00000185842	18.5754	56.7579	-1.60572	0.00554986	0.0605309	DNAH14	1	224896262	225399292	+	19693	protein_coding	dynein axonemal heavy chain 14 [Source:HGNC Symbol;Acc:HGNC:2945]	-
ENSG00000169258	62.2643	155.639	-1.32024	0.00555994	0.0605658	GPRIN1	5	176595802	176610133	-	4211	protein_coding	G protein regulated inducer of neurite outgrowth 1 [Source:HGNC Symbol;Acc:HGNC:24835]	-
ENSG00000175155	156.195	63.1669	1.30419	0.00555994	0.0605658	YPEL2	17	59331689	59401729	+	8667	protein_coding	yippee like 2 [Source:HGNC Symbol;Acc:HGNC:18326]	-
ENSG00000122420	109.23	42.1089	1.37221	0.00556235	0.0605658	PTGFR	1	78303884	78539749	+	4714	protein_coding	prostaglandin F receptor [Source:HGNC Symbol;Acc:HGNC:9600]	-
ENSG00000212864	234.835	97.9584	1.26019	0.00556903	0.0605824	RNF208	9	137220247	137221581	-	1150	protein_coding	ring finger protein 208 [Source:HGNC Symbol;Acc:HGNC:25420]	-
ENSG00000057657	91.7543	33.8688	1.43406	0.00557111	0.0605824	PRDM1	6	106086320	106109939	+	6392	protein_coding	PR/SET domain 1 [Source:HGNC Symbol;Acc:HGNC:9346]	zf-C2H2
ENSG00000154122	3438.32	1540.89	1.15787	0.00557319	0.0605824	ANKH	5	14704800	14871785	-	12702	protein_coding	ANKH inorganic pyrophosphate transport regulator [Source:HGNC Symbol;Acc:HGNC:15492]	-
ENSG00000188342	173.671	402.842	-1.21336	0.00557939	0.0606161	GTF2F2	13	45120515	45284909	+	3619	protein_coding	general transcription factor IIF subunit 2 [Source:HGNC Symbol;Acc:HGNC:4653]	-
ENSG00000053254	874.877	386.362	1.17883	0.00558337	0.0606257	FOXN3	14	89124871	89619149	-	11033	protein_coding	forkhead box N3 [Source:HGNC Symbol;Acc:HGNC:1928]	Fork
ENSG00000251493	395.392	895.416	-1.17906	0.00559705	0.0607404	FOXD1	5	73444827	73448527	-	2623	protein_coding	forkhead box D1 [Source:HGNC Symbol;Acc:HGNC:3802]	Fork
ENSG00000115380	196.607	81.4782	1.26936	0.00560462	0.0607888	EFEMP1	2	55865967	55924139	-	3962	protein_coding	EGF containing fibulin extracellular matrix protein 1 [Source:HGNC Symbol;Acc:HGNC:3218]	-
ENSG00000152422	261.049	596.026	-1.19073	0.00561263	0.0608096	XRCC4	5	83077498	83353787	+	2676	protein_coding	X-ray repair cross complementing 4 [Source:HGNC Symbol;Acc:HGNC:12831]	-
ENSG00000181722	36.051	10.064	1.82674	0.00561466	0.0608096	ZBTB20	3	114314501	115147271	-	31872	protein_coding	zinc finger and BTB domain containing 20 [Source:HGNC Symbol;Acc:HGNC:13503]	ZBTB
ENSG00000130635	33355.3	15019.8	1.15104	0.00561587	0.0608096	COL5A1	9	134641774	134844843	+	11189	protein_coding	collagen type V alpha 1 chain [Source:HGNC Symbol;Acc:HGNC:2209]	-
ENSG00000146386	197.7	455.945	-1.20511	0.00562248	0.0608474	ABRACL	6	139028682	139043302	+	1200	protein_coding	ABRA C-terminal like [Source:HGNC Symbol;Acc:HGNC:21230]	-
ENSG00000177234	50.2499	16.473	1.60088	0.00563919	0.0609898	LINC01561	10	120597949	120600124	+	2176	lincRNA	long intergenic non-protein coding RNA 1561 [Source:HGNC Symbol;Acc:HGNC:31365]	-
ENSG00000157870	421.605	952.181	-1.17514	0.00564188	0.0609898	PRXL2B	1	2586491	2591469	+	3371	protein_coding	peroxiredoxin like 2B [Source:HGNC Symbol;Acc:HGNC:28390]	-
ENSG00000176225	589.807	258.182	1.1914	0.00564552	0.0609953	RTTN	18	70003031	70205945	-	19323	protein_coding	rotatin [Source:HGNC Symbol;Acc:HGNC:18654]	-
ENSG00000118482	429.251	185.853	1.20703	0.00566874	0.0611789	PHF3	6	63635820	63779336	+	10378	protein_coding	PHD finger protein 3 [Source:HGNC Symbol;Acc:HGNC:8921]	-
ENSG00000180346	218.452	91.5495	1.25339	0.00567312	0.0611789	TIGD2	4	89111500	89114899	+	3217	protein_coding	tigger transposable element derived 2 [Source:HGNC Symbol;Acc:HGNC:18333]	-
ENSG00000151014	99.3998	238.04	-1.25899	0.00567503	0.0611789	NOCT	4	139015789	139045939	+	2504	protein_coding	nocturnin [Source:HGNC Symbol;Acc:HGNC:14254]	Others
ENSG00000180596	99.3998	237.124	-1.25344	0.00567503	0.0611789	HIST1H2BC	6	26114873	26123926	-	834	protein_coding	histone cluster 1 H2B family member c [Source:HGNC Symbol;Acc:HGNC:4757]	-
ENSG00000214530	850.848	376.29	1.17675	0.00570478	0.0614656	STARD10	11	72754729	72793681	-	3710	protein_coding	StAR related lipid transfer domain containing 10 [Source:HGNC Symbol;Acc:HGNC:10666]	-
ENSG00000118292	171.486	70.4914	1.28087	0.00576123	0.0620396	C1orf54	1	150268200	150280916	+	1351	protein_coding	chromosome 1 open reading frame 54 [Source:HGNC Symbol;Acc:HGNC:26258]	-
ENSG00000247556	1106.43	492.567	1.16728	0.00576526	0.0620488	OIP5-AS1	15	41283990	41309737	+	12673	processed_transcript	OIP5 antisense RNA 1 [Source:HGNC Symbol;Acc:HGNC:43563]	-
ENSG00000141682	43.6965	112.607	-1.36355	0.00579223	0.0622704	PMAIP1	18	59899948	59904306	+	2235	protein_coding	phorbol-12-myristate-13-acetate-induced protein 1 [Source:HGNC Symbol;Acc:HGNC:9108]	-
ENSG00000197961	43.6965	112.607	-1.36355	0.00579223	0.0622704	ZNF121	19	9560353	9584533	-	7251	protein_coding	zinc finger protein 121 [Source:HGNC Symbol;Acc:HGNC:12904]	zf-C2H2
ENSG00000136783	354.98	801.113	-1.17403	0.00581084	0.0624362	NIPSNAP3A	9	104747688	104760122	+	2585	protein_coding	nipsnap homolog 3A [Source:HGNC Symbol;Acc:HGNC:23619]	-
ENSG00000167100	244.665	103.452	1.2407	0.00583054	0.0626134	SAMD14	17	50110040	50129882	-	7016	protein_coding	sterile alpha motif domain containing 14 [Source:HGNC Symbol;Acc:HGNC:27312]	-
ENSG00000186918	403.037	174.866	1.204	0.00589751	0.0632977	ZNF395	8	28345585	28402701	-	5819	protein_coding	zinc finger protein 395 [Source:HGNC Symbol;Acc:HGNC:18737]	-
ENSG00000112297	7.65324	31.1221	-2.00803	0.00591186	0.0633858	CRYBG1	6	106360808	106571978	+	10374	protein_coding	crystallin beta-gamma domain containing 1 [Source:HGNC Symbol;Acc:HGNC:356]	-
ENSG00000204852	984.099	438.549	1.1658	0.0059122	0.0633858	TCTN1	12	110614027	110649430	+	9605	protein_coding	tectonic family member 1 [Source:HGNC Symbol;Acc:HGNC:26113]	-
ENSG00000104213	922.934	410.166	1.16974	0.00592175	0.0634348	PDGFRL	8	17576433	17644071	+	2409	protein_coding	platelet derived growth factor receptor like [Source:HGNC Symbol;Acc:HGNC:8805]	-
ENSG00000084090	1343.44	2982.91	-1.15073	0.00592326	0.0634348	STARD7	2	96184859	96208825	-	4414	protein_coding	StAR related lipid transfer domain containing 7 [Source:HGNC Symbol;Acc:HGNC:18063]	-
ENSG00000179029	166.025	68.6603	1.27211	0.00594929	0.0636786	TMEM107	17	8173237	8176399	-	3163	protein_coding	transmembrane protein 107 [Source:HGNC Symbol;Acc:HGNC:28128]	-
ENSG00000089195	96.1231	227.969	-1.24496	0.005953	0.0636834	TRMT6	20	5937235	5950558	-	3776	protein_coding	tRNA methyltransferase 6 [Source:HGNC Symbol;Acc:HGNC:20900]	-
ENSG00000056998	572.332	252.689	1.17903	0.00602554	0.064397	GYG2	X	2828788	2882820	+	3655	protein_coding	glycogenin 2 [Source:HGNC Symbol;Acc:HGNC:4700]	-
ENSG00000165821	358.256	155.639	1.20204	0.0060263	0.064397	SALL2	14	21521081	21537216	-	5382	protein_coding	spalt like transcription factor 2 [Source:HGNC Symbol;Acc:HGNC:10526]	zf-C2H2
ENSG00000102309	126.705	295.721	-1.22207	0.00606533	0.0647787	PIN4	X	72181353	72302926	+	4011	protein_coding	peptidylprolyl cis/trans isomerase, NIMA-interacting 4 [Source:HGNC Symbol;Acc:HGNC:8992]	-
ENSG00000112149	10.9299	37.5311	-1.76952	0.00606867	0.0647789	CD83	6	14117256	14136918	+	2515	protein_coding	CD83 molecule [Source:HGNC Symbol;Acc:HGNC:1703]	-
ENSG00000166780	1142.47	510.879	1.16088	0.006087	0.0649391	C16orf45	16	15434295	15625028	+	3688	protein_coding	chromosome 16 open reading frame 45 [Source:HGNC Symbol;Acc:HGNC:19213]	-
ENSG00000064763	46.9732	119.016	-1.33926	0.00612058	0.0652617	FAR2	12	29149103	29340980	+	5411	protein_coding	fatty acyl-CoA reductase 2 [Source:HGNC Symbol;Acc:HGNC:25531]	-
ENSG00000172572	26.221	6.40169	2.01121	0.00612771	0.0653021	PDE3A	12	20369245	20684381	+	8398	protein_coding	phosphodiesterase 3A [Source:HGNC Symbol;Acc:HGNC:8778]	-
ENSG00000029993	96.1231	226.138	-1.23333	0.00621543	0.0662008	HMGB3	X	150980509	150990775	+	3967	protein_coding	high mobility group box 3 [Source:HGNC Symbol;Acc:HGNC:5004]	HMG
ENSG00000113448	174.763	72.3226	1.27122	0.0062425	0.0664529	PDE4D	5	58969038	60522120	-	16308	protein_coding	phosphodiesterase 4D [Source:HGNC Symbol;Acc:HGNC:8783]	-
ENSG00000163071	493.692	216.982	1.1855	0.00625065	0.066456	SPATA18	4	52051331	52097292	+	4941	protein_coding	spermatogenesis associated 18 [Source:HGNC Symbol;Acc:HGNC:29579]	-
ENSG00000241990	21.8521	62.2513	-1.50569	0.006253	0.066456	PRR34-AS1	22	46053705	46057210	+	1093	antisense	PRR34 antisense RNA 1 [Source:HGNC Symbol;Acc:HGNC:50499]	-
ENSG00000235823	63.3565	21.9664	1.52223	0.006253	0.066456	OLMALINC	10	100373513	100454043	+	7763	lincRNA	oligodendrocyte maturation-associated long intergenic non-coding RNA [Source:HGNC Symbol;Acc:HGNC:28060]	-
ENSG00000196358	339.688	147.399	1.20369	0.00626855	0.0665589	NTNG2	9	132161676	132244534	+	7845	protein_coding	netrin G2 [Source:HGNC Symbol;Acc:HGNC:14288]	-
ENSG00000050426	684.83	303.961	1.17148	0.0062695	0.0665589	LETMD1	12	51047962	51060424	+	6032	protein_coding	LETM1 domain containing 1 [Source:HGNC Symbol;Acc:HGNC:24241]	-
ENSG00000084234	17406.7	7924.21	1.13529	0.00631343	0.0669889	APLP2	11	130068147	130144811	+	7463	protein_coding	amyloid beta precursor like protein 2 [Source:HGNC Symbol;Acc:HGNC:598]	-
ENSG00000111335	253.403	108.03	1.22891	0.00632149	0.0670212	OAS2	12	112978395	113011723	+	6264	protein_coding	2'-5'-oligoadenylate synthetase 2 [Source:HGNC Symbol;Acc:HGNC:8087]	-
ENSG00000116741	780.946	347.908	1.16619	0.00632334	0.0670212	RGS2	1	192809039	192812283	+	2096	protein_coding	regulator of G protein signaling 2 [Source:HGNC Symbol;Acc:HGNC:9998]	-
ENSG00000140398	46.9732	15.5574	1.58566	0.00637015	0.0674774	NEIL1	15	75346955	75357114	+	6938	protein_coding	nei like DNA glycosylase 1 [Source:HGNC Symbol;Acc:HGNC:18448]	-
ENSG00000164620	30.5899	82.3938	-1.42628	0.00637329	0.0674774	RELL2	5	141636950	141641077	+	2596	protein_coding	RELT like 2 [Source:HGNC Symbol;Acc:HGNC:26902]	-
ENSG00000275464	88.4776	210.573	-1.24993	0.00638186	0.0675316	FP565260.1	21	5130871	5154734	-	7665	protein_coding	periodic tryptophan protein 2 homolog [Source:NCBI gene;Acc:102724159]	-
ENSG00000171798	369.178	161.132	1.19535	0.00640181	0.067706	KNDC1	10	133160447	133226412	+	7985	protein_coding	kinase non-catalytic C-lobe domain containing 1 [Source:HGNC Symbol;Acc:HGNC:29374]	-
ENSG00000269343	26.221	73.2381	-1.47805	0.00643045	0.0679353	ZNF587B	19	57819741	57846238	+	4380	protein_coding	zinc finger protein 587B [Source:HGNC Symbol;Acc:HGNC:37142]	zf-C2H2
ENSG00000164674	74.2787	27.4598	1.43099	0.00643045	0.0679353	SYTL3	6	158650014	158764876	+	2896	protein_coding	synaptotagmin like 3 [Source:HGNC Symbol;Acc:HGNC:15587]	-
ENSG00000130713	131.074	303.045	-1.20849	0.00643748	0.0679728	EXOSC2	9	130693721	130704894	+	4240	protein_coding	exosome component 2 [Source:HGNC Symbol;Acc:HGNC:17097]	-
ENSG00000267519	74.2787	179.444	-1.2713	0.00645237	0.0680791	AC020916.1	19	13823880	13842928	-	19049	antisense	novel transcript	-
ENSG00000130449	395.392	173.035	1.19155	0.00645451	0.0680791	ZSWIM6	5	61332273	61546170	+	5501	protein_coding	zinc finger SWIM-type containing 6 [Source:HGNC Symbol;Acc:HGNC:29316]	-
ENSG00000285184	65.541	22.882	1.51248	0.00646921	0.0681973	AC244033.2	1	150045660	150067701	-	3269	bidirectional_promoter_lncRNA	novel transcript	-
ENSG00000110880	2459.69	5400.91	-1.13469	0.00647641	0.0682159	CORO1C	12	108645109	108731596	-	6532	protein_coding	coronin 1C [Source:HGNC Symbol;Acc:HGNC:2254]	-
ENSG00000010803	591.991	263.676	1.16638	0.00647796	0.0682159	SCMH1	1	41027200	41242154	-	4447	protein_coding	Scm polycomb group protein homolog 1 [Source:HGNC Symbol;Acc:HGNC:19003]	-
ENSG00000143776	1205.82	542.923	1.15098	0.00648365	0.0682193	CDC42BPA	1	226989865	227318474	-	14055	protein_coding	CDC42 binding protein kinase alpha [Source:HGNC Symbol;Acc:HGNC:1737]	-
ENSG00000183196	8.74545	32.9532	-1.90042	0.00648527	0.0682193	CHST6	16	75472052	75495445	-	8620	protein_coding	carbohydrate sulfotransferase 6 [Source:HGNC Symbol;Acc:HGNC:6938]	-
ENSG00000103222	2551.44	1159.1	1.13821	0.00650994	0.068442	ABCC1	16	15949577	16143074	+	7575	protein_coding	ATP binding cassette subfamily C member 1 [Source:HGNC Symbol;Acc:HGNC:51]	-
ENSG00000136378	646.603	288.396	1.16443	0.00655413	0.0688695	ADAMTS7	15	78759203	78811431	-	7730	protein_coding	ADAM metallopeptidase with thrombospondin type 1 motif 7 [Source:HGNC Symbol;Acc:HGNC:223]	-
ENSG00000173598	2785.17	1267.14	1.13611	0.00657414	0.0690426	NUDT4	12	93377883	93408146	+	10078	protein_coding	nudix hydrolase 4 [Source:HGNC Symbol;Acc:HGNC:8051]	-
ENSG00000163879	37.1432	96.1273	-1.36929	0.00658314	0.0690629	DNALI1	1	37556919	37566857	+	4456	protein_coding	dynein axonemal light intermediate chain 1 [Source:HGNC Symbol;Acc:HGNC:14353]	-
ENSG00000186230	37.1432	95.2117	-1.3555	0.00658314	0.0690629	ZNF749	19	57435329	57445485	+	3017	protein_coding	zinc finger protein 749 [Source:HGNC Symbol;Acc:HGNC:32783]	zf-C2H2
ENSG00000156711	499.153	221.56	1.17127	0.00661052	0.0692717	MAPK13	6	36127809	36144524	+	7197	protein_coding	mitogen-activated protein kinase 13 [Source:HGNC Symbol;Acc:HGNC:6875]	-
ENSG00000072210	464.202	205.08	1.178	0.00661355	0.0692717	ALDH3A2	17	19648136	19677598	+	6457	protein_coding	aldehyde dehydrogenase 3 family member A2 [Source:HGNC Symbol;Acc:HGNC:403]	-
ENSG00000237172	1384.94	626.24	1.14486	0.00661369	0.0692717	B3GNT9	16	67148105	67151214	-	2917	protein_coding	UDP-GlcNAc:betaGal beta-1,3-N-acetylglucosaminyltransferase 9 [Source:HGNC Symbol;Acc:HGNC:28714]	-
ENSG00000176658	46.9732	117.185	-1.31692	0.00662394	0.0692755	MYO1D	17	32492522	32877177	-	8188	protein_coding	myosin ID [Source:HGNC Symbol;Acc:HGNC:7598]	-
ENSG00000166770	46.9732	117.185	-1.31692	0.00662394	0.0692755	ZNF667-AS1	19	56477250	56500666	+	3629	lincRNA	ZNF667 antisense RNA 1 (head to head) [Source:HGNC Symbol;Acc:HGNC:44321]	-
ENSG00000162383	208.622	87.8872	1.24581	0.00662469	0.0692755	SLC1A7	1	53087179	53142632	-	5407	protein_coding	solute carrier family 1 member 7 [Source:HGNC Symbol;Acc:HGNC:10945]	-
ENSG00000156675	326.582	141.906	1.20169	0.00666127	0.0696208	RAB11FIP1	8	37858618	37899467	-	9602	protein_coding	RAB11 family interacting protein 1 [Source:HGNC Symbol;Acc:HGNC:30265]	-
ENSG00000108785	67.7254	23.7975	1.50341	0.00667697	0.0697476	HSD17B1P1	17	42546764	42548706	+	955	unprocessed_pseudogene	hydroxysteroid 17-beta dehydrogenase 1 pseudogene 1 [Source:HGNC Symbol;Acc:HGNC:5216]	-
ENSG00000135111	2340.64	1065.71	1.13498	0.00669528	0.0699015	TBX3	12	114670254	114684164	-	5950	protein_coding	T-box 3 [Source:HGNC Symbol;Acc:HGNC:11602]	T-box
ENSG00000150753	1524.75	3342.72	-1.1324	0.00670393	0.0699543	CCT5	5	10249921	10266412	+	5839	protein_coding	chaperonin containing TCP1 subunit 5 [Source:HGNC Symbol;Acc:HGNC:1618]	-
ENSG00000256940	42.6043	108.945	-1.35232	0.0067281	0.0701691	AP001453.2	11	64245964	64248217	+	597	antisense	uncharacterized LOC105369340 [Source:NCBI gene;Acc:105369340]	-
ENSG00000076003	79.7398	189.515	-1.24783	0.00678416	0.070704	MCM6	2	135839626	135876426	-	4118	protein_coding	minichromosome maintenance complex component 6 [Source:HGNC Symbol;Acc:HGNC:6949]	-
ENSG00000102103	255.587	574.053	-1.16704	0.00678663	0.070704	PQBP1	X	48897912	48903143	+	1903	protein_coding	polyglutamine binding protein 1 [Source:HGNC Symbol;Acc:HGNC:9330]	-
ENSG00000183876	2667.21	1217.7	1.13109	0.00682673	0.0710839	ARSI	5	150296343	150339307	-	3269	protein_coding	arylsulfatase family member I [Source:HGNC Symbol;Acc:HGNC:32521]	-
ENSG00000182492	361.533	803.86	-1.15259	0.0068784	0.0715475	BGN	X	153494939	153509554	+	2453	protein_coding	biglycan [Source:HGNC Symbol;Acc:HGNC:1044]	-
ENSG00000240583	2070.86	4522.89	-1.12698	0.00687858	0.0715475	AQP1	7	30911694	30925516	+	3435	protein_coding	aquaporin 1 (Colton blood group) [Source:HGNC Symbol;Acc:HGNC:633]	-
ENSG00000221829	44.7887	112.607	-1.32802	0.00695361	0.0722215	FANCG	9	35073835	35080016	-	3614	protein_coding	FA complementation group G [Source:HGNC Symbol;Acc:HGNC:3588]	-
ENSG00000270069	20.7599	59.5046	-1.5143	0.00695566	0.0722215	MIR222HG	X	45745211	45770274	-	2785	lincRNA	MIR222 host gene [Source:HGNC Symbol;Acc:HGNC:49555]	-
ENSG00000130520	1102.06	2411.59	-1.12971	0.00695802	0.0722215	LSM4	19	18306230	18323274	-	3029	protein_coding	LSM4 homolog, U6 small nuclear RNA and mRNA degradation associated [Source:HGNC Symbol;Acc:HGNC:17259]	-
ENSG00000259353	18.5754	2.73932	2.70271	0.00696616	0.0722215	AC090515.4	15	58856831	58865063	-	450	antisense	novel transcript, antisense to FAM63B	-
ENSG00000092929	18.5754	2.73932	2.70271	0.00696616	0.0722215	UNC13D	17	75827225	75844717	-	7752	protein_coding	unc-13 homolog D [Source:HGNC Symbol;Acc:HGNC:23147]	-
ENSG00000184162	34.9588	90.6339	-1.37168	0.00696926	0.0722215	NR2C2AP	19	19201416	19203424	-	1794	protein_coding	nuclear receptor 2C2 associated protein [Source:HGNC Symbol;Acc:HGNC:30763]	-
ENSG00000096968	91.7543	35.6999	1.35838	0.00696926	0.0722215	JAK2	9	4984390	5128183	+	6170	protein_coding	Janus kinase 2 [Source:HGNC Symbol;Acc:HGNC:6192]	-
ENSG00000131018	1157.76	525.528	1.13928	0.00698793	0.0723766	SYNE1	6	152121684	152637801	-	46064	protein_coding	spectrin repeat containing nuclear envelope protein 1 [Source:HGNC Symbol;Acc:HGNC:17089]	-
ENSG00000146826	231.559	520.034	-1.16687	0.00700767	0.0724747	C7orf43	7	100154420	100158715	-	3255	protein_coding	chromosome 7 open reading frame 43 [Source:HGNC Symbol;Acc:HGNC:25604]	-
ENSG00000142794	185.685	78.7315	1.23634	0.00700774	0.0724747	NBPF3	1	21440128	21485005	+	6812	protein_coding	NBPF member 3 [Source:HGNC Symbol;Acc:HGNC:25076]	-
ENSG00000134001	498.06	1097.76	-1.14	0.00700853	0.0724747	EIF2S1	14	67359997	67386516	+	5651	protein_coding	eukaryotic translation initiation factor 2 subunit alpha [Source:HGNC Symbol;Acc:HGNC:3265]	-
ENSG00000131876	146.365	335.09	-1.19439	0.00704942	0.0728589	SNRPA1	15	101281510	101295282	-	3669	protein_coding	small nuclear ribonucleoprotein polypeptide A' [Source:HGNC Symbol;Acc:HGNC:11152]	-
ENSG00000173064	1512.73	689.414	1.13355	0.00705419	0.0728697	HECTD4	12	112160188	112382439	-	21572	protein_coding	HECT domain E3 ubiquitin protein ligase 4 [Source:HGNC Symbol;Acc:HGNC:26611]	-
ENSG00000155816	187.87	423.9	-1.17354	0.00706594	0.0729525	FMN2	1	240014348	240475189	+	9691	protein_coding	formin 2 [Source:HGNC Symbol;Acc:HGNC:14074]	-
ENSG00000154917	56.8032	138.243	-1.28157	0.00708704	0.0731229	RAB6B	3	133824239	133895836	-	6005	protein_coding	RAB6B, member RAS oncogene family [Source:HGNC Symbol;Acc:HGNC:14902]	-
ENSG00000136770	1171.96	533.768	1.13443	0.00713267	0.0731229	DNAJC1	10	21756537	22003769	-	2501	protein_coding	DnaJ heat shock protein family (Hsp40) member C1 [Source:HGNC Symbol;Acc:HGNC:20090]	MYB
ENSG00000142731	4.37662	22.882	-2.35661	0.00716778	0.0731229	PLK4	4	127880861	127899195	+	4482	protein_coding	polo like kinase 4 [Source:HGNC Symbol;Acc:HGNC:11397]	-
ENSG00000273619	4.37662	22.882	-2.35661	0.00716778	0.0731229	AL121832.2	20	62386303	62386970	-	668	antisense	novel transcript, antisense to RPS21	-
ENSG00000154874	22.9443	5.4861	2.03736	0.00716778	0.0731229	CCDC144B	17	18537800	18625617	-	9900	transcribed_unprocessed_pseudogene	coiled-coil domain containing 144B (pseudogene) [Source:HGNC Symbol;Acc:HGNC:26704]	-
ENSG00000166292	22.9443	5.4861	2.03736	0.00716778	0.0731229	TMEM100	17	55719627	55732121	-	2906	protein_coding	transmembrane protein 100 [Source:HGNC Symbol;Acc:HGNC:25607]	-
ENSG00000101546	57.8954	140.99	-1.28251	0.00717397	0.0731229	RBFA	18	80034358	80046397	+	3722	protein_coding	ribosome binding factor A [Source:HGNC Symbol;Acc:HGNC:26120]	-
ENSG00000128311	616.02	1349.54	-1.13128	0.00724082	0.0731229	TST	22	37010859	37020183	-	1937	protein_coding	thiosulfate sulfurtransferase [Source:HGNC Symbol;Acc:HGNC:12388]	-
ENSG00000169174	1.39e-17	9.14842	-6.21976	0.00724341	0.0731229	PCSK9	1	55039548	55064852	+	4981	protein_coding	proprotein convertase subtilisin/kexin type 9 [Source:HGNC Symbol;Acc:HGNC:20001]	-
ENSG00000189334	1.39e-17	9.14842	-6.21976	0.00724341	0.0731229	S100A14	1	153614255	153616986	-	1277	protein_coding	S100 calcium binding protein A14 [Source:HGNC Symbol;Acc:HGNC:18901]	-
ENSG00000235319	1.39e-17	9.14842	-6.21976	0.00724341	0.0731229	AC012360.1	2	105324210	105330529	+	674	lincRNA	novel transcript	-
ENSG00000180712	1.39e-17	9.14842	-6.21976	0.00724341	0.0731229	LINC02363	4	184340756	184353977	-	2353	lincRNA	long intergenic non-protein coding RNA 2363 [Source:HGNC Symbol;Acc:HGNC:53286]	-
ENSG00000165490	1.39e-17	9.14842	-6.21976	0.00724341	0.0731229	DDIAS	11	82899975	82958277	+	5339	protein_coding	DNA damage induced apoptosis suppressor [Source:HGNC Symbol;Acc:HGNC:26351]	-
ENSG00000257108	1.39e-17	9.14842	-6.21976	0.00724341	0.0731229	NHLRC4	16	566996	569495	+	2105	protein_coding	NHL repeat containing 4 [Source:HGNC Symbol;Acc:HGNC:26700]	-
ENSG00000261884	1.39e-17	9.14842	-6.21976	0.00724341	0.0731229	AC040162.1	16	67929614	67936017	-	5685	protein_coding	novel transcript	-
ENSG00000186832	1.39e-17	9.14842	-6.21976	0.00724341	0.0731229	KRT16	17	41609778	41615899	-	2475	protein_coding	keratin 16 [Source:HGNC Symbol;Acc:HGNC:6423]	-
ENSG00000141524	1.39e-17	9.14842	-6.21976	0.00724341	0.0731229	TMC6	17	78110458	78132407	-	8669	protein_coding	transmembrane channel like 6 [Source:HGNC Symbol;Acc:HGNC:18021]	-
ENSG00000087510	1.39e-17	9.14842	-6.21976	0.00724341	0.0731229	TFAP2C	20	56629302	56639283	+	3005	protein_coding	transcription factor AP-2 gamma [Source:HGNC Symbol;Acc:HGNC:11744]	AP-2
ENSG00000105246	1.39e-17	9.14842	-6.21976	0.00724341	0.0731229	EBI3	19	4229498	4237531	+	1284	protein_coding	Epstein-Barr virus induced 3 [Source:HGNC Symbol;Acc:HGNC:3129]	-
ENSG00000231105	8.74545	1.39e-17	6.15328	0.00724341	0.0731229	AL031728.1	1	21293290	21299774	+	2479	antisense	uncharacterized LOC100506801 [Source:NCBI gene;Acc:100506801]	-
ENSG00000162670	8.74545	1.39e-17	6.15328	0.00724341	0.0731229	BRINP3	1	190097662	190478404	-	4287	protein_coding	BMP/retinoic acid inducible neural specific 3 [Source:HGNC Symbol;Acc:HGNC:22393]	-
ENSG00000224177	8.74545	1.39e-17	6.15328	0.00724341	0.0731229	LINC00570	2	11393981	11403077	+	1650	lincRNA	long intergenic non-protein coding RNA 570 [Source:HGNC Symbol;Acc:HGNC:43717]	-
ENSG00000169860	8.74545	1.39e-17	6.15328	0.00724341	0.0731229	P2RY1	3	152834693	152841439	+	6747	protein_coding	purinergic receptor P2Y1 [Source:HGNC Symbol;Acc:HGNC:8539]	-
ENSG00000251411	8.74545	1.39e-17	6.15328	0.00724341	0.0731229	AC093827.3	4	86913266	86914817	-	1110	processed_pseudogene	actin related protein 2/3 complex, subunit 1A, 41kDa (ARPC1A) pseudogene	-
ENSG00000120328	8.74545	1.39e-17	6.15328	0.00724341	0.0731229	PCDHB12	5	141208697	141212571	+	3875	protein_coding	protocadherin beta 12 [Source:HGNC Symbol;Acc:HGNC:8683]	-
ENSG00000271755	8.74545	1.39e-17	6.15328	0.00724341	0.0731229	AL031118.1	6	27404010	27406964	-	2955	lincRNA	novel transcript	-
ENSG00000171611	8.74545	1.39e-17	6.15328	0.00724341	0.0731229	PTCRA	6	42915989	42925835	+	1168	protein_coding	pre T cell antigen receptor alpha [Source:HGNC Symbol;Acc:HGNC:21290]	-
ENSG00000233330	8.74545	1.39e-17	6.15328	0.00724341	0.0731229	AL078581.1	6	149591755	149592663	-	340	antisense	novel transcript	-
ENSG00000178947	8.74545	1.39e-17	6.15328	0.00724341	0.0731229	SMIM10L2A	X	135421943	135428074	+	5230	protein_coding	small integral membrane protein 10 like 2A [Source:HGNC Symbol;Acc:HGNC:34499]	-
ENSG00000042980	8.74545	1.39e-17	6.15328	0.00724341	0.0731229	ADAM28	8	24294040	24359018	+	9351	protein_coding	ADAM metallopeptidase domain 28 [Source:HGNC Symbol;Acc:HGNC:206]	-
ENSG00000231806	8.74545	1.39e-17	6.15328	0.00724341	0.0731229	PCAT7	9	94555054	94603990	+	5904	antisense	prostate cancer associated transcript 7 [Source:HGNC Symbol;Acc:HGNC:48824]	-
ENSG00000173258	8.74545	1.39e-17	6.15328	0.00724341	0.0731229	ZNF483	9	111525159	111577844	+	5738	protein_coding	zinc finger protein 483 [Source:HGNC Symbol;Acc:HGNC:23384]	zf-C2H2
ENSG00000077616	8.74545	1.39e-17	6.15328	0.00724341	0.0731229	NAALAD2	11	90131515	90192894	+	7254	protein_coding	N-acetylated alpha-linked acidic dipeptidase 2 [Source:HGNC Symbol;Acc:HGNC:14526]	-
ENSG00000279631	8.74545	1.39e-17	6.15328	0.00724341	0.0731229	AL158211.5	10	22252072	22254589	+	2518	TEC	TEC	-
ENSG00000188991	8.74545	1.39e-17	6.15328	0.00724341	0.0731229	SLC15A5	12	16188485	16277685	-	2923	protein_coding	solute carrier family 15 member 5 [Source:HGNC Symbol;Acc:HGNC:33455]	-
ENSG00000139597	8.74545	1.39e-17	6.15328	0.00724341	0.0731229	N4BP2L1	13	32400723	32428311	-	6053	protein_coding	NEDD4 binding protein 2 like 1 [Source:HGNC Symbol;Acc:HGNC:25037]	-
ENSG00000280734	8.74545	1.39e-17	6.15328	0.00724341	0.0731229	LINC01232	13	99486962	99499306	-	6199	processed_transcript	long intergenic non-protein coding RNA 1232 [Source:HGNC Symbol;Acc:HGNC:49755]	-
ENSG00000235706	8.74545	1.39e-17	6.15328	0.00724341	0.0731229	DICER1-AS1	14	95157645	95179933	+	3722	antisense	DICER1 antisense RNA 1 [Source:HGNC Symbol;Acc:HGNC:43017]	-
ENSG00000261183	8.74545	1.39e-17	6.15328	0.00724341	0.0731229	SPINT1-AS1	15	40835808	40844387	-	1239	antisense	SPINT1 antisense RNA 1 [Source:HGNC Symbol;Acc:HGNC:53162]	-
ENSG00000166035	8.74545	1.39e-17	6.15328	0.00724341	0.0731229	LIPC	15	58410569	58569843	+	5184	protein_coding	lipase C, hepatic type [Source:HGNC Symbol;Acc:HGNC:6619]	-
ENSG00000215131	8.74545	1.39e-17	6.15328	0.00724341	0.0731229	C16orf90	16	3493484	3495480	-	963	protein_coding	chromosome 16 open reading frame 90 [Source:HGNC Symbol;Acc:HGNC:34455]	-
ENSG00000255277	8.74545	1.39e-17	6.15328	0.00724341	0.0731229	ABCC6P2	16	14820792	14824702	-	1077	transcribed_unprocessed_pseudogene	ATP binding cassette subfamily C member 6 pseudogene 2 [Source:HGNC Symbol;Acc:HGNC:33353]	-
ENSG00000267480	8.74545	1.39e-17	6.15328	0.00724341	0.0731229	AP001542.3	18	12031178	12032181	-	527	antisense	novel transcript, antisense IMPA2	-
ENSG00000143153	156.195	64.998	1.26304	0.00728486	0.0735034	ATP1B1	1	169105697	169132722	+	2962	protein_coding	ATPase Na+/K+ transporting subunit beta 1 [Source:HGNC Symbol;Acc:HGNC:804]	-
ENSG00000138639	572.332	257.267	1.15314	0.00729803	0.0735978	ARHGAP24	4	85475114	86002670	+	7908	protein_coding	Rho GTPase activating protein 24 [Source:HGNC Symbol;Acc:HGNC:25361]	-
ENSG00000148516	704.49	318.61	1.14443	0.00730175	0.0735978	ZEB1	10	31318495	31529814	+	8650	protein_coding	zinc finger E-box binding homeobox 1 [Source:HGNC Symbol;Acc:HGNC:11642]	zf-C2H2
ENSG00000159335	1756.3	3815.15	-1.11916	0.00731339	0.073654	PTMS	12	6765516	6770952	+	1475	protein_coding	parathymosin [Source:HGNC Symbol;Acc:HGNC:9629]	-
ENSG00000197324	22687.6	10480.5	1.11419	0.00731488	0.073654	LRP10	14	22871613	22881580	+	7112	protein_coding	LDL receptor related protein 10 [Source:HGNC Symbol;Acc:HGNC:14553]	-
ENSG00000146278	1011.4	460.522	1.13477	0.00732382	0.0737061	PNRC1	6	89080751	89085160	+	2992	protein_coding	proline rich nuclear receptor coactivator 1 [Source:HGNC Symbol;Acc:HGNC:17278]	-
ENSG00000140332	444.542	198.671	1.16136	0.00734192	0.0738255	TLE3	15	70047790	70098176	-	12634	protein_coding	transducin like enhancer of split 3 [Source:HGNC Symbol;Acc:HGNC:11839]	-
ENSG00000087086	170581	78877.8	1.11276	0.00734661	0.0738255	FTL	19	48965301	48966878	+	878	protein_coding	ferritin light chain [Source:HGNC Symbol;Acc:HGNC:3999]	-
ENSG00000170144	867.231	1892.47	-1.12569	0.00734702	0.0738255	HNRNPA3	2	177212563	177223958	+	6033	protein_coding	heterogeneous nuclear ribonucleoprotein A3 [Source:HGNC Symbol;Acc:HGNC:24941]	-
ENSG00000175550	2698.89	5851.37	-1.11638	0.00735099	0.0738274	DRAP1	11	65919257	65921561	+	1737	protein_coding	DR1 associated protein 1 [Source:HGNC Symbol;Acc:HGNC:3019]	-
ENSG00000182944	893.444	1948.32	-1.12469	0.00735555	0.0738352	EWSR1	22	29268009	29300525	+	10326	protein_coding	EWS RNA binding protein 1 [Source:HGNC Symbol;Acc:HGNC:3508]	-
ENSG00000132003	459.833	205.08	1.16437	0.00736526	0.0738947	ZSWIM4	19	13795460	13832230	+	4713	protein_coding	zinc finger SWIM-type containing 4 [Source:HGNC Symbol;Acc:HGNC:25704]	-
ENSG00000178882	1387.13	3014.03	-1.11954	0.00737386	0.073943	RFLNA	12	123973241	124316024	+	3173	protein_coding	refilin A [Source:HGNC Symbol;Acc:HGNC:27051]	-
ENSG00000189060	2007.51	921.968	1.1225	0.00738298	0.0739738	H1F0	22	37805093	37807436	+	2344	protein_coding	H1 histone family member 0 [Source:HGNC Symbol;Acc:HGNC:4714]	-
ENSG00000137273	197.7	84.2249	1.22959	0.0073845	0.0739738	FOXF2	6	1389576	1395603	+	2451	protein_coding	forkhead box F2 [Source:HGNC Symbol;Acc:HGNC:3810]	Fork
ENSG00000248508	64.4487	22.882	1.48827	0.00740195	0.0741105	SRP14-AS1	15	40039311	40067290	+	2992	lincRNA	SRP14 antisense RNA1 (head to head) [Source:HGNC Symbol;Acc:HGNC:48619]	-
ENSG00000135365	770.024	349.739	1.1383	0.00740578	0.0741109	PHF21A	11	45929323	46121178	-	11190	protein_coding	PHD finger protein 21A [Source:HGNC Symbol;Acc:HGNC:24156]	-
ENSG00000102763	612.744	276.494	1.14763	0.00743293	0.0743446	VWA8	13	41566837	41961120	-	7633	protein_coding	von Willebrand factor A domain containing 8 [Source:HGNC Symbol;Acc:HGNC:29071]	-
ENSG00000159200	8924.55	4125.53	1.11317	0.00744229	0.0744001	RCAN1	21	34513142	34615142	-	6990	protein_coding	regulator of calcineurin 1 [Source:HGNC Symbol;Acc:HGNC:3040]	-
ENSG00000249803	10.9299	36.6155	-1.73401	0.00749892	0.0749278	AC112178.1	5	136466677	136520298	+	800	lincRNA	novel transcript	-
ENSG00000153363	18.5754	54.9268	-1.55852	0.00753465	0.0752079	LINC00467	1	211382803	211435333	+	4448	lincRNA	long intergenic non-protein coding RNA 467 [Source:HGNC Symbol;Acc:HGNC:28227]	-
ENSG00000234444	18.5754	54.9268	-1.55852	0.00753465	0.0752079	ZNF736	7	64307459	64354860	+	9409	protein_coding	zinc finger protein 736 [Source:HGNC Symbol;Acc:HGNC:32467]	zf-C2H2
ENSG00000158966	391.023	173.95	1.16792	0.00754015	0.0752244	CACHD1	1	64470792	64693058	+	6359	protein_coding	cache domain containing 1 [Source:HGNC Symbol;Acc:HGNC:29314]	-
ENSG00000037897	92.8465	215.151	-1.2115	0.00755274	0.0753115	METTL1	12	57768471	57772793	-	2621	protein_coding	methyltransferase like 1 [Source:HGNC Symbol;Acc:HGNC:7030]	-
ENSG00000143641	13700.8	6347.61	1.10996	0.00756761	0.075385	GALNT2	1	230057990	230282124	+	7743	protein_coding	polypeptide N-acetylgalactosaminyltransferase 2 [Source:HGNC Symbol;Acc:HGNC:4124]	-
ENSG00000067533	74.2787	176.697	-1.24906	0.00757751	0.075385	RRP15	1	218285287	218337983	+	7883	protein_coding	ribosomal RNA processing 15 homolog [Source:HGNC Symbol;Acc:HGNC:24255]	-
ENSG00000164338	74.2787	176.697	-1.24906	0.00757751	0.075385	UTP15	5	73565443	73583377	+	6321	protein_coding	UTP15, small subunit processome component [Source:HGNC Symbol;Acc:HGNC:25758]	-
ENSG00000253414	7.65324	29.2909	-1.92093	0.00758204	0.075385	AC124067.2	8	37516410	37517021	-	510	sense_intronic	novel transcript	-
ENSG00000165626	138.72	57.6735	1.26412	0.0075826	0.075385	BEND7	10	13438484	13528974	-	10018	protein_coding	BEN domain containing 7 [Source:HGNC Symbol;Acc:HGNC:23514]	-
ENSG00000172331	1305.21	597.857	1.12622	0.00758326	0.075385	BPGM	7	134646808	134679813	+	2539	protein_coding	bisphosphoglycerate mutase [Source:HGNC Symbol;Acc:HGNC:1093]	-
ENSG00000132122	66.6332	23.7975	1.47999	0.00761025	0.0756148	SPATA6	1	48295372	48472208	-	5939	protein_coding	spermatogenesis associated 6 [Source:HGNC Symbol;Acc:HGNC:18309]	-
ENSG00000175166	5917.66	12763	-1.10885	0.00763738	0.0758457	PSMD2	3	184298709	184309054	+	5453	protein_coding	proteasome 26S subunit, non-ATPase 2 [Source:HGNC Symbol;Acc:HGNC:9559]	-
ENSG00000166311	6944.35	3220.04	1.10873	0.00771344	0.0765621	SMPD1	11	6390431	6394998	+	2750	protein_coding	sphingomyelin phosphodiesterase 1 [Source:HGNC Symbol;Acc:HGNC:11120]	-
ENSG00000163191	6333.8	13631.8	-1.10583	0.0077945	0.0773275	S100A11	1	152032506	152047907	-	680	protein_coding	S100 calcium binding protein A11 [Source:HGNC Symbol;Acc:HGNC:10488]	-
ENSG00000173889	354.98	158.386	1.16357	0.00784853	0.0775129	PHC3	3	170086732	170181749	-	16919	protein_coding	polyhomeotic homolog 3 [Source:HGNC Symbol;Acc:HGNC:15682]	-
ENSG00000076555	131.074	54.0112	1.27683	0.00785104	0.0775129	ACACB	12	109116595	109268226	+	14505	protein_coding	acetyl-CoA carboxylase beta [Source:HGNC Symbol;Acc:HGNC:85]	-
ENSG00000100522	278.524	614.337	-1.14093	0.00786084	0.0775129	GNPNAT1	14	52775194	52791668	-	4009	protein_coding	glucosamine-phosphate N-acetyltransferase 1 [Source:HGNC Symbol;Acc:HGNC:19980]	-
ENSG00000174371	2.19226	14.6419	-2.6777	0.00786477	0.0775129	EXO1	1	241847967	241895148	+	4140	protein_coding	exonuclease 1 [Source:HGNC Symbol;Acc:HGNC:3511]	-
ENSG00000151164	2.19226	14.6419	-2.6777	0.00786477	0.0775129	RAD9B	12	110501655	110532086	+	3178	protein_coding	RAD9 checkpoint clamp component B [Source:HGNC Symbol;Acc:HGNC:21700]	-
ENSG00000165795	2.19226	14.6419	-2.6777	0.00786477	0.0775129	NDRG2	14	21016763	21070872	-	7550	protein_coding	NDRG family member 2 [Source:HGNC Symbol;Acc:HGNC:14460]	-
ENSG00000267470	2.19226	14.6419	-2.6777	0.00786477	0.0775129	ZNF571-AS1	19	37548914	37587348	+	4560	antisense	ZNF571 antisense RNA 1 [Source:HGNC Symbol;Acc:HGNC:44324]	-
ENSG00000099998	2.19226	14.6419	-2.6777	0.00786477	0.0775129	GGT5	22	24219654	24245142	-	6054	protein_coding	gamma-glutamyltransferase 5 [Source:HGNC Symbol;Acc:HGNC:4260]	-
ENSG00000172554	15.2988	1.8237	2.97867	0.00786477	0.0775129	SNTG2	2	950868	1367613	+	4469	protein_coding	syntrophin gamma 2 [Source:HGNC Symbol;Acc:HGNC:13741]	-
ENSG00000196338	15.2988	1.8237	2.97867	0.00786477	0.0775129	NLGN3	X	71144831	71171201	+	4006	protein_coding	neuroligin 3 [Source:HGNC Symbol;Acc:HGNC:14289]	-
ENSG00000254827	15.2988	1.8237	2.97867	0.00786477	0.0775129	SLC22A18AS	11	2887780	2903740	-	1782	protein_coding	solute carrier family 22 member 18 antisense [Source:HGNC Symbol;Acc:HGNC:10965]	-
ENSG00000065320	15.2988	1.8237	2.97867	0.00786477	0.0775129	NTN1	17	9021542	9244000	+	6383	protein_coding	netrin 1 [Source:HGNC Symbol;Acc:HGNC:8029]	-
ENSG00000276570	15.2988	1.8237	2.97867	0.00786477	0.0775129	AC010327.5	19	55227219	55230279	-	3061	processed_transcript	novel transcript	-
ENSG00000141030	382.285	837.735	-1.13163	0.00790255	0.0778458	COPS3	17	17246820	17281293	-	2788	protein_coding	COP9 signalosome subunit 3 [Source:HGNC Symbol;Acc:HGNC:2239]	-
ENSG00000006634	12.0221	38.4466	-1.66815	0.00794554	0.0781905	DBF4	7	87876216	87909541	+	4583	protein_coding	DBF4 zinc finger [Source:HGNC Symbol;Acc:HGNC:17364]	-
ENSG00000149294	39.3276	11.8951	1.71356	0.00794554	0.0781905	NCAM1	11	112961247	113278436	+	12737	protein_coding	neural cell adhesion molecule 1 [Source:HGNC Symbol;Acc:HGNC:7656]	-
ENSG00000170542	120.152	49.4334	1.27887	0.00796118	0.078305	SERPINB9	6	2887266	2903280	-	4118	protein_coding	serpin family B member 9 [Source:HGNC Symbol;Acc:HGNC:8955]	-
ENSG00000136271	552.672	1201.22	-1.11985	0.00796921	0.0783445	DDX56	7	44565417	44575051	-	4068	protein_coding	DEAD-box helicase 56 [Source:HGNC Symbol;Acc:HGNC:18193]	-
ENSG00000253626	127.798	289.312	-1.1781	0.00797327	0.078345	EIF5AL1	10	79512601	79516440	+	3840	protein_coding	eukaryotic translation initiation factor 5A-like 1 [Source:HGNC Symbol;Acc:HGNC:17419]	-
ENSG00000129353	6363.29	2960.02	1.10413	0.00797975	0.0783692	SLC44A2	19	10602457	10644559	+	5216	protein_coding	solute carrier family 44 member 2 [Source:HGNC Symbol;Acc:HGNC:17292]	-
ENSG00000002016	69.9098	26.5442	1.39237	0.00799988	0.07849	RAD52	12	912077	990053	-	4190	protein_coding	RAD52 homolog, DNA repair protein [Source:HGNC Symbol;Acc:HGNC:9824]	-
ENSG00000175792	576.7	1252.49	-1.11876	0.00800008	0.07849	RUVBL1	3	128064778	128153914	-	6860	protein_coding	RuvB like AAA ATPase 1 [Source:HGNC Symbol;Acc:HGNC:10474]	-
ENSG00000112773	1041.99	479.749	1.11875	0.00806468	0.0790841	TENT5A	6	81491439	81752774	-	6053	protein_coding	terminal nucleotidyltransferase 5A [Source:HGNC Symbol;Acc:HGNC:18345]	-
ENSG00000107949	227.19	503.554	-1.14788	0.00807942	0.0791889	BCCIP	10	125823546	125853695	+	4498	protein_coding	BRCA2 and CDKN1A interacting protein [Source:HGNC Symbol;Acc:HGNC:978]	-
ENSG00000226287	43.6965	108.945	-1.3159	0.00808376	0.0791917	TMEM191A	22	20701114	20704606	+	2707	transcribed_unprocessed_pseudogene	transmembrane protein 191A (pseudogene) [Source:HGNC Symbol;Acc:HGNC:25317]	-
ENSG00000100344	164.933	70.4914	1.22469	0.00810243	0.0793348	PNPLA3	22	43923739	43964488	+	3232	protein_coding	patatin like phospholipase domain containing 3 [Source:HGNC Symbol;Acc:HGNC:18590]	-
ENSG00000283175	25.1288	6.40169	1.95011	0.00813533	0.0795771	AC007920.2	3	187291272	187297933	+	1973	antisense	uncharacterized LOC101929130 [Source:NCBI gene;Acc:101929130]	-
ENSG00000267309	25.1288	6.40169	1.95011	0.00813533	0.0795771	AC092295.2	19	36489649	36491040	+	1392	antisense	uncharacterized LOC728752 [Source:NCBI gene;Acc:728752]	-
ENSG00000084636	6163.41	2873.04	1.10111	0.00815467	0.0797264	COL16A1	1	31652247	31704319	-	9269	protein_coding	collagen type XVI alpha 1 chain [Source:HGNC Symbol;Acc:HGNC:2193]	-
ENSG00000097096	167.118	71.407	1.22508	0.00817127	0.0798487	SYDE2	1	85156873	85201046	-	6451	protein_coding	synapse defective Rho GTPase homolog 2 [Source:HGNC Symbol;Acc:HGNC:25841]	-
[truncated: 17,535 more rows]

## Sheet: sclcsvshamsls_deg_scRNA
ID	sclcs	hamsls	log2FoldChange	pvalue	padj	gene_name	gene_chr	gene_start	gene_end	gene_strand	gene_length	gene_biotype	gene_description
ENSG00000187608	2.31403	47.1317	-4.23964	0	0	ISG15	1	1001138	1014541	+	942	protein_coding	ISG15 ubiquitin-like modifier [Source:HGNC Symbol;Acc:HGNC:4053]
ENSG00000188157	0.529636	1.24102	-1.0127	0	0	AGRN	1	1020123	1056118	+	10758	protein_coding	agrin [Source:HGNC Symbol;Acc:HGNC:329]
ENSG00000162576	2.01306	4.0757	-0.939687	0	0	MXRA8	1	1352689	1361777	-	3622	protein_coding	matrix remodeling associated 8 [Source:HGNC Symbol;Acc:HGNC:7542]
ENSG00000157916	5.98749	9.25257	-0.586734	0	0	RER1	1	2391775	2405444	+	5691	protein_coding	retention in endoplasmic reticulum sorting receptor 1 [Source:HGNC Symbol;Acc:HGNC:30309]
ENSG00000116251	49.8703	36.6729	0.447724	0	0	RPL22	1	6181269	6209389	-	4900	protein_coding	ribosomal protein L22 [Source:HGNC Symbol;Acc:HGNC:10315]
ENSG00000142657	1.23335	2.32018	-0.811438	0	0	PGD	1	10398592	10420144	+	2966	protein_coding	phosphogluconate dehydrogenase [Source:HGNC Symbol;Acc:HGNC:8891]
ENSG00000116649	6.56248	11.0479	-0.715118	0	0	SRM	1	11054584	11060024	-	1898	protein_coding	spermidine synthase [Source:HGNC Symbol;Acc:HGNC:11296]
ENSG00000116661	1.28378	0.412754	1.4682	0	0	FBXO2	1	11637018	11655785	-	3416	protein_coding	F-box protein 2 [Source:HGNC Symbol;Acc:HGNC:13581]
ENSG00000162458	1.34849	2.75526	-0.928082	0	0	FBLIM1	1	15756607	15786594	+	4716	protein_coding	filamin binding LIM protein 1 [Source:HGNC Symbol;Acc:HGNC:24686]
ENSG00000117298	0.72916	1.61651	-0.978792	0	0	ECE1	1	21217247	21345504	-	7265	protein_coding	endothelin converting enzyme 1 [Source:HGNC Symbol;Acc:HGNC:3146]
ENSG00000070831	6.471	9.46653	-0.505588	0	0	CDC42	1	22052627	22092946	+	3598	protein_coding	cell division cycle 42 [Source:HGNC Symbol;Acc:HGNC:1736]
ENSG00000125944	3.04148	4.88486	-0.641374	0	0	HNRNPR	1	23303771	23344336	-	8676	protein_coding	heterogeneous nuclear ribonucleoprotein R [Source:HGNC Symbol;Acc:HGNC:5047]
ENSG00000117614	4.52146	2.74048	0.712882	0	0	SYF2	1	25222679	25232502	-	3370	protein_coding	SYF2 pre-mRNA splicing factor [Source:HGNC Symbol;Acc:HGNC:19824]
ENSG00000142669	19.3593	50.9211	-1.37648	0	0	SH3BGRL3	1	26279176	26281522	+	1786	protein_coding	SH3 domain binding glutamate rich protein like 3 [Source:HGNC Symbol;Acc:HGNC:15568]
ENSG00000198830	3.46398	8.63361	-1.27435	0	0	HMGN2	1	26472450	26475972	+	2509	protein_coding	high mobility group nucleosomal binding domain 2 [Source:HGNC Symbol;Acc:HGNC:4986]
ENSG00000126709	1.46523	58.035	-5.16256	0	0	IFI6	1	27666061	27672218	-	865	protein_coding	interferon alpha inducible protein 6 [Source:HGNC Symbol;Acc:HGNC:4054]
ENSG00000168528	1.01176	0.292283	1.52776	0	0	SERINC2	1	31409565	31434680	+	3549	protein_coding	serine incorporator 2 [Source:HGNC Symbol;Acc:HGNC:23231]
ENSG00000134668	0.714375	2.12843	-1.39788	0	0	SPOCD1	1	31790422	31816051	-	7085	protein_coding	SPOC domain containing 1 [Source:HGNC Symbol;Acc:HGNC:26338]
ENSG00000160050	0.436095	1.53634	-1.5676	0	0	CCDC28B	1	32200386	32205387	+	2818	protein_coding	coiled-coil domain containing 28B [Source:HGNC Symbol;Acc:HGNC:28163]
ENSG00000175130	5.34347	9.28459	-0.760825	0	0	MARCKSL1	1	32333832	32336379	-	1699	protein_coding	MARCKS like 1 [Source:HGNC Symbol;Acc:HGNC:7142]
ENSG00000131236	6.22912	11.5658	-0.848642	0	0	CAP1	1	40040233	40072649	+	3814	protein_coding	cyclase associated actin cytoskeleton regulatory protein 1 [Source:HGNC Symbol;Acc:HGNC:20040]
ENSG00000179862	2.098	0.763287	1.37353	0	0	CITED4	1	40861051	40862366	-	1316	protein_coding	Cbp/p300 interacting transactivator with Glu/Asp rich carboxy-terminal domain 4 [Source:HGNC Symbol;Acc:HGNC:18696]
ENSG00000127124	0.37339	1.03763	-1.17896	0	0	HIVEP3	1	41506365	42035925	-	14218	protein_coding	human immunodeficiency virus type I enhancer binding protein 3 [Source:HGNC Symbol;Acc:HGNC:13561]
ENSG00000117385	1.49896	3.54246	-1.14004	0	0	P3H1	1	42746335	42767084	-	6766	protein_coding	prolyl 3-hydroxylase 1 [Source:HGNC Symbol;Acc:HGNC:19316]
ENSG00000066322	1.18164	2.3329	-0.877607	0	0	ELOVL1	1	43363397	43368074	-	2507	protein_coding	ELOVL fatty acid elongase 1 [Source:HGNC Symbol;Acc:HGNC:14418]
ENSG00000159479	1.45573	2.9966	-0.953727	0	0	MED8	1	43383917	43389808	-	2704	protein_coding	mediator complex subunit 8 [Source:HGNC Symbol;Acc:HGNC:19971]
ENSG00000178922	2.18466	5.85836	-1.34953	0	0	HYI	1	43451003	43453989	-	2740	protein_coding	hydroxypyruvate isomerase (putative) [Source:HGNC Symbol;Acc:HGNC:26948]
ENSG00000142949	1.24254	3.17181	-1.2171	0	0	PTPRF	1	43525187	43623666	+	10712	protein_coding	protein tyrosine phosphatase, receptor type F [Source:HGNC Symbol;Acc:HGNC:9670]
ENSG00000117411	0.907711	2.00796	-0.98705	0	0	B4GALT2	1	43978943	43991170	+	3772	protein_coding	beta-1,4-galactosyltransferase 2 [Source:HGNC Symbol;Acc:HGNC:925]
ENSG00000213625	9.78204	6.0377	0.698654	0	0	LEPROT	1	65420587	65436007	+	5237	protein_coding	leptin receptor overlapping transcript [Source:HGNC Symbol;Acc:HGNC:29477]
ENSG00000118473	1.17459	0.304422	1.6742	0	0	SGIP1	1	66533383	66748299	+	10477	protein_coding	SH3 domain GRB2 like endophilin interacting protein 1 [Source:HGNC Symbol;Acc:HGNC:25412]
ENSG00000137959	0.206422	2.18821	-2.81152	0	0	IFI44L	1	78619922	78646145	+	10240	protein_coding	interferon induced protein 44 like [Source:HGNC Symbol;Acc:HGNC:17817]
ENSG00000137965	0.0589548	1.18969	-2.89951	0	0	IFI44	1	78649796	78664078	+	2038	protein_coding	interferon induced protein 44 [Source:HGNC Symbol;Acc:HGNC:16938]
ENSG00000117114	1.5194	0.418297	1.66637	0	0	ADGRL2	1	81306160	81992436	+	7754	protein_coding	adhesion G protein-coupled receptor L2 [Source:HGNC Symbol;Acc:HGNC:18582]
ENSG00000174021	13.0482	18.6974	-0.486087	0	0	GNG5	1	84498325	84506565	-	1112	protein_coding	G protein subunit gamma 5 [Source:HGNC Symbol;Acc:HGNC:4408]
ENSG00000117228	0.490436	1.85414	-1.66694	0	0	GBP1	1	89052319	89065360	-	4992	protein_coding	guanylate binding protein 1 [Source:HGNC Symbol;Acc:HGNC:4182]
ENSG00000122406	82.6266	57.2374	0.532027	0	0	RPL5	1	92832025	92841924	+	2890	protein_coding	ribosomal protein L5 [Source:HGNC Symbol;Acc:HGNC:10360]
ENSG00000117519	3.5399	6.40663	-0.812799	0	0	CNN3	1	94896949	94927278	-	2838	protein_coding	calponin 3 [Source:HGNC Symbol;Acc:HGNC:2157]
ENSG00000064886	0.643914	0.00336059	2.67869	0	0	CHI3L2	1	111200771	111243440	+	3295	protein_coding	chitinase 3 like 2 [Source:HGNC Symbol;Acc:HGNC:1933]
ENSG00000155366	5.00036	8.62911	-0.746747	0	0	RHOC	1	112701106	112707434	-	4028	protein_coding	ras homolog family member C [Source:HGNC Symbol;Acc:HGNC:669]
ENSG00000134198	4.06234	0.842885	2.1726	0	0	TSPAN2	1	115048011	115089500	-	3410	protein_coding	tetraspanin 2 [Source:HGNC Symbol;Acc:HGNC:20659]
ENSG00000143387	4.02295	0.560741	2.66326	0	0	CTSK	1	150796208	150808323	-	1887	protein_coding	cathepsin K [Source:HGNC Symbol;Acc:HGNC:2536]
ENSG00000213190	1.24228	3.76473	-1.47582	0	0	MLLT11	1	151057758	151068497	+	4075	protein_coding	MLLT11, transcription factor 7 cofactor [Source:HGNC Symbol;Acc:HGNC:16997]
ENSG00000163191	27.2539	63.0841	-1.20016	0	0	S100A11	1	152032506	152047907	-	680	protein_coding	S100 calcium binding protein A11 [Source:HGNC Symbol;Acc:HGNC:10488]
ENSG00000197956	52.6284	110.724	-1.06914	0	0	S100A6	1	153534599	153536244	-	971	protein_coding	S100 calcium binding protein A6 [Source:HGNC Symbol;Acc:HGNC:10496]
ENSG00000189171	9.06284	17.6538	-0.933942	0	0	S100A13	1	153618787	153631360	-	2216	protein_coding	S100 calcium binding protein A13 [Source:HGNC Symbol;Acc:HGNC:10490]
ENSG00000143549	4.72247	8.68129	-0.835155	0	0	TPM3	1	154155304	154194648	-	8389	protein_coding	tropomyosin 3 [Source:HGNC Symbol;Acc:HGNC:12012]
ENSG00000160710	1.83425	3.17346	-0.710021	0	0	ADAR	1	154582062	154627999	-	8356	protein_coding	adenosine deaminase, RNA specific [Source:HGNC Symbol;Acc:HGNC:225]
ENSG00000163479	10.9156	18.8149	-0.75382	0	0	SSR2	1	156009048	156020959	-	6651	protein_coding	signal sequence receptor subunit 2 [Source:HGNC Symbol;Acc:HGNC:11324]
ENSG00000160789	3.79522	8.5996	-1.13074	0	0	LMNA	1	156082573	156140089	+	6985	protein_coding	lamin A/C [Source:HGNC Symbol;Acc:HGNC:6636]
ENSG00000158473	1.67129	0.116059	3.00513	0	0	CD1D	1	158179947	158184896	+	2253	protein_coding	CD1d molecule [Source:HGNC Symbol;Acc:HGNC:1637]
ENSG00000158710	7.80589	11.8185	-0.572806	0	0	TAGLN2	1	159918107	159925732	-	2487	protein_coding	transgelin 2 [Source:HGNC Symbol;Acc:HGNC:11554]
ENSG00000162704	9.09998	15.7049	-0.764111	0	0	ARPC5	1	183620846	183635757	-	10624	protein_coding	actin related protein 2/3 complex subunit 5 [Source:HGNC Symbol;Acc:HGNC:708]
ENSG00000073756	10.8526	2.94772	1.86722	0	0	PTGS2	1	186671791	186680427	-	5269	protein_coding	prostaglandin-endoperoxide synthase 2 [Source:HGNC Symbol;Acc:HGNC:9605]
ENSG00000134369	2.21082	4.03712	-0.792538	0	0	NAV1	1	201622885	201826969	+	22453	protein_coding	neuron navigator 1 [Source:HGNC Symbol;Acc:HGNC:15989]
ENSG00000133048	26.3362	1.45572	4.11162	0	0	CHI3L1	1	203178931	203186749	-	3408	protein_coding	chitinase 3 like 1 [Source:HGNC Symbol;Acc:HGNC:1932]
ENSG00000122176	1.30833	0.149327	2.46246	0	0	FMOD	1	203340628	203351489	-	3310	protein_coding	fibromodulin [Source:HGNC Symbol;Acc:HGNC:3774]
ENSG00000162892	6.82978	0.151772	4.73352	0	0	IL24	1	206897443	206904139	+	1979	protein_coding	interleukin 24 [Source:HGNC Symbol;Acc:HGNC:11346]
ENSG00000117335	4.25543	2.12075	0.971267	0	0	CD46	1	207752057	207795513	+	8708	protein_coding	CD46 molecule [Source:HGNC Symbol;Acc:HGNC:6953]
ENSG00000123689	24.5817	0.544084	5.32808	0	0	G0S2	1	209675420	209676388	+	866	protein_coding	G0/G1 switch 2 [Source:HGNC Symbol;Acc:HGNC:30229]
ENSG00000117594	5.13988	1.5524	1.68795	0	0	HSD11B1	1	209686178	209734950	+	1513	protein_coding	hydroxysteroid 11-beta dehydrogenase 1 [Source:HGNC Symbol;Acc:HGNC:5208]
ENSG00000182827	2.33008	3.849	-0.664255	0	0	ACBD3	1	226144679	226186730	-	3578	protein_coding	acyl-CoA binding domain containing 3 [Source:HGNC Symbol;Acc:HGNC:15453]
ENSG00000143774	11.3199	16.1416	-0.476976	0	0	GUK1	1	228139962	228148984	+	4725	protein_coding	guanylate kinase 1 [Source:HGNC Symbol;Acc:HGNC:4693]
ENSG00000143641	2.12766	4.1188	-0.859035	0	0	GALNT2	1	230057990	230282124	+	7743	protein_coding	polypeptide N-acetylgalactosaminyltransferase 2 [Source:HGNC Symbol;Acc:HGNC:4124]
ENSG00000182118	4.54552	1.20404	1.83491	0	0	FAM89A	1	231018958	231040246	-	2394	protein_coding	family with sequence similarity 89 member A [Source:HGNC Symbol;Acc:HGNC:25057]
ENSG00000173726	13.728	9.28443	0.575573	0	0	TOMM20	1	235109336	235128936	-	3542	protein_coding	translocase of outer mitochondrial membrane 20 [Source:HGNC Symbol;Acc:HGNC:20947]
ENSG00000180287	0.0634095	0.562337	-1.88958	0	0	PLD5	1	242082986	242524696	-	9545	protein_coding	phospholipase D family member 5 [Source:HGNC Symbol;Acc:HGNC:26879]
ENSG00000203667	2.74515	5.03176	-0.809183	0	0	COX20	1	244835322	244845057	+	4864	protein_coding	COX20, cytochrome c oxidase assembly factor [Source:HGNC Symbol;Acc:HGNC:26970]
ENSG00000130508	7.1281	12.2718	-0.740953	0	0	PXDN	2	1631887	1744852	-	11257	protein_coding	peroxidasin [Source:HGNC Symbol;Acc:HGNC:14966]
ENSG00000171865	1.30792	2.34456	-0.746218	0	0	RNASEH1	2	3544793	3558616	-	2865	protein_coding	ribonuclease H1 [Source:HGNC Symbol;Acc:HGNC:18466]
ENSG00000143870	11.4678	23.2229	-0.98685	0	0	PDIA6	2	10783391	10837977	-	4101	protein_coding	protein disulfide isomerase family A member 6 [Source:HGNC Symbol;Acc:HGNC:30168]
ENSG00000115884	0.0441481	0.418692	-1.71668	0	0	SDC1	2	20200797	20225433	-	3595	protein_coding	syndecan 1 [Source:HGNC Symbol;Acc:HGNC:10658]
ENSG00000115129	0.648479	2.05143	-1.4605	0	0	TP53I3	2	24077433	24085861	-	2312	protein_coding	tumor protein p53 inducible protein 3 [Source:HGNC Symbol;Acc:HGNC:19373]
ENSG00000228474	21.7625	34.0429	-0.624608	0	0	OST4	2	27070472	27071773	-	719	protein_coding	oligosaccharyltransferase complex subunit 4, non-catalytic [Source:HGNC Symbol;Acc:HGNC:32483]
ENSG00000138080	2.28127	5.33701	-1.13711	0	0	EMILIN1	2	27078567	27086408	+	3958	protein_coding	elastin microfibril interfacer 1 [Source:HGNC Symbol;Acc:HGNC:19880]
ENSG00000119812	0.853558	1.80959	-0.954242	0	0	FAM98A	2	33583658	33599382	-	4921	protein_coding	family with sequence similarity 98 member A [Source:HGNC Symbol;Acc:HGNC:24520]
ENSG00000055332	1.88376	5.16418	-1.35344	0	0	EIF2AK2	2	37099210	37157065	-	10753	protein_coding	eukaryotic translation initiation factor 2 alpha kinase 2 [Source:HGNC Symbol;Acc:HGNC:9437]
ENSG00000163171	2.15311	7.52959	-1.73668	0	0	CDC42EP3	2	37641882	37738468	-	10406	protein_coding	CDC42 effector protein 3 [Source:HGNC Symbol;Acc:HGNC:16943]
ENSG00000116016	7.1712	3.80967	0.901051	0	0	EPAS1	2	46293667	46386703	+	7302	protein_coding	endothelial PAS domain protein 1 [Source:HGNC Symbol;Acc:HGNC:3374]
ENSG00000143933	23.6781	49.3812	-1.04837	0	0	CALM2	2	47160082	47176601	-	6466	protein_coding	calmodulin 2 [Source:HGNC Symbol;Acc:HGNC:1445]
ENSG00000138071	3.87065	6.19208	-0.61605	0	0	ACTR2	2	65227753	65271253	+	4347	protein_coding	ARP2 actin related protein 2 homolog [Source:HGNC Symbol;Acc:HGNC:169]
ENSG00000065911	0.626045	1.74569	-1.28245	0	0	MTHFD2	2	74198562	74217565	+	4870	protein_coding	methylenetetrahydrofolate dehydrogenase (NADP+ dependent) 2, methenyltetrahydrofolate cyclohydrolase [Source:HGNC Symbol;Acc:HGNC:7434]
ENSG00000034510	145.774	258.191	-0.821966	0	0	TMSB10	2	84905625	84906675	+	496	protein_coding	thymosin beta 10 [Source:HGNC Symbol;Acc:HGNC:11879]
ENSG00000115539	0.689241	1.65042	-1.099	0	0	PDCL3	2	100562690	100576735	+	1831	protein_coding	phosducin like 3 [Source:HGNC Symbol;Acc:HGNC:28860]
ENSG00000115594	5.91439	2.7236	1.10172	0	0	IL1R1	2	102064544	102179874	+	7083	protein_coding	interleukin 1 receptor type 1 [Source:HGNC Symbol;Acc:HGNC:5993]
ENSG00000115602	2.00624	0.0345684	3.8252	0	0	IL1RL1	2	102311502	102352037	+	5746	protein_coding	interleukin 1 receptor like 1 [Source:HGNC Symbol;Acc:HGNC:5998]
ENSG00000115604	2.08377	0.096247	3.44714	0	0	IL18R1	2	102311529	102398775	+	4353	protein_coding	interleukin 18 receptor 1 [Source:HGNC Symbol;Acc:HGNC:5988]
ENSG00000115008	1.52655	0.29111	2.06965	0	0	IL1A	2	112773915	112784590	-	2124	protein_coding	interleukin 1 alpha [Source:HGNC Symbol;Acc:HGNC:5991]
ENSG00000125538	69.8803	26.9984	1.36993	0	0	IL1B	2	112829751	112836903	-	3096	protein_coding	interleukin 1 beta [Source:HGNC Symbol;Acc:HGNC:5992]
ENSG00000115091	4.64378	9.01913	-0.910148	0	0	ACTR3	2	113889960	113962596	+	12049	protein_coding	ARP3 actin related protein 3 homolog [Source:HGNC Symbol;Acc:HGNC:170]
ENSG00000155368	9.99032	18.3701	-0.847898	0	0	DBI	2	119366921	119372560	+	2509	protein_coding	diazepam binding inhibitor, acyl-CoA binding protein [Source:HGNC Symbol;Acc:HGNC:2690]
ENSG00000121966	2.29743	0.0890259	3.6271	0	0	CXCR4	2	136114349	136118165	-	2224	protein_coding	C-X-C motif chemokine receptor 4 [Source:HGNC Symbol;Acc:HGNC:2561]
ENSG00000153234	3.42756	0.21834	3.48402	0	0	NR4A2	2	156324432	156342348	-	3967	protein_coding	nuclear receptor subfamily 4 group A member 2 [Source:HGNC Symbol;Acc:HGNC:7981]
ENSG00000241399	1.08997	0.239969	1.82346	0	0	CD302	2	159768630	159798255	-	4075	protein_coding	CD302 molecule [Source:HGNC Symbol;Acc:HGNC:30843]
ENSG00000078098	4.07828	7.34824	-0.809364	0	0	FAP	2	162170684	162245151	-	7003	protein_coding	fibroblast activation protein alpha [Source:HGNC Symbol;Acc:HGNC:3590]
ENSG00000128656	0.463893	1.42529	-1.37324	0	0	CHN1	2	174799363	175005369	-	4971	protein_coding	chimerin 1 [Source:HGNC Symbol;Acc:HGNC:1943]
ENSG00000003436	10.4649	4.40068	1.23536	0	0	TFPI	2	187464230	187565760	-	11714	protein_coding	tissue factor pathway inhibitor [Source:HGNC Symbol;Acc:HGNC:11760]
ENSG00000168542	15.6409	101.338	-2.6855	0	0	COL3A1	2	188974320	189012746	+	6811	protein_coding	collagen type III alpha 1 chain [Source:HGNC Symbol;Acc:HGNC:2201]
ENSG00000204262	3.61612	11.7978	-1.63911	0	0	COL5A2	2	189031896	189179879	-	7156	protein_coding	collagen type V alpha 2 chain [Source:HGNC Symbol;Acc:HGNC:2210]
ENSG00000138449	2.72675	0.214338	3.1612	0	0	SLC40A1	2	189560579	189583758	-	4330	protein_coding	solute carrier family 40 member 1 [Source:HGNC Symbol;Acc:HGNC:10909]
ENSG00000115415	1.9327	7.37649	-1.82691	0	0	STAT1	2	190964358	191020960	-	6053	protein_coding	signal transducer and activator of transcription 1 [Source:HGNC Symbol;Acc:HGNC:11362]
ENSG00000196141	1.55711	4.60509	-1.4383	0	0	SPATS2L	2	200305881	200482263	+	10437	protein_coding	spermatogenesis associated serine rich 2 like [Source:HGNC Symbol;Acc:HGNC:24574]
ENSG00000118257	4.54446	10.396	-1.14503	0	0	NRP2	2	205681990	205798133	+	13896	protein_coding	neuropilin 2 [Source:HGNC Symbol;Acc:HGNC:8005]
ENSG00000114942	42.9046	30.5038	0.496362	0	0	EEF1B2	2	206159585	206162928	+	1915	protein_coding	eukaryotic translation elongation factor 1 beta 2 [Source:HGNC Symbol;Acc:HGNC:3208]
ENSG00000115457	2.54214	0.0291027	4.25985	0	0	IGFBP2	2	216632828	216664436	+	4767	protein_coding	insulin like growth factor binding protein 2 [Source:HGNC Symbol;Acc:HGNC:5471]
ENSG00000163466	19.9566	37.803	-0.89685	0	0	ARPC2	2	218217094	218254356	+	6562	protein_coding	actin related protein 2/3 complex subunit 2 [Source:HGNC Symbol;Acc:HGNC:705]
ENSG00000123989	2.61022	5.24632	-0.921951	0	0	CHPF	2	219538947	219543787	-	3354	protein_coding	chondroitin polymerizing factor [Source:HGNC Symbol;Acc:HGNC:24291]
ENSG00000135919	35.1358	108.252	-1.62301	0	0	SERPINE2	2	223975112	224039319	-	8891	protein_coding	serpin family E member 2 [Source:HGNC Symbol;Acc:HGNC:8951]
ENSG00000187957	0.824652	0.134616	1.97295	0	0	DNER	2	229357629	229714558	-	3935	protein_coding	delta/notch like EGF repeat containing [Source:HGNC Symbol;Acc:HGNC:24456]
ENSG00000067066	1.83806	3.44141	-0.828876	0	0	SP100	2	230415942	230544090	+	12618	protein_coding	SP100 nuclear antigen [Source:HGNC Symbol;Acc:HGNC:11206]
ENSG00000173692	2.36096	3.85809	-0.655899	0	0	PSMD1	2	231056864	231172827	+	5187	protein_coding	proteasome 26S subunit, non-ATPase 1 [Source:HGNC Symbol;Acc:HGNC:9554]
ENSG00000135930	2.33838	4.10296	-0.75478	0	0	EIF4E2	2	232550052	232583644	+	7177	protein_coding	eukaryotic translation initiation factor 4E family member 2 [Source:HGNC Symbol;Acc:HGNC:3293]
ENSG00000132329	10.4359	2.49874	2.02941	0	0	RAMP1	2	237858893	237912114	+	1234	protein_coding	receptor activity modifying protein 1 [Source:HGNC Symbol;Acc:HGNC:9843]
ENSG00000115677	7.25229	12.0146	-0.676661	0	0	HDLBP	2	241227264	241317061	-	12182	protein_coding	high density lipoprotein binding protein [Source:HGNC Symbol;Acc:HGNC:4857]
ENSG00000157020	2.7586	4.4639	-0.635597	0	0	SEC13	3	10293131	10321178	-	5446	protein_coding	SEC13 homolog, nuclear pore and COPII coat complex component [Source:HGNC Symbol;Acc:HGNC:10697]
ENSG00000131370	2.62959	1.11647	1.18732	0	0	SH3BP5	3	15254853	15341368	-	4159	protein_coding	SH3 domain binding protein 5 [Source:HGNC Symbol;Acc:HGNC:10827]
ENSG00000154813	1.27675	2.68891	-0.962968	0	0	DPH3	3	16257978	16264972	-	3562	protein_coding	diphthamide biosynthesis 3 [Source:HGNC Symbol;Acc:HGNC:27717]
ENSG00000114784	6.56591	4.04069	0.690435	0	0	EIF1B	3	40309684	40312424	+	1912	protein_coding	eukaryotic translation initiation factor 1B [Source:HGNC Symbol;Acc:HGNC:30792]
ENSG00000187094	1.19051	0.0596612	2.92861	0	0	CCK	3	42257825	42266207	-	2085	protein_coding	cholecystokinin [Source:HGNC Symbol;Acc:HGNC:1569]
ENSG00000164054	1.64373	3.26354	-0.897859	0	0	SHISA5	3	48467798	48504826	-	4664	protein_coding	shisa family member 5 [Source:HGNC Symbol;Acc:HGNC:30376]
ENSG00000067560	8.33425	14.3826	-0.751672	0	0	RHOA	3	49359145	49412998	-	2582	protein_coding	ras homolog family member A [Source:HGNC Symbol;Acc:HGNC:667]
ENSG00000114353	6.48737	12.0491	-0.840321	0	0	GNAI2	3	50226292	50259355	+	7650	protein_coding	G protein subunit alpha i2 [Source:HGNC Symbol;Acc:HGNC:4385]
ENSG00000168268	5.28032	10.5284	-0.944224	0	0	NT5DC2	3	52524385	52535054	-	4719	protein_coding	5'-nucleotidase domain containing 2 [Source:HGNC Symbol;Acc:HGNC:25717]
ENSG00000168374	12.5707	18.2556	-0.519009	0	0	ARF4	3	57571363	57598220	-	2595	protein_coding	ADP ribosylation factor 4 [Source:HGNC Symbol;Acc:HGNC:655]
ENSG00000136068	1.72378	5.04436	-1.44397	0	0	FLNB	3	58008400	58172251	+	13952	protein_coding	filamin B [Source:HGNC Symbol;Acc:HGNC:3755]
ENSG00000144810	12.3641	3.171	1.93565	0	0	COL8A1	3	99638475	99799226	+	9408	protein_coding	collagen type VIII alpha 1 chain [Source:HGNC Symbol;Acc:HGNC:2215]
ENSG00000091972	0.571636	2.40018	-1.86171	0	0	CD200	3	112332347	112362812	+	2991	protein_coding	CD200 molecule [Source:HGNC Symbol;Acc:HGNC:7203]
ENSG00000138496	0.166732	1.08146	-2.0843	0	0	PARP9	3	122527924	122564577	-	8938	protein_coding	poly(ADP-ribose) polymerase family member 9 [Source:HGNC Symbol;Acc:HGNC:24118]
ENSG00000163840	0.138549	0.610607	-1.49856	0	0	DTX3L	3	122564238	122575203	+	5868	protein_coding	deltex E3 ubiquitin ligase 3L [Source:HGNC Symbol;Acc:HGNC:30323]
ENSG00000173193	0.689053	1.87866	-1.30689	0	0	PARP14	3	122680618	122730840	+	10495	protein_coding	poly(ADP-ribose) polymerase family member 14 [Source:HGNC Symbol;Acc:HGNC:29232]
ENSG00000163902	2.42189	4.07678	-0.682388	0	0	RPN1	3	128619970	128681075	-	3992	protein_coding	ribophorin I [Source:HGNC Symbol;Acc:HGNC:10381]
ENSG00000114850	13.6448	20.0272	-0.527566	0	0	SSR3	3	156540140	156555184	-	4627	protein_coding	signal sequence receptor subunit 3 [Source:HGNC Symbol;Acc:HGNC:11325]
ENSG00000163661	0.301161	3.56875	-3.14352	0	0	PTX3	3	157436789	157443628	+	1940	protein_coding	pentraxin 3 [Source:HGNC Symbol;Acc:HGNC:9692]
ENSG00000013297	0.263293	1.99275	-2.46454	0	0	CLDN11	3	170418865	170860380	+	6032	protein_coding	claudin 11 [Source:HGNC Symbol;Acc:HGNC:8514]
ENSG00000163584	5.13572	14.1526	-1.41635	0	0	RPL22L1	3	170864875	170870483	-	2326	protein_coding	ribosomal protein L22 like 1 [Source:HGNC Symbol;Acc:HGNC:27610]
ENSG00000114450	0.759946	1.86377	-1.12015	0	0	GNB4	3	179396089	179451590	-	7035	protein_coding	G protein subunit beta 4 [Source:HGNC Symbol;Acc:HGNC:20731]
ENSG00000156976	7.55233	4.80597	0.651825	0	0	EIF4A2	3	186783205	186789900	+	6133	protein_coding	eukaryotic translation initiation factor 4A2 [Source:HGNC Symbol;Acc:HGNC:3284]
ENSG00000159674	26.0184	51.6449	-0.982058	0	0	SPON2	4	1166932	1208962	-	6013	protein_coding	spondin 2 [Source:HGNC Symbol;Acc:HGNC:11253]
ENSG00000243449	5.99737	9.38404	-0.608162	0	0	C4orf48	4	2041993	2043970	+	540	protein_coding	chromosome 4 open reading frame 48 [Source:HGNC Symbol;Acc:HGNC:34437]
ENSG00000123933	2.14204	4.56011	-0.993815	0	0	MXD4	4	2247432	2262294	-	7058	protein_coding	MAX dimerization protein 4 [Source:HGNC Symbol;Acc:HGNC:13906]
ENSG00000071127	3.91026	6.55148	-0.691063	0	0	WDR1	4	10074339	10116949	-	7827	protein_coding	WD repeat domain 1 [Source:HGNC Symbol;Acc:HGNC:12754]
ENSG00000002549	1.24218	2.434	-0.885576	0	0	LAP3	4	17577192	17607972	+	3785	protein_coding	leucine aminopeptidase 3 [Source:HGNC Symbol;Acc:HGNC:18449]
ENSG00000197712	6.63276	10.0342	-0.553537	0	0	FAM114A1	4	38867677	38945739	+	4871	protein_coding	family with sequence similarity 114 member A1 [Source:HGNC Symbol;Acc:HGNC:25087]
ENSG00000154277	5.88896	15.8029	-1.39098	0	0	UCHL1	4	41256413	41268455	+	2282	protein_coding	ubiquitin C-terminal hydrolase L1 [Source:HGNC Symbol;Acc:HGNC:12513]
ENSG00000064042	4.47935	0.818791	2.339	0	0	LIMCH1	4	41359607	41700044	+	10862	protein_coding	LIM and calponin homology domains 1 [Source:HGNC Symbol;Acc:HGNC:29191]
ENSG00000163453	46.5086	22.5606	1.03998	0	0	IGFBP7	4	57030773	57110385	-	1930	protein_coding	insulin like growth factor binding protein 7 [Source:HGNC Symbol;Acc:HGNC:5476]
ENSG00000181617	6.0214	0.898596	2.64569	0	0	FDCSP	4	70226071	70235252	+	566	protein_coding	follicular dendritic cell secreted protein [Source:HGNC Symbol;Acc:HGNC:19215]
ENSG00000169429	279.186	107.477	1.37638	0	0	CXCL8	4	73740506	73743716	+	2274	protein_coding	C-X-C motif chemokine ligand 8 [Source:HGNC Symbol;Acc:HGNC:6025]
ENSG00000124882	1.66452	0.0698677	3.33844	0	0	EREG	4	74365143	74388751	+	5717	protein_coding	epiregulin [Source:HGNC Symbol;Acc:HGNC:3443]
ENSG00000138760	2.74825	4.46663	-0.62281	0	0	SCARB2	4	76158733	76234536	-	19341	protein_coding	scavenger receptor class B member 2 [Source:HGNC Symbol;Acc:HGNC:1665]
ENSG00000138642	0.0196161	0.706609	-2.6078	0	0	HERC6	4	88378739	88443111	+	5793	protein_coding	HECT and RLD domain containing E3 ubiquitin protein ligase family member 6 [Source:HGNC Symbol;Acc:HGNC:26072]
ENSG00000138821	0.672647	0.132081	1.72152	0	0	SLC39A8	4	102251041	102431258	-	6480	protein_coding	solute carrier family 39 member 8 [Source:HGNC Symbol;Acc:HGNC:20862]
ENSG00000269893	8.17999	3.7475	1.11002	0	0	SNHG8	4	118278709	118279823	+	923	lincRNA	small nucleolar RNA host gene 8 [Source:HGNC Symbol;Acc:HGNC:33098]
ENSG00000173376	1.05266	0.0405428	2.95005	0	0	NDNF	4	121035613	121073021	-	3556	protein_coding	neuron derived neurotrophic factor [Source:HGNC Symbol;Acc:HGNC:26256]
ENSG00000145386	0.243491	1.60485	-2.22803	0	0	CCNA2	4	121816444	121823933	-	2798	protein_coding	cyclin A2 [Source:HGNC Symbol;Acc:HGNC:1578]
ENSG00000164056	1.78522	0.393136	1.96554	0	0	SPRY1	4	123396795	123403760	+	3963	protein_coding	sprouty RTK signaling antagonist 1 [Source:HGNC Symbol;Acc:HGNC:11269]
ENSG00000164040	6.05627	3.46231	0.794239	0	0	PGRMC2	4	128269237	128288829	-	4626	protein_coding	progesterone receptor membrane component 2 [Source:HGNC Symbol;Acc:HGNC:16089]
ENSG00000189184	1.11796	0.192465	2.07358	0	0	PCDH18	4	137518918	137532494	-	6686	protein_coding	protocadherin 18 [Source:HGNC Symbol;Acc:HGNC:14268]
ENSG00000145425	105.451	75.4644	0.484831	0	0	RPS3A	4	151099573	151104652	+	2341	protein_coding	ribosomal protein S3A [Source:HGNC Symbol;Acc:HGNC:10421]
ENSG00000145423	0.422417	0.000622924	2.30214	0	0	SFRP2	4	153780592	153789120	-	2032	protein_coding	secreted frizzled related protein 2 [Source:HGNC Symbol;Acc:HGNC:10777]
ENSG00000052802	1.4779	3.37234	-1.10477	0	0	MSMO1	4	165327623	165343160	+	2892	protein_coding	methylsterol monooxygenase 1 [Source:HGNC Symbol;Acc:HGNC:10545]
ENSG00000137628	0.0433387	0.627448	-2.21693	0	0	DDX60	4	168216293	168318807	-	6750	protein_coding	DExD/H-box helicase 60 [Source:HGNC Symbol;Acc:HGNC:25942]
ENSG00000164117	2.6167	0.975143	1.34586	0	0	FBXO8	4	174236658	174284264	-	2810	protein_coding	F-box protein 8 [Source:HGNC Symbol;Acc:HGNC:13587]
ENSG00000129128	4.70322	7.67098	-0.667438	0	0	SPCS3	4	176319964	176332245	+	6831	protein_coding	signal peptidase complex subunit 3 [Source:HGNC Symbol;Acc:HGNC:26212]
ENSG00000038002	0.481224	1.15005	-1.03194	0	0	AGA	4	177430770	177442503	-	2675	protein_coding	aspartylglucosaminidase [Source:HGNC Symbol;Acc:HGNC:318]
ENSG00000154556	1.93685	0.549718	1.67923	0	0	SORBS2	4	185585444	185956652	-	16730	protein_coding	sorbin and SH3 domain containing 2 [Source:HGNC Symbol;Acc:HGNC:24098]
ENSG00000145555	3.62104	8.77251	-1.21917	0	0	MYO10	5	16661914	16936276	-	13963	protein_coding	myosin X [Source:HGNC Symbol;Acc:HGNC:7593]
ENSG00000113387	14.1168	20.8571	-0.539416	0	0	SUB1	5	32531633	32604079	+	9324	protein_coding	SUB1 homolog, transcriptional regulator [Source:HGNC Symbol;Acc:HGNC:19985]
ENSG00000113389	3.2121	0.550458	2.38531	0	0	NPR3	5	32689070	32791724	+	9866	protein_coding	natriuretic peptide receptor 3 [Source:HGNC Symbol;Acc:HGNC:7945]
ENSG00000039560	6.57213	10.2753	-0.599558	0	0	RAI14	5	34656237	34832627	+	7687	protein_coding	retinoic acid induced 14 [Source:HGNC Symbol;Acc:HGNC:14873]
ENSG00000171522	0.659858	0.0764247	2.04682	0	0	PTGER4	5	40679498	40693735	+	3961	protein_coding	prostaglandin E receptor 4 [Source:HGNC Symbol;Acc:HGNC:9596]
ENSG00000134363	12.2016	4.37503	1.46657	0	0	FST	5	53480409	53487134	+	2969	protein_coding	follistatin [Source:HGNC Symbol;Acc:HGNC:3971]
ENSG00000131711	3.51622	9.39516	-1.37217	0	0	MAP1B	5	72107234	72209570	+	12630	protein_coding	microtubule associated protein 1B [Source:HGNC Symbol;Acc:HGNC:6836]
ENSG00000174695	5.40883	7.87859	-0.494259	0	0	TMEM167A	5	83052846	83077863	-	4908	protein_coding	transmembrane protein 167A [Source:HGNC Symbol;Acc:HGNC:28330]
ENSG00000127184	25.688	17.0668	0.595882	0	0	COX7C	5	86617904	86620962	+	1993	protein_coding	cytochrome c oxidase subunit 7C [Source:HGNC Symbol;Acc:HGNC:2292]
ENSG00000113369	2.8611	1.04142	1.4027	0	0	ARRDC3	5	91368724	91383359	-	4934	protein_coding	arrestin domain containing 3 [Source:HGNC Symbol;Acc:HGNC:29263]
ENSG00000237187	1.28964	0.461819	1.33902	0	0	NR2F1-AS1	5	93409359	93585648	-	7720	antisense_RNA	NR2F1 antisense RNA 1 [Source:HGNC Symbol;Acc:HGNC:48622]
ENSG00000175745	7.34146	0.916842	2.88693	0	0	NR2F1	5	93583337	93594615	+	4201	protein_coding	nuclear receptor subfamily 2 group F member 1 [Source:HGNC Symbol;Acc:HGNC:7975]
ENSG00000224032	3.7828	1.57298	1.2445	0	0	EPB41L4A-AS1	5	112160526	112164276	+	3344	lincRNA	EPB41L4A antisense RNA 1 [Source:HGNC Symbol;Acc:HGNC:30749]
ENSG00000168938	1.92246	6.69672	-1.68502	0	0	PPIC	5	123023250	123036741	-	2098	protein_coding	peptidylprolyl isomerase C [Source:HGNC Symbol;Acc:HGNC:9256]
ENSG00000066583	2.12628	0.803176	1.3145	0	0	ISOC1	5	129094751	129114028	+	1940	protein_coding	isochorismatase domain containing 1 [Source:HGNC Symbol;Acc:HGNC:24254]
ENSG00000072682	2.65599	6.83725	-1.28469	0	0	P4HA2	5	132191838	132295315	-	8502	protein_coding	prolyl 4-hydroxylase subunit alpha 2 [Source:HGNC Symbol;Acc:HGNC:8547]
ENSG00000131435	3.02102	6.01007	-0.927066	0	0	PDLIM4	5	132257671	132273454	+	3192	protein_coding	PDZ and LIM domain 4 [Source:HGNC Symbol;Acc:HGNC:16501]
ENSG00000069011	11.1793	3.59238	1.60951	0	0	PITX1	5	135027735	135034813	-	3511	protein_coding	paired like homeodomain 1 [Source:HGNC Symbol;Acc:HGNC:9004]
ENSG00000145824	4.71153	0.0522803	4.89364	0	0	CXCL14	5	135570679	135579279	-	1975	protein_coding	C-X-C motif chemokine ligand 14 [Source:HGNC Symbol;Acc:HGNC:10640]
ENSG00000120708	36.8986	70.8615	-0.933308	0	0	TGFBI	5	136028895	136063818	+	7810	protein_coding	transforming growth factor beta induced [Source:HGNC Symbol;Acc:HGNC:11771]
ENSG00000152377	2.65955	7.9304	-1.49971	0	0	SPOCK1	5	136975298	137598379	-	6222	protein_coding	SPARC/osteonectin, cwcv and kazal like domains proteoglycan 1 [Source:HGNC Symbol;Acc:HGNC:11251]
ENSG00000170458	8.24344	0.980476	2.95923	0	0	CD14	5	140631728	140633701	-	1886	protein_coding	CD14 molecule [Source:HGNC Symbol;Acc:HGNC:1628]
ENSG00000145817	6.01308	14.3251	-1.19848	0	0	YIPF5	5	144158159	144170714	-	3701	protein_coding	Yip1 domain family member 5 [Source:HGNC Symbol;Acc:HGNC:24877]
ENSG00000113657	1.05689	4.04974	-1.79966	0	0	DPYSL3	5	147390811	147510056	-	7164	protein_coding	dihydropyrimidinase like 3 [Source:HGNC Symbol;Acc:HGNC:3015]
ENSG00000178776	0.891056	0.0738345	2.42848	0	0	C5orf46	5	147880726	147906538	-	1232	protein_coding	chromosome 5 open reading frame 46 [Source:HGNC Symbol;Acc:HGNC:33768]
ENSG00000183876	0.260338	0.877293	-1.35414	0	0	ARSI	5	150296343	150339307	-	3269	protein_coding	arylsulfatase family member I [Source:HGNC Symbol;Acc:HGNC:32521]
ENSG00000197043	1.81844	4.93156	-1.33567	0	0	ANXA6	5	151100712	151157882	-	5427	protein_coding	annexin A6 [Source:HGNC Symbol;Acc:HGNC:544]
ENSG00000113140	12.6221	37.391	-1.54515	0	0	SPARC	5	151661096	151687165	-	4831	protein_coding	secreted protein acidic and cysteine rich [Source:HGNC Symbol;Acc:HGNC:11219]
ENSG00000135074	0.450488	1.5722	-1.54677	0	0	ADAM19	5	157395534	157575775	-	7704	protein_coding	ADAM metallopeptidase domain 19 [Source:HGNC Symbol;Acc:HGNC:197]
ENSG00000164463	1.17922	0.426432	1.33507	0	0	CREBRF	5	173056352	173139284	+	12333	protein_coding	CREB3 regulatory factor [Source:HGNC Symbol;Acc:HGNC:24050]
ENSG00000169230	8.34811	12.5282	-0.552977	0	0	PRELID1	5	177303774	177306959	+	1875	protein_coding	PRELI domain containing 1 [Source:HGNC Symbol;Acc:HGNC:30255]
ENSG00000196923	3.69317	9.94311	-1.36821	0	0	PDLIM7	5	177483394	177497606	-	4407	protein_coding	PDZ and LIM domain 7 [Source:HGNC Symbol;Acc:HGNC:22958]
ENSG00000184840	8.14841	13.9996	-0.742078	0	0	TMED9	5	177592158	177596124	+	2440	protein_coding	transmembrane p24 trafficking protein 9 [Source:HGNC Symbol;Acc:HGNC:24878]
ENSG00000087116	0.463285	1.43208	-1.36541	0	0	ADAMTS2	5	179110851	179345430	-	8726	protein_coding	ADAM metallopeptidase with thrombospondin type 1 motif 2 [Source:HGNC Symbol;Acc:HGNC:218]
ENSG00000137267	1.10847	2.74194	-1.20098	0	0	TUBB2A	6	3153669	3157526	-	1727	protein_coding	tubulin beta 2A class IIa [Source:HGNC Symbol;Acc:HGNC:12412]
ENSG00000124783	3.99085	6.25672	-0.590966	0	0	SSR1	6	7268306	7347446	-	11349	protein_coding	signal sequence receptor subunit 1 [Source:HGNC Symbol;Acc:HGNC:11323]
ENSG00000172179	0.689794	0.0120108	2.68464	0	0	PRL	6	22287244	22297501	-	1364	protein_coding	prolactin [Source:HGNC Symbol;Acc:HGNC:9445]
ENSG00000111913	0.780066	0.0417197	2.55825	0	0	RIPOR2	6	24804282	25042018	-	7868	protein_coding	RHO family interacting cell polarization regulator 2 [Source:HGNC Symbol;Acc:HGNC:13872]
ENSG00000204525	12.5616	23.6496	-0.889112	0	0	HLA-C	6	31268749	31272130	-	2507	protein_coding	major histocompatibility complex, class I, C [Source:HGNC Symbol;Acc:HGNC:4933]
ENSG00000234745	14.9273	34.6463	-1.19155	0	0	HLA-B	6	31269491	31357188	-	3051	protein_coding	major histocompatibility complex, class I, B [Source:HGNC Symbol;Acc:HGNC:4932]
ENSG00000213722	0.633807	1.84077	-1.34764	0	0	DDAH2	6	31727038	31730617	-	2538	protein_coding	dimethylarginine dimethylaminohydrolase 2 [Source:HGNC Symbol;Acc:HGNC:2716]
ENSG00000213719	11.3169	17.814	-0.629766	0	0	CLIC1	6	31730581	31739763	-	1942	protein_coding	chloride intracellular channel 1 [Source:HGNC Symbol;Acc:HGNC:2062]
ENSG00000204264	1.25531	2.39473	-0.844249	0	0	PSMB8	6	32840717	32844703	-	2006	protein_coding	proteasome subunit beta 8 [Source:HGNC Symbol;Acc:HGNC:9545]
ENSG00000240065	0.130146	0.818283	-1.90852	0	0	PSMB9	6	32844136	32859585	+	3072	protein_coding	proteasome subunit beta 9 [Source:HGNC Symbol;Acc:HGNC:9546]
ENSG00000168394	0.515708	1.43236	-1.2635	0	0	TAP1	6	32845209	32853978	-	4578	protein_coding	transporter 1, ATP binding cassette subfamily B member [Source:HGNC Symbol;Acc:HGNC:43]
ENSG00000231925	1.33747	2.70688	-0.906353	0	0	TAPBP	6	33299694	33314387	-	5056	protein_coding	TAP binding protein [Source:HGNC Symbol;Acc:HGNC:11566]
ENSG00000137288	2.72743	4.40245	-0.640596	0	0	UQCC2	6	33694293	33711727	-	4689	protein_coding	ubiquinol-cytochrome c reductase complex assembly factor 2 [Source:HGNC Symbol;Acc:HGNC:21237]
ENSG00000137309	6.89178	13.6282	-0.956346	0	0	HMGA1	6	34236873	34246231	+	2327	protein_coding	high mobility group AT-hook 1 [Source:HGNC Symbol;Acc:HGNC:5010]
ENSG00000124731	2.9746	0.684242	1.99861	0	0	TREM1	6	41267926	41286719	-	4329	protein_coding	triggering receptor expressed on myeloid cells 1 [Source:HGNC Symbol;Acc:HGNC:17760]
ENSG00000112208	1.69109	3.61912	-1.02463	0	0	BAG2	6	57172326	57189833	+	6651	protein_coding	BCL2 associated athanogene 2 [Source:HGNC Symbol;Acc:HGNC:938]
ENSG00000112245	9.49741	4.71138	0.99936	0	0	PTP4A1	6	63521748	63583587	+	5996	protein_coding	protein tyrosine phosphatase type IVA, member 1 [Source:HGNC Symbol;Acc:HGNC:9634]
ENSG00000196586	1.33678	0.464326	1.36388	0	0	MYO6	6	75749192	75919537	+	8785	protein_coding	myosin VI [Source:HGNC Symbol;Acc:HGNC:7605]
ENSG00000013375	2.20503	4.01577	-0.795931	0	0	PGM3	6	83161150	83193936	-	7335	protein_coding	phosphoglucomutase 3 [Source:HGNC Symbol;Acc:HGNC:8907]
ENSG00000135346	1.59401	0.0179752	3.65434	0	0	CGA	6	87085498	87095406	-	2284	protein_coding	glycoprotein hormones, alpha polypeptide [Source:HGNC Symbol;Acc:HGNC:1885]
ENSG00000146278	9.41633	4.37742	1.10394	0	0	PNRC1	6	89080751	89085160	+	2992	protein_coding	proline rich nuclear receptor coactivator 1 [Source:HGNC Symbol;Acc:HGNC:17278]
ENSG00000277443	6.35055	10.6601	-0.712423	0	0	MARCKS	6	113857362	113863471	+	4275	protein_coding	myristoylated alanine rich protein kinase C substrate [Source:HGNC Symbol;Acc:HGNC:6759]
ENSG00000118523	38.5984	15.6322	1.30003	0	0	CTGF	6	131948176	131951373	-	2339	protein_coding	connective tissue growth factor [Source:HGNC Symbol;Acc:HGNC:2500]
ENSG00000112306	169.137	119.148	0.507201	0	0	RPS12	6	132814441	132817564	+	767	protein_coding	ribosomal protein S12 [Source:HGNC Symbol;Acc:HGNC:10385]
ENSG00000118526	2.58662	0.620465	1.915	0	0	TCF21	6	133889138	133895553	+	4551	protein_coding	transcription factor 21 [Source:HGNC Symbol;Acc:HGNC:11632]
ENSG00000197442	1.035	0.237065	1.7781	0	0	MAP3K5	6	136557047	136792518	-	5303	protein_coding	mitogen-activated protein kinase kinase kinase 5 [Source:HGNC Symbol;Acc:HGNC:6857]
ENSG00000146386	1.24796	2.88719	-1.09669	0	0	ABRACL	6	139028682	139043302	+	1200	protein_coding	ABRA C-terminal like [Source:HGNC Symbol;Acc:HGNC:21230]
ENSG00000164442	5.01775	2.22377	1.14647	0	0	CITED2	6	139371807	139374620	-	2535	protein_coding	Cbp/p300 interacting transactivator with Glu/Asp rich carboxy-terminal domain 2 [Source:HGNC Symbol;Acc:HGNC:1987]
ENSG00000146416	1.96369	0.672232	1.43574	0	0	AIG1	6	143060496	143340304	+	6016	protein_coding	androgen induced 1 [Source:HGNC Symbol;Acc:HGNC:21607]
ENSG00000146469	1.13072	0.00703298	3.24097	0	0	VIP	6	152750798	152759765	+	1584	protein_coding	vasoactive intestinal peptide [Source:HGNC Symbol;Acc:HGNC:12693]
ENSG00000112096	50.3643	19.8725	1.33718	0	0	SOD2	6	159669057	159762529	-	18985	protein_coding	superoxide dismutase 2 [Source:HGNC Symbol;Acc:HGNC:11180]
ENSG00000120437	0.899254	2.18125	-1.15341	0	0	ACAT2	6	159760328	159779055	+	4299	protein_coding	acetyl-CoA acetyltransferase 2 [Source:HGNC Symbol;Acc:HGNC:94]
ENSG00000177706	2.9195	1.21087	1.22547	0	0	FAM20C	7	192969	260745	+	4629	protein_coding	FAM20C, golgi associated secretory pathway kinase [Source:HGNC Symbol;Acc:HGNC:22140]
ENSG00000146540	1.1715	2.55742	-1.01838	0	0	C7orf50	7	996986	1138260	-	4961	protein_coding	chromosome 7 open reading frame 50 [Source:HGNC Symbol;Acc:HGNC:22421]
ENSG00000075624	79.3678	176.63	-1.15154	0	0	ACTB	7	5527151	5563784	-	3256	protein_coding	actin beta [Source:HGNC Symbol;Acc:HGNC:132]
ENSG00000075618	2.48453	7.36941	-1.48266	0	0	FSCN1	7	5592823	5606655	+	3692	protein_coding	fascin actin-bundling protein 1 [Source:HGNC Symbol;Acc:HGNC:11148]
[truncated: 22,121 more rows]
