# Supplementary material for: A Subpopulation of Schwann Cell-Like Cells With Nerve Regeneration Signatures Is Identified Through Single-Cell RNA Sequencing
Source: Front Physiol. 2021 May 10;12:637924. doi: 10.3389/fphys.2021.637924 (PMC8171402; doi:10.3389/fphys.2021.637924)
Supplement: Supplementary Table 2 — Differentially expressed genes within each cluster of single-cell populations. [file Data_Sheet_3.xlsx]

## Sheet: hAMSCs&SCLCs
Gene	Gene_name	cluster	avg_logFC	p_val	p_val_adj	pct.1	pct.2
ENSG00000182853	VMO1	0	1.58215	0	0	0.743	0.314
ENSG00000123496	IL13RA2	0	1.21276	0	0	0.715	0.291
ENSG00000086696	HSD17B2	0	1.19609	0	0	0.97	0.572
ENSG00000133048	CHI3L1	0	1.05747	0	0	0.776	0.392
ENSG00000146674	IGFBP3	0	1.01426	0	0	0.822	0.591
ENSG00000123689	G0S2	0	0.984956	0	0	0.586	0.231
ENSG00000104368	PLAT	0	0.981491	0	0	0.975	0.818
ENSG00000111275	ALDH2	0	0.925711	0	0	0.951	0.613
ENSG00000139329	LUM	0	0.908003	0	0	0.999	0.955
ENSG00000170458	CD14	0	0.904239	0	0	0.752	0.379
ENSG00000068366	ACSL4	0	0.859508	0	0	0.988	0.921
ENSG00000159167	STC1	0	0.85825	0	0	0.977	0.877
ENSG00000132329	RAMP1	0	0.780757	0	0	0.924	0.615
ENSG00000115461	IGFBP5	0	0.734262	0	0	0.999	0.966
ENSG00000163739	CXCL1	0	0.729496	0	0	1	0.998
ENSG00000103888	CEMIP	0	0.702491	0	0	0.902	0.716
ENSG00000008394	MGST1	0	0.689447	0	0	0.997	0.971
ENSG00000134363	FST	0	0.656004	0	0	0.965	0.811
ENSG00000175745	NR2F1	0	0.653	0	0	0.787	0.488
ENSG00000112096	SOD2	0	0.606455	0	0	0.999	0.976
ENSG00000069011	PITX1	0	0.58934	0	0	0.964	0.819
ENSG00000154188	ANGPT1	0	0.563003	0	0	0.78	0.409
ENSG00000130066	SAT1	0	0.554556	0	0	0.995	0.959
ENSG00000133639	BTG1	0	0.546183	0	0	0.995	0.932
ENSG00000064042	LIMCH1	0	0.525657	0	0	0.728	0.423
ENSG00000154736	ADAMTS5	0	0.513431	0	0	0.88	0.478
ENSG00000197006	METTL9	0	0.513344	0	0	0.999	0.961
ENSG00000117594	HSD11B1	0	0.510581	0	0	0.81	0.523
ENSG00000136156	ITM2B	0	0.51029	0	0	1	0.963
ENSG00000138449	SLC40A1	0	0.495633	0	0	0.639	0.236
ENSG00000134198	TSPAN2	0	0.494341	0	0	0.832	0.438
ENSG00000139112	GABARAPL1	0	0.489244	0	0	0.972	0.834
ENSG00000113389	NPR3	0	0.484502	0	0	0.637	0.284
ENSG00000164107	HAND2	0	0.479187	0	0	0.989	0.898
ENSG00000182636	NDN	0	0.478038	0	0	0.976	0.901
ENSG00000269893	SNHG8	0	0.47177	0	0	0.971	0.889
ENSG00000153234	NR4A2	0	0.469277	0	0	0.636	0.216
ENSG00000176788	BASP1	0	0.458431	0	0	1	0.981
ENSG00000127955	GNAI1	0	0.452731	0	0	0.941	0.801
ENSG00000003436	TFPI	0	0.451088	0	0	0.991	0.912
ENSG00000101439	CST3	0	0.42948	0	0	1	0.96
ENSG00000105835	NAMPT	0	0.428252	0	0	0.994	0.942
ENSG00000169756	LIMS1	0	0.426387	0	0	0.997	0.952
ENSG00000168300	PCMTD1	0	0.416866	0	0	0.969	0.793
ENSG00000108107	RPL28	0	0.412373	0	0	1	0.992
ENSG00000120693	SMAD9	0	0.412117	0	0	0.746	0.459
ENSG00000119138	KLF9	0	0.409874	0	0	0.97	0.82
ENSG00000115604	IL18R1	0	0.40967	0	0	0.589	0.158
ENSG00000168461	RAB31	0	0.394961	0	0	0.981	0.892
ENSG00000146278	PNRC1	0	0.376833	0	0	0.991	0.899
ENSG00000122378	FAM213A	0	0.368204	0	0	0.881	0.723
ENSG00000137876	RSL24D1	0	0.362694	0	0	0.997	0.933
ENSG00000164117	FBXO8	0	0.36058	0	0	0.781	0.59
ENSG00000172216	CEBPB	0	0.353232	0	0	0.999	0.953
ENSG00000104408	EIF3E	0	0.353197	0	0	0.999	0.947
ENSG00000104765	BNIP3L	0	0.35182	0	0	0.998	0.953
ENSG00000166033	HTRA1	0	0.350707	0	0	0.995	0.914
ENSG00000226742	HSBP1L1	0	0.3504	0	0	0.925	0.767
ENSG00000255302	EID1	0	0.340192	0	0	1	0.967
ENSG00000174080	CTSF	0	0.335623	0	0	0.923	0.708
ENSG00000213625	LEPROT	0	0.323529	0	0	0.996	0.941
ENSG00000086061	DNAJA1	0	0.321935	0	0	0.997	0.932
ENSG00000006118	TMEM132A	0	0.321871	0	0	0.996	0.949
ENSG00000158473	CD1D	0	0.313113	0	0	0.533	0.178
ENSG00000133112	TPT1	0	0.312771	0	0	1	0.996
ENSG00000111678	C12orf57	0	0.311723	0	0	0.998	0.949
ENSG00000116209	TMEM59	0	0.305634	0	0	1	0.953
ENSG00000196683	TOMM7	0	0.304926	0	0	1	0.974
ENSG00000065518	NDUFB4	0	0.300324	0	0	1	0.955
ENSG00000237125	HAND2-AS1	0	0.298614	0	0	0.908	0.73
ENSG00000224032	EPB41L4A-AS1	0	0.296166	0	0	0.921	0.764
ENSG00000116667	C1orf21	0	0.294998	0	0	0.929	0.786
ENSG00000127184	COX7C	0	0.294638	0	0	1	0.968
ENSG00000177954	RPS27	0	0.294329	0	0	1	0.992
ENSG00000131495	NDUFA2	0	0.291246	0	0	0.997	0.938
ENSG00000197565	COL4A6	0	0.288036	0	0	0.705	0.354
ENSG00000162191	UBXN1	0	0.287551	0	0	0.997	0.935
ENSG00000122406	RPL5	0	0.287248	0	0	1	0.985
ENSG00000156467	UQCRB	0	0.286535	0	0	0.999	0.968
ENSG00000114784	EIF1B	0	0.285502	0	0	0.993	0.907
ENSG00000156508	EEF1A1	0	0.280474	0	0	1	0.997
ENSG00000105373	GLTSCR2	0	0.279408	0	0	0.99	0.926
ENSG00000100316	RPL3	0	0.277877	0	0	1	0.988
ENSG00000165030	NFIL3	0	0.275449	0	0	0.845	0.638
ENSG00000196531	NACA	0	0.274973	0	0	1	0.982
ENSG00000109475	RPL34	0	0.271701	0	0	1	0.985
ENSG00000101558	VAPA	0	0.271655	0	0	1	0.959
ENSG00000134686	PHC2	0	0.266985	0	0	0.99	0.923
ENSG00000176978	DPP7	0	0.266853	0	0	0.994	0.931
ENSG00000173726	TOMM20	0	0.265708	0	0	0.999	0.958
ENSG00000147677	EIF3H	0	0.265213	0	0	0.998	0.946
ENSG00000042062	FAM65C	0	0.262509	0	0	0.677	0.298
ENSG00000143545	RAB13	0	0.261831	0	0	0.999	0.969
ENSG00000156976	EIF4A2	0	0.260903	0	0	0.993	0.948
ENSG00000148303	RPL7A	0	0.257272	0	0	1	0.987
ENSG00000170889	RPS9	0	0.256906	0	0	1	0.987
ENSG00000188846	RPL14	0	0.256242	0	0	1	0.984
ENSG00000198918	RPL39	0	0.2541	0	0	1	0.988
ENSG00000188153	COL4A5	0	0.251895	0	0	0.801	0.577
ENSG00000161970	RPL26	0	0.251132	0	0	1	0.987
ENSG00000135074	ADAM19	0	-0.250497	0	0	0.246	0.602
ENSG00000138119	MYOF	0	-0.261594	0	0	0.366	0.723
ENSG00000136153	LMO7	0	-0.272715	0	0	0.296	0.66
ENSG00000165996	HACD1	0	-0.292004	0	0	0.412	0.71
ENSG00000164924	YWHAZ	0	-0.292954	0	0	0.961	0.942
ENSG00000131459	GFPT2	0	-0.293971	0	0	0.407	0.752
ENSG00000228474	OST4	0	-0.306293	0	0	0.999	0.97
ENSG00000138071	ACTR2	0	-0.312628	0	0	0.919	0.93
ENSG00000205581	HMGN1	0	-0.315698	0	0	0.986	0.962
ENSG00000130176	CNN1	0	-0.319544	0	0	0.204	0.563
ENSG00000142949	PTPRF	0	-0.324917	0	0	0.588	0.82
ENSG00000067225	PKM	0	-0.327709	0	0	0.999	0.979
ENSG00000133816	MICAL2	0	-0.329209	0	0	0.273	0.702
ENSG00000002834	LASP1	0	-0.329244	0	0	0.627	0.838
ENSG00000134668	SPOCD1	0	-0.334729	0	0	0.318	0.727
ENSG00000196141	SPATS2L	0	-0.338739	0	0	0.704	0.867
ENSG00000213719	CLIC1	0	-0.341296	0	0	0.995	0.954
ENSG00000174099	MSRB3	0	-0.349109	0	0	0.729	0.874
ENSG00000064666	CNN2	0	-0.361525	0	0	0.773	0.88
ENSG00000137076	TLN1	0	-0.367386	0	0	0.952	0.935
ENSG00000102317	RBM3	0	-0.369849	0	0	0.946	0.945
ENSG00000114353	GNAI2	0	-0.370561	0	0	0.973	0.949
ENSG00000071127	WDR1	0	-0.374705	0	0	0.896	0.921
ENSG00000157613	CREB3L1	0	-0.377468	0	0	0.432	0.785
ENSG00000092841	MYL6	0	-0.381081	0	0	1	0.99
ENSG00000197043	ANXA6	0	-0.38178	0	0	0.704	0.869
ENSG00000161638	ITGA5	0	-0.385532	0	0	0.575	0.847
ENSG00000124942	AHNAK	0	-0.393795	0	0	0.634	0.84
ENSG00000155366	RHOC	0	-0.395702	0	0	0.942	0.937
ENSG00000162704	ARPC5	0	-0.397241	0	0	0.989	0.953
ENSG00000091972	CD200	0	-0.400368	0	0	0.22	0.66
ENSG00000136240	KDELR2	0	-0.403431	0	0	0.99	0.962
ENSG00000128595	CALU	0	-0.403733	0	0	0.999	0.963
ENSG00000088986	DYNLL1	0	-0.404303	0	0	0.998	0.968
ENSG00000172757	CFL1	0	-0.406601	0	0	1	0.981
ENSG00000177697	CD151	0	-0.407284	0	0	0.946	0.937
ENSG00000181649	PHLDA2	0	-0.412654	0	0	0.547	0.81
ENSG00000145817	YIPF5	0	-0.414107	0	0	0.965	0.945
ENSG00000130402	ACTN4	0	-0.414927	0	0	0.895	0.919
ENSG00000070404	FSTL3	0	-0.415929	0	0	0.663	0.858
ENSG00000163110	PDLIM5	0	-0.417264	0	0	0.669	0.848
ENSG00000150093	ITGB1	0	-0.417416	0	0	1	0.968
ENSG00000115091	ACTR3	0	-0.417479	0	0	0.937	0.933
ENSG00000113657	DPYSL3	0	-0.420357	0	0	0.425	0.806
ENSG00000067057	PFKP	0	-0.422073	0	0	0.784	0.889
ENSG00000142227	EMP3	0	-0.429629	0	0	0.911	0.931
ENSG00000143549	TPM3	0	-0.430756	0	0	0.932	0.935
ENSG00000136810	TXN	0	-0.433038	0	0	0.998	0.969
ENSG00000184009	ACTG1	0	-0.453432	0	0	1	0.989
ENSG00000160789	LMNA	0	-0.457951	0	0	0.901	0.915
ENSG00000131236	CAP1	0	-0.458141	0	0	0.968	0.944
ENSG00000178922	HYI	0	-0.462978	0	0	0.698	0.855
ENSG00000136068	FLNB	0	-0.470824	0	0	0.681	0.867
ENSG00000075618	FSCN1	0	-0.473088	0	0	0.775	0.895
ENSG00000166147	FBN1	0	-0.489119	0	0	0.828	0.901
ENSG00000170558	CDH2	0	-0.498568	0	0	0.884	0.922
ENSG00000100345	MYH9	0	-0.50626	0	0	0.929	0.934
ENSG00000142156	COL6A1	0	-0.509924	0	0	0.861	0.93
ENSG00000163466	ARPC2	0	-0.509943	0	0	0.997	0.973
ENSG00000143933	CALM2	0	-0.515963	0	0	0.999	0.971
ENSG00000135318	NT5E	0	-0.522286	0	0	0.604	0.877
ENSG00000159176	CSRP1	0	-0.526882	0	0	0.925	0.93
ENSG00000150938	CRIM1	0	-0.527771	0	0	0.701	0.86
ENSG00000103187	COTL1	0	-0.528939	0	0	0.976	0.955
ENSG00000159335	PTMS	0	-0.534321	0	0	0.947	0.943
ENSG00000154277	UCHL1	0	-0.543903	0	0	0.851	0.932
ENSG00000173457	PPP1R14B	0	-0.545297	0	0	0.967	0.959
ENSG00000106211	HSPB1	0	-0.548666	0	0	0.919	0.934
ENSG00000108518	PFN1	0	-0.548809	0	0	1	0.977
ENSG00000105974	CAV1	0	-0.552951	0	0	0.316	0.721
ENSG00000136026	CKAP4	0	-0.558289	0	0	0.944	0.943
ENSG00000189159	HN1	0	-0.560018	0	0	0.816	0.885
ENSG00000163359	COL6A3	0	-0.562065	0	0	0.502	0.826
ENSG00000034510	TMSB10	0	-0.562668	0	0	1	0.997
ENSG00000204262	COL5A2	0	-0.564306	0	0	0.794	0.905
ENSG00000196923	PDLIM7	0	-0.566988	0	0	0.827	0.927
ENSG00000197956	S100A6	0	-0.568983	0	0	0.997	0.98
ENSG00000130635	COL5A1	0	-0.58233	0	0	0.721	0.895
ENSG00000167460	TPM4	0	-0.592458	0	0	0.997	0.976
ENSG00000149257	SERPINH1	0	-0.597814	0	0	0.807	0.912
ENSG00000177469	PTRF	0	-0.597861	0	0	0.846	0.924
ENSG00000072110	ACTN1	0	-0.608929	0	0	0.959	0.953
ENSG00000198467	TPM2	0	-0.616358	0	0	1	0.99
ENSG00000176014	TUBB6	0	-0.624771	0	0	0.787	0.898
ENSG00000128606	LRRC17	0	-0.626754	0	0	0.372	0.735
ENSG00000196924	FLNA	0	-0.634493	0	0	0.954	0.948
ENSG00000163171	CDC42EP3	0	-0.643892	0	0	0.56	0.836
ENSG00000170955	PRKCDBP	0	-0.648926	0	0	0.79	0.907
ENSG00000134013	LOXL2	0	-0.657301	0	0	0.843	0.917
ENSG00000142669	SH3BGRL3	0	-0.681617	0	0	0.995	0.971
ENSG00000163191	S100A11	0	-0.689962	0	0	0.998	0.978
ENSG00000113140	SPARC	0	-0.696489	0	0	0.977	0.95
ENSG00000167552	TUBA1A	0	-0.730111	0	0	0.844	0.905
ENSG00000131711	MAP1B	0	-0.743203	0	0	0.67	0.902
ENSG00000115414	FN1	0	-0.835223	0	0	0.987	0.964
ENSG00000075624	ACTB	0	-0.854807	0	0	1	0.99
ENSG00000197747	S100A10	0	-0.86526	0	0	0.557	0.845
ENSG00000026025	VIM	0	-0.872654	0	0	0.997	0.985
ENSG00000164692	COL1A2	0	-0.879698	0	0	0.875	0.941
ENSG00000101335	MYL9	0	-0.923493	0	0	0.898	0.941
ENSG00000182718	ANXA2	0	-0.92391	0	0	0.959	0.955
ENSG00000123416	TUBA1B	0	-0.939085	0	0	0.971	0.947
ENSG00000100097	LGALS1	0	-0.96548	0	0	0.99	0.981
ENSG00000235162	C12orf75	0	-0.991447	0	0	0.775	0.919
ENSG00000137801	THBS1	0	-1.06768	0	0	0.645	0.855
ENSG00000108821	COL1A1	0	-1.0855	0	0	0.88	0.943
ENSG00000140416	TPM1	0	-1.29675	0	0	0.972	0.978
ENSG00000107796	ACTA2	0	-1.3689	0	0	0.59	0.835
ENSG00000106366	SERPINE1	0	-1.63545	0	0	0.69	0.93
ENSG00000149591	TAGLN	0	-1.63652	0	0	0.77	0.927
ENSG00000145425	RPS3A	0	0.252735	8.04235e-308	1.68954e-303	1	0.986
ENSG00000140682	TGFB1I1	0	-0.362073	7.35775e-307	1.54572e-302	0.837	0.907
ENSG00000067082	KLF6	0	-0.364385	3.04662e-306	6.40034e-302	0.502	0.78
ENSG00000182118	FAM89A	0	0.495709	4.57988e-304	9.62141e-300	0.815	0.646
ENSG00000173376	NDNF	0	0.251215	2.89869e-303	6.08957e-299	0.371	0.091
ENSG00000112306	RPS12	0	0.264312	3.52919e-303	7.41413e-299	1	0.991
ENSG00000089248	ERP29	0	0.254581	5.28054e-303	1.10934e-298	0.998	0.936
ENSG00000011198	ABHD5	0	0.377977	5.89276e-303	1.23795e-298	0.941	0.838
ENSG00000149273	RPS3	0	0.254535	2.14911e-302	4.51485e-298	1	0.987
ENSG00000158710	TAGLN2	0	-0.311575	4.98597e-302	1.04745e-297	0.983	0.952
ENSG00000102172	SMS	0	-0.368968	3.51405e-301	7.38231e-297	0.912	0.919
ENSG00000175550	DRAP1	0	-0.279929	4.97659e-301	1.04548e-296	0.987	0.949
ENSG00000125753	VASP	0	-0.298337	1.37981e-300	2.8987e-296	0.649	0.834
ENSG00000011465	DCN	0	0.648626	3.75405e-300	7.88651e-296	0.998	0.964
ENSG00000198959	TGM2	0	0.525923	1.83612e-299	3.85731e-295	0.988	0.923
ENSG00000139211	AMIGO2	0	-0.374942	4.81793e-299	1.01215e-294	0.431	0.724
ENSG00000140379	BCL2A1	0	0.455374	5.99672e-299	1.25979e-294	0.719	0.42
ENSG00000106538	RARRES2	0	0.282002	8.7024e-298	1.8282e-293	0.485	0.162
ENSG00000068697	LAPTM4A	0	0.289538	1.00153e-296	2.10401e-292	0.999	0.944
ENSG00000141522	ARHGDIA	0	-0.309995	1.39214e-296	2.92461e-292	0.945	0.935
ENSG00000128245	YWHAH	0	-0.411981	1.64803e-296	3.46218e-292	0.793	0.875
ENSG00000133872	SARAF	0	0.257939	4.68307e-296	9.83819e-292	0.998	0.946
ENSG00000157557	ETS2	0	0.283271	2.97298e-292	6.24563e-288	0.83	0.626
ENSG00000124731	TREM1	0	0.33233	3.239e-292	6.8045e-288	0.717	0.432
ENSG00000101608	MYL12A	0	-0.345516	5.44593e-292	1.14408e-287	1	0.978
ENSG00000126458	RRAS	0	-0.324207	1.56042e-291	3.27813e-287	0.951	0.931
ENSG00000203667	COX20	0	-0.319501	3.38777e-291	7.11702e-287	0.818	0.897
ENSG00000105971	CAV2	0	-0.295073	9.9212e-291	2.08425e-286	0.459	0.742
ENSG00000153714	LURAP1L	0	0.285502	1.78546e-290	3.7509e-286	0.865	0.645
ENSG00000160014	CALM3	0	-0.329371	3.86526e-290	8.12013e-286	0.865	0.909
ENSG00000120875	DUSP4	0	0.39449	3.00122e-289	6.30496e-285	0.547	0.257
ENSG00000183087	GAS6	0	-0.549	1.30075e-288	2.73261e-284	0.916	0.937
ENSG00000223414	LINC00473	0	0.343481	1.3924e-288	2.92515e-284	0.772	0.52
ENSG00000145824	CXCL14	0	0.946155	7.2716e-288	1.52762e-283	0.288	0.049
ENSG00000113739	STC2	0	-0.470481	1.67572e-287	3.52035e-283	0.768	0.888
ENSG00000129128	SPCS3	0	-0.299311	5.93722e-286	1.24729e-281	0.95	0.935
ENSG00000168268	NT5DC2	0	-0.336325	1.63267e-285	3.42992e-281	0.932	0.941
ENSG00000164761	TNFRSF11B	0	0.800647	1.47051e-283	3.08925e-279	0.614	0.297
ENSG00000255112	CHMP1B	0	0.536023	6.09703e-283	1.28086e-278	0.957	0.858
ENSG00000184374	COLEC10	0	0.407805	1.03776e-280	2.18014e-276	0.346	0.084
ENSG00000118257	NRP2	0	-0.429729	1.52715e-279	3.20823e-275	0.902	0.922
ENSG00000177410	ZFAS1	0	0.285453	2.27345e-279	4.77607e-275	0.999	0.962
ENSG00000067560	RHOA	0	-0.27468	3.28208e-279	6.89499e-275	0.992	0.959
ENSG00000113369	ARRDC3	0	0.278801	1.05227e-278	2.21062e-274	0.808	0.584
ENSG00000119655	NPC2	0	0.292291	3.38707e-277	7.11555e-273	0.992	0.922
ENSG00000114850	SSR3	0	-0.275049	3.24922e-276	6.82596e-272	0.996	0.965
ENSG00000197879	MYO1C	0	-0.281789	1.20606e-274	2.53368e-270	0.758	0.869
ENSG00000008952	SEC62	0	0.257012	2.71059e-274	5.6944e-270	1	0.95
ENSG00000189221	MAOA	0	0.291099	4.22847e-274	8.88318e-270	0.542	0.26
ENSG00000089327	FXYD5	0	-0.326031	2.01523e-273	4.2336e-269	0.853	0.916
ENSG00000221869	CEBPD	0	0.441842	7.31472e-273	1.53668e-268	0.995	0.951
ENSG00000152661	GJA1	0	0.344885	7.5183e-272	1.57945e-267	0.951	0.848
ENSG00000118680	MYL12B	0	-0.256843	1.8118e-270	3.80623e-266	0.999	0.963
ENSG00000072682	P4HA2	0	-0.340525	7.01818e-269	1.47438e-264	0.805	0.889
ENSG00000024422	EHD2	0	-0.270254	7.49233e-269	1.57399e-264	0.664	0.841
ENSG00000117519	CNN3	0	-0.332585	2.32317e-268	4.88052e-264	0.897	0.911
ENSG00000102007	PLP2	0	-0.324057	9.92033e-268	2.08406e-263	0.796	0.882
ENSG00000154096	THY1	0	-0.367146	6.23201e-267	1.30922e-262	0.551	0.789
ENSG00000022267	FHL1	0	0.286275	7.28915e-267	1.5313e-262	0.703	0.409
ENSG00000117335	CD46	0	0.311975	3.27292e-266	6.87576e-262	0.943	0.862
ENSG00000136379	ABHD17C	0	0.25134	1.31956e-265	2.77212e-261	0.778	0.557
ENSG00000138650	PCDH10	0	-0.300206	4.51547e-265	9.48611e-261	0.336	0.655
ENSG00000173706	HEG1	0	-0.43547	6.22958e-265	1.30871e-260	0.729	0.87
ENSG00000167900	TK1	0	-0.335764	1.06189e-263	2.23082e-259	0.081	0.381
ENSG00000100106	TRIOBP	0	-0.275721	3.5625e-263	7.48411e-259	0.731	0.876
ENSG00000177426	TGIF1	0	0.287819	7.44779e-263	1.56463e-258	0.967	0.864
ENSG00000099622	CIRBP	0	0.257784	7.59966e-262	1.59654e-257	0.993	0.948
ENSG00000111716	LDHB	0	0.260127	8.46431e-261	1.77818e-256	0.999	0.956
ENSG00000102531	FNDC3A	0	0.282106	9.45391e-261	1.98608e-256	0.875	0.747
ENSG00000100906	NFKBIA	0	0.279234	4.90225e-260	1.02986e-255	0.988	0.921
ENSG00000213853	EMP2	0	0.41713	3.814e-259	8.01246e-255	0.793	0.578
ENSG00000168542	COL3A1	0	-0.610477	3.06479e-257	6.43852e-253	0.935	0.941
ENSG00000179820	MYADM	0	-0.290139	1.58881e-256	3.33777e-252	0.679	0.832
ENSG00000166173	LARP6	0	-0.28758	2.31105e-256	4.85504e-252	0.829	0.905
ENSG00000243927	MRPS6	0	0.320367	3.47605e-256	7.30248e-252	0.99	0.93
ENSG00000005243	COPZ2	0	-0.307006	1.41402e-255	2.97058e-251	0.757	0.875
ENSG00000117114	ADGRL2	0	0.250826	2.46726e-253	5.18322e-249	0.617	0.364
ENSG00000074842	MYDGF	0	-0.28908	7.88066e-253	1.65557e-248	0.998	0.957
ENSG00000146386	ABRACL	0	-0.257557	1.20139e-249	2.52389e-245	0.618	0.816
ENSG00000152377	SPOCK1	0	-0.379463	1.55289e-248	3.26231e-244	0.719	0.88
ENSG00000013297	CLDN11	0	-0.342951	5.83073e-248	1.22492e-243	0.175	0.485
ENSG00000164171	ITGA2	0	-0.402684	3.43275e-247	7.21153e-243	0.811	0.903
ENSG00000154380	ENAH	0	-0.328647	2.91347e-246	6.12063e-242	0.733	0.868
ENSG00000118515	SGK1	0	-0.411656	2.99922e-246	6.30075e-242	0.46	0.725
ENSG00000198668	CALM1	0	-0.315267	3.02101e-246	6.34655e-242	0.985	0.948
ENSG00000164111	ANXA5	0	-0.345805	3.35959e-246	7.05782e-242	0.999	0.979
ENSG00000105355	PLIN3	0	-0.280744	5.93955e-242	1.24778e-237	0.825	0.892
ENSG00000184840	TMED9	0	-0.265082	1.50657e-241	3.165e-237	0.99	0.941
ENSG00000178980	SEPW1	0	-0.314527	8.54137e-240	1.79437e-235	0.981	0.95
ENSG00000163661	PTX3	0	-0.509836	2.09031e-239	4.39133e-235	0.154	0.46
ENSG00000154556	SORBS2	0	0.290626	2.65307e-239	5.57356e-235	0.607	0.351
ENSG00000105968	H2AFV	0	-0.348959	6.0975e-239	1.28096e-234	0.927	0.929
ENSG00000141753	IGFBP4	0	0.457472	6.47688e-239	1.36066e-234	0.999	0.976
ENSG00000170961	HAS2	0	-0.333055	4.11874e-237	8.65265e-233	0.314	0.612
ENSG00000099194	SCD	0	-0.272214	3.8544e-236	8.09733e-232	0.531	0.79
ENSG00000142173	COL6A2	0	-0.402041	4.89646e-236	1.02865e-231	0.955	0.946
ENSG00000277443	MARCKS	0	-0.338099	6.23921e-236	1.31073e-231	0.942	0.93
ENSG00000164687	FABP5	0	-0.478232	5.02808e-235	1.0563e-230	0.632	0.792
ENSG00000002586	CD99	0	-0.272766	8.84876e-235	1.85895e-230	0.995	0.957
ENSG00000131435	PDLIM4	0	-0.265978	4.70063e-234	9.87508e-230	0.876	0.914
ENSG00000143870	PDIA6	0	-0.301151	2.02604e-233	4.2563e-229	0.993	0.949
ENSG00000182628	SKA2	0	-0.261519	4.22679e-233	8.87965e-229	0.497	0.747
ENSG00000163584	RPL22L1	0	-0.434718	5.38095e-232	1.13043e-227	0.928	0.924
ENSG00000132507	EIF5A	0	-0.291542	6.90552e-232	1.45071e-227	0.989	0.952
ENSG00000184752	NDUFA12	0	-0.329426	1.27583e-229	2.68027e-225	0.983	0.941
ENSG00000147257	GPC3	0	0.444771	3.58237e-229	7.52583e-225	0.708	0.494
ENSG00000185624	P4HB	0	-0.250409	1.04069e-228	2.18629e-224	0.999	0.97
ENSG00000166347	CYB5A	0	0.26982	4.29719e-226	9.02753e-222	0.97	0.898
ENSG00000131370	SH3BP5	0	0.302209	9.46401e-226	1.9882e-221	0.756	0.594
ENSG00000203722	RAET1G	0	0.265305	5.59398e-224	1.17518e-219	0.547	0.297
ENSG00000165949	IFI27	0	-0.633513	4.97038e-223	1.04418e-218	0.302	0.636
ENSG00000198830	HMGN2	0	-0.560758	7.65106e-222	1.60734e-217	0.903	0.917
ENSG00000187608	ISG15	0	-0.548513	2.63481e-221	5.53522e-217	0.794	0.903
ENSG00000125538	IL1B	0	0.5711	6.08037e-221	1.27736e-216	0.984	0.921
ENSG00000110092	CCND1	0	-0.448777	2.18493e-219	4.59011e-215	0.93	0.937
ENSG00000188343	FAM92A1	0	0.272743	3.92805e-218	8.25204e-214	0.918	0.838
ENSG00000108829	LRRC59	0	-0.263872	1.94038e-217	4.07634e-213	0.864	0.897
ENSG00000138080	EMILIN1	0	-0.261869	2.61743e-217	5.49869e-213	0.803	0.893
ENSG00000179218	CALR	0	-0.316434	9.01912e-217	1.89474e-212	0.999	0.963
ENSG00000166803	KIAA0101	0	-0.406083	1.05643e-215	2.21935e-211	0.084	0.348
ENSG00000155368	DBI	0	-0.25753	2.25513e-215	4.73757e-211	0.995	0.955
ENSG00000157227	MMP14	0	-0.304361	2.9597e-215	6.21774e-211	0.675	0.86
ENSG00000026508	CD44	0	-0.460203	1.31785e-214	2.76854e-210	0.92	0.928
ENSG00000006327	TNFRSF12A	0	-0.307614	1.5897e-212	3.33964e-208	0.976	0.956
ENSG00000124882	EREG	0	0.280855	2.48099e-212	5.21206e-208	0.325	0.094
ENSG00000203760	CENPW	0	-0.330705	1.38114e-210	2.9015e-206	0.215	0.492
ENSG00000167244	IGF2	0	0.633092	1.48454e-210	3.11872e-206	0.633	0.377
ENSG00000182871	COL18A1	0	0.37925	2.13768e-210	4.49083e-206	0.81	0.683
ENSG00000115457	IGFBP2	0	0.4372	3.10474e-209	6.52244e-205	0.314	0.091
ENSG00000091986	CCDC80	0	-0.419085	8.20051e-207	1.72276e-202	0.694	0.843
ENSG00000134294	SLC38A2	0	-0.328196	7.1975e-206	1.51205e-201	0.972	0.946
ENSG00000137331	IER3	0	0.351594	2.41074e-204	5.06449e-200	1	0.98
ENSG00000166582	CENPV	0	-0.268219	6.21105e-203	1.30482e-198	0.593	0.781
ENSG00000100196	KDELR3	0	-0.288981	3.82399e-202	8.03343e-198	0.868	0.904
ENSG00000166741	NNMT	0	0.466179	6.59932e-202	1.38639e-197	0.999	0.963
ENSG00000148175	STOM	0	0.266659	4.429e-200	9.30444e-196	0.715	0.534
ENSG00000114115	RBP1	0	0.532792	4.90418e-200	1.03027e-195	0.654	0.448
ENSG00000139278	GLIPR1	0	-0.291565	1.18136e-197	2.48181e-193	0.893	0.912
ENSG00000130429	ARPC1B	0	-0.25704	1.22402e-197	2.57143e-193	0.989	0.956
ENSG00000168679	SLC16A4	0	0.345066	1.58503e-196	3.32983e-192	0.665	0.48
ENSG00000172115	CYCS	0	-0.284747	5.62513e-195	1.18173e-190	0.961	0.931
ENSG00000222041	LINC00152	0	-0.320067	2.97072e-194	6.24088e-190	0.836	0.894
ENSG00000145555	MYO10	0	-0.377819	6.51231e-193	1.36811e-188	0.847	0.889
ENSG00000143387	CTSK	0	0.429946	2.61076e-192	5.48469e-188	0.597	0.368
ENSG00000124875	CXCL6	0	0.545662	1.32658e-190	2.78688e-186	0.996	0.981
ENSG00000103489	XYLT1	0	-0.252705	3.14088e-190	6.59836e-186	0.484	0.709
ENSG00000141052	MYOCD	0	-0.280572	5.85736e-189	1.23051e-184	0.313	0.593
ENSG00000129757	CDKN1C	0	0.273983	2.18157e-186	4.58305e-182	0.869	0.715
ENSG00000156804	FBXO32	0	0.344264	8.85532e-186	1.86032e-181	0.828	0.635
ENSG00000112245	PTP4A1	0	0.348787	1.10727e-183	2.32615e-179	0.962	0.918
ENSG00000148344	PTGES	0	0.305446	3.00853e-182	6.32033e-178	0.943	0.838
ENSG00000141526	SLC16A3	0	-0.253354	4.73967e-182	9.9571e-178	0.993	0.949
ENSG00000198431	TXNRD1	0	-0.297287	6.87274e-180	1.44383e-175	0.756	0.862
ENSG00000116649	SRM	0	-0.253004	2.29585e-179	4.82312e-175	0.98	0.945
ENSG00000173432	SAA1	0	0.450077	7.1999e-178	1.51256e-173	0.599	0.334
ENSG00000110492	MDK	0	-0.272703	2.36234e-177	4.9628e-173	0.649	0.847
ENSG00000142871	CYR61	0	-0.577094	4.87023e-177	1.02314e-172	0.909	0.923
ENSG00000137831	UACA	0	-0.316538	8.75175e-177	1.83857e-172	0.637	0.804
ENSG00000057019	DCBLD2	0	-0.290563	2.20225e-176	4.62649e-172	0.759	0.866
ENSG00000145386	CCNA2	0	-0.287182	3.2218e-175	6.76835e-171	0.105	0.345
ENSG00000182534	MXRA7	0	-0.260505	4.21095e-174	8.84637e-170	0.92	0.928
ENSG00000139926	FRMD6	0	-0.252265	6.97244e-172	1.46477e-167	0.613	0.79
ENSG00000186480	INSIG1	0	-0.298311	1.01517e-170	2.13268e-166	0.479	0.741
ENSG00000101413	RPRD1B	0	0.256982	1.54225e-169	3.23995e-165	0.661	0.495
ENSG00000188643	S100A16	0	-0.297114	1.42047e-167	2.98413e-163	0.803	0.881
ENSG00000116717	GADD45A	0	-0.301929	2.97433e-167	6.24848e-163	0.372	0.624
ENSG00000106333	PCOLCE	0	-0.250935	4.30018e-166	9.03381e-162	0.506	0.758
ENSG00000133657	ATP13A3	0	-0.321846	1.5222e-165	3.19785e-161	0.866	0.914
ENSG00000152952	PLOD2	0	-0.372693	3.17725e-165	6.67477e-161	0.995	0.962
ENSG00000115419	GLS	0	-0.277931	3.10208e-164	6.51685e-160	0.708	0.838
ENSG00000099901	RANBP1	0	-0.289651	1.84072e-162	3.86699e-158	0.984	0.944
ENSG00000137309	HMGA1	0	-0.336049	6.26266e-161	1.31566e-156	0.931	0.938
ENSG00000073712	FERMT2	0	-0.264326	3.12889e-160	6.57318e-156	0.825	0.881
ENSG00000176170	SPHK1	0	-0.298516	7.04974e-160	1.48101e-155	0.487	0.71
ENSG00000149968	MMP3	0	0.725177	2.09054e-159	4.3918e-155	0.578	0.351
ENSG00000168938	PPIC	0	-0.253017	4.148e-159	8.71411e-155	0.752	0.862
ENSG00000095752	IL11	0	0.480028	2.16783e-158	4.55418e-154	0.97	0.918
ENSG00000099860	GADD45B	0	-0.377675	1.05697e-155	2.22048e-151	0.407	0.644
ENSG00000025708	TYMP	0	-0.39104	7.15798e-154	1.50375e-149	0.85	0.902
ENSG00000144810	COL8A1	0	0.473127	2.06842e-153	4.34533e-149	0.833	0.697
ENSG00000122786	CALD1	0	-0.340015	5.44168e-148	1.14319e-143	1	0.985
ENSG00000181617	FDCSP	0	0.687439	1.2045e-146	2.53042e-142	0.489	0.283
ENSG00000122641	INHBA	0	-0.44508	2.63937e-143	5.5448e-139	0.942	0.953
ENSG00000167553	TUBA1C	0	-0.445505	6.52766e-143	1.37133e-138	0.932	0.913
ENSG00000160932	LY6E	0	-0.356357	7.69397e-143	1.61635e-138	0.975	0.945
ENSG00000171867	PRNP	0	-0.508726	2.23127e-137	4.68744e-133	0.814	0.868
ENSG00000181019	NQO1	0	-0.261359	1.1779e-136	2.47452e-132	0.637	0.8
ENSG00000176890	TYMS	0	-0.376979	1.55227e-136	3.26101e-132	0.18	0.392
ENSG00000137267	TUBB2A	0	-0.250308	1.16087e-134	2.43875e-130	0.541	0.707
ENSG00000282057	RP4-621F18.2	0	-0.255332	2.77882e-134	5.83774e-130	0.379	0.597
ENSG00000272841	RP3-428L16.2	0	0.256748	5.89749e-129	1.23895e-124	0.537	0.357
ENSG00000109861	CTSC	0	0.409212	2.52926e-128	5.31346e-124	0.948	0.868
ENSG00000162493	PDPN	0	0.255355	1.83661e-127	3.85835e-123	0.881	0.799
ENSG00000166923	GREM1	0	-0.874469	5.89412e-127	1.23824e-122	0.282	0.476
ENSG00000163734	CXCL3	0	0.488484	2.14434e-126	4.50484e-122	0.968	0.922
ENSG00000188229	TUBB4B	0	-0.498301	3.01802e-118	6.34025e-114	0.932	0.905
ENSG00000167772	ANGPTL4	0	-0.382604	2.54585e-114	5.34833e-110	0.927	0.932
ENSG00000085662	AKR1B1	0	0.33551	4.91293e-114	1.03211e-109	0.996	0.963
ENSG00000100234	TIMP3	0	-0.487496	1.95664e-110	4.1105e-106	0.619	0.749
ENSG00000164932	CTHRC1	0	-0.314565	2.12533e-110	4.4649e-106	0.954	0.949
ENSG00000154734	ADAMTS1	0	0.283374	6.94379e-109	1.45875e-104	0.842	0.74
ENSG00000204397	CARD16	0	0.393324	1.73784e-107	3.65086e-103	0.601	0.488
ENSG00000164611	PTTG1	0	-0.624647	2.39384e-107	5.02899e-103	0.471	0.633
ENSG00000112715	VEGFA	0	-0.27302	6.78697e-107	1.42581e-102	0.809	0.892
ENSG00000121039	RDH10	0	0.314373	8.14764e-105	1.71166e-100	0.553	0.417
ENSG00000112081	SRSF3	0	-0.264297	3.13735e-104	6.59094e-100	0.974	0.936
ENSG00000123975	CKS2	0	-0.471798	2.38301e-98	5.00624e-94	0.536	0.694
ENSG00000126709	IFI6	0	-0.317171	1.737e-97	3.64909e-93	0.709	0.84
ENSG00000135046	ANXA1	0	-0.28915	1.21056e-95	2.54315e-91	0.881	0.911
ENSG00000134339	SAA2	0	0.313729	2.47915e-94	5.2082e-90	0.35	0.175
ENSG00000163735	CXCL5	0	0.400106	5.97189e-94	1.25457e-89	0.955	0.909
ENSG00000170421	KRT8	0	-0.338114	3.47607e-92	7.30253e-88	0.965	0.927
ENSG00000173207	CKS1B	0	-0.351894	6.53617e-92	1.37312e-87	0.437	0.605
ENSG00000102802	MEDAG	0	-0.419637	5.31277e-89	1.11611e-84	0.523	0.689
ENSG00000137573	SULF1	0	-0.255331	3.94257e-88	8.28256e-84	0.34	0.516
ENSG00000187498	COL4A1	0	-0.327195	2.04324e-84	4.29243e-80	0.705	0.783
ENSG00000134057	CCNB1	0	-0.365283	2.42694e-80	5.09851e-76	0.155	0.306
ENSG00000129116	PALLD	0	-0.25335	4.92251e-80	1.03412e-75	0.924	0.925
ENSG00000135919	SERPINE2	0	-0.398324	5.52372e-80	1.16042e-75	0.971	0.955
ENSG00000113810	SMC4	0	-0.254013	5.01642e-79	1.05385e-74	0.281	0.45
ENSG00000120129	DUSP1	0	0.307645	6.17146e-76	1.2965e-71	0.959	0.914
ENSG00000196230	TUBB	0	-0.278315	1.31657e-73	2.76584e-69	0.997	0.969
ENSG00000145681	HAPLN1	0	-0.266945	2.53561e-73	5.3268e-69	0.143	0.293
ENSG00000164032	H2AFZ	0	-0.428701	9.60865e-72	2.01859e-67	0.999	0.966
ENSG00000170801	HTRA3	0	0.300059	2.89449e-68	6.08075e-64	0.942	0.879
ENSG00000118526	TCF21	0	0.283616	2.22707e-66	4.67863e-62	0.542	0.448
ENSG00000107984	DKK1	0	-0.355792	5.21559e-66	1.09569e-61	0.699	0.787
ENSG00000130303	BST2	0	-0.275021	6.03709e-66	1.26827e-61	0.747	0.806
ENSG00000138685	FGF2	0	-0.25589	1.16616e-65	2.44988e-61	0.91	0.916
ENSG00000117632	STMN1	0	-0.418361	2.52724e-59	5.30923e-55	0.879	0.875
ENSG00000196154	S100A4	0	-0.270985	1.87113e-52	3.93088e-48	0.555	0.691
ENSG00000117525	F3	0	-0.344941	3.16095e-44	6.64053e-40	0.555	0.645
ENSG00000173221	GLRX	0	-0.306826	3.11762e-40	6.5495e-36	0.994	0.956
ENSG00000147872	PLIN2	0	-0.35127	4.19268e-38	8.80798e-34	0.979	0.949
ENSG00000182481	KPNA2	0	-0.303413	3.55889e-34	7.47651e-30	0.629	0.706
ENSG00000106484	MEST	0	-0.344473	1.64741e-27	3.46089e-23	0.766	0.757
ENSG00000108106	UBE2S	0	-0.390574	3.3528e-14	7.04356e-10	0.984	0.94
ENSG00000196611	MMP1	0	-0.753738	2.28758e-08	0.000480574	0.469	0.507
ENSG00000072274	TFRC	0	0.421176	1.83226e-05	0.384922	0.86	0.87
ENSG00000115009	CCL20	0	0.554038	0.000519194	1	0.318	0.302
ENSG00000107796	ACTA2	1	1.36124	0	0	0.945	0.688
ENSG00000149591	TAGLN	1	1.35313	0	0	0.997	0.832
ENSG00000140416	TPM1	1	1.01202	0	0	1	0.969
ENSG00000101335	MYL9	1	0.932257	0	0	0.998	0.903
ENSG00000198467	TPM2	1	0.804751	0	0	1	0.992
ENSG00000075624	ACTB	1	0.743036	0	0	1	0.991
ENSG00000182718	ANXA2	1	0.704465	0	0	0.999	0.943
ENSG00000142871	CYR61	1	0.697376	0	0	0.996	0.894
ENSG00000122786	CALD1	1	0.617968	0	0	1	0.987
ENSG00000183087	GAS6	1	0.615843	0	0	0.996	0.909
ENSG00000159176	CSRP1	1	0.602884	0	0	0.999	0.906
ENSG00000167552	TUBA1A	1	0.59461	0	0	0.99	0.851
ENSG00000106211	HSPB1	1	0.576338	0	0	0.996	0.908
ENSG00000170421	KRT8	1	0.565311	0	0	0.984	0.927
ENSG00000072110	ACTN1	1	0.54686	0	0	0.999	0.941
ENSG00000092841	MYL6	1	0.545614	0	0	1	0.991
ENSG00000187498	COL4A1	1	0.521898	0	0	0.95	0.695
ENSG00000150938	CRIM1	1	0.515044	0	0	0.982	0.749
ENSG00000134013	LOXL2	1	0.512469	0	0	0.993	0.86
ENSG00000196924	FLNA	1	0.510983	0	0	0.998	0.935
ENSG00000235162	C12orf75	1	0.502477	0	0	0.991	0.83
ENSG00000143933	CALM2	1	0.49158	0	0	1	0.975
ENSG00000196923	PDLIM7	1	0.486606	0	0	0.992	0.861
ENSG00000103187	COTL1	1	0.474164	0	0	0.999	0.95
ENSG00000101608	MYL12A	1	0.471144	0	0	0.999	0.981
ENSG00000163110	PDLIM5	1	0.470959	0	0	0.969	0.727
ENSG00000163171	CDC42EP3	1	0.455045	0	0	0.952	0.673
ENSG00000184009	ACTG1	1	0.432996	0	0	1	0.991
ENSG00000164111	ANXA5	1	0.423578	0	0	1	0.982
ENSG00000139211	AMIGO2	1	0.409906	0	0	0.882	0.54
ENSG00000177469	PTRF	1	0.398465	0	0	0.991	0.867
ENSG00000100345	MYH9	1	0.395741	0	0	0.998	0.912
ENSG00000070404	FSTL3	1	0.391416	0	0	0.964	0.735
ENSG00000176014	TUBB6	1	0.385197	0	0	0.987	0.819
ENSG00000075618	FSCN1	1	0.384567	0	0	0.981	0.813
ENSG00000130402	ACTN4	1	0.380585	0	0	0.994	0.884
ENSG00000140682	TGFB1I1	1	0.380042	0	0	0.991	0.848
ENSG00000108518	PFN1	1	0.375196	0	0	1	0.981
ENSG00000169583	CLIC3	1	0.366462	0	0	0.525	0.161
ENSG00000162614	NEXN	1	0.366205	0	0	0.986	0.838
ENSG00000115091	ACTR3	1	0.365864	0	0	0.997	0.915
ENSG00000163466	ARPC2	1	0.364225	0	0	0.999	0.976
ENSG00000131236	CAP1	1	0.36383	0	0	0.998	0.938
ENSG00000073712	FERMT2	1	0.363678	0	0	0.977	0.825
ENSG00000172403	SYNPO2	1	0.35935	0	0	0.801	0.416
ENSG00000162704	ARPC5	1	0.352695	0	0	0.998	0.955
ENSG00000136068	FLNB	1	0.352371	0	0	0.964	0.751
ENSG00000034510	TMSB10	1	0.350299	0	0	1	0.997
ENSG00000139278	GLIPR1	1	0.350282	0	0	0.995	0.877
ENSG00000125868	DSTN	1	0.348098	0	0	1	0.977
ENSG00000130176	CNN1	1	0.34809	0	0	0.775	0.331
ENSG00000102144	PGK1	1	0.347094	0	0	0.999	0.973
ENSG00000197043	ANXA6	1	0.341409	0	0	0.971	0.762
ENSG00000165996	HACD1	1	0.339011	0	0	0.886	0.518
ENSG00000172757	CFL1	1	0.338569	0	0	1	0.984
ENSG00000178980	SEPW1	1	0.328138	0	0	0.998	0.949
ENSG00000179820	MYADM	1	0.323365	0	0	0.968	0.719
ENSG00000174099	MSRB3	1	0.311013	0	0	0.975	0.775
ENSG00000071127	WDR1	1	0.298776	0	0	0.995	0.886
ENSG00000282057	RP4-621F18.2	1	0.294026	0	0	0.834	0.422
ENSG00000164096	C4orf3	1	0.292746	0	0	0.999	0.968
ENSG00000125753	VASP	1	0.287734	0	0	0.949	0.713
ENSG00000153904	DDAH1	1	0.28735	0	0	0.836	0.489
ENSG00000135074	ADAM19	1	0.260207	0	0	0.76	0.39
ENSG00000138758	SEPT11	1	0.332926	7.99839e-308	1.6803e-303	0.992	0.896
ENSG00000163191	S100A11	1	0.39884	5.36481e-304	1.12704e-299	1	0.981
ENSG00000067057	PFKP	1	0.33436	1.80677e-302	3.79567e-298	0.984	0.811
ENSG00000152952	PLOD2	1	0.407656	5.95198e-301	1.25039e-296	1	0.965
ENSG00000153071	DAB2	1	0.386849	6.02131e-298	1.26496e-293	0.966	0.788
ENSG00000228474	OST4	1	0.266917	8.74833e-298	1.83785e-293	1	0.974
ENSG00000117525	F3	1	0.532032	1.27683e-294	2.68237e-290	0.848	0.54
ENSG00000178922	HYI	1	0.427269	7.92313e-294	1.66449e-289	0.953	0.752
ENSG00000126458	RRAS	1	0.324022	1.17638e-293	2.47135e-289	0.995	0.92
ENSG00000024422	EHD2	1	0.26242	3.66565e-291	7.7008e-287	0.958	0.723
ENSG00000113140	SPARC	1	0.490705	2.62849e-290	5.52193e-286	0.997	0.948
ENSG00000173221	GLRX	1	0.560166	3.55213e-290	7.46231e-286	0.998	0.96
ENSG00000064666	CNN2	1	0.286328	1.85989e-288	3.90726e-284	0.974	0.801
ENSG00000159840	ZYX	1	0.25625	2.01642e-286	4.2361e-282	0.978	0.827
ENSG00000141052	MYOCD	1	0.257792	6.38556e-284	1.34148e-279	0.795	0.401
ENSG00000071282	LMCD1	1	0.444139	1.09079e-283	2.29153e-279	0.917	0.655
ENSG00000135046	ANXA1	1	0.623711	1.04118e-282	2.1873e-278	0.985	0.874
ENSG00000138650	PCDH10	1	0.289343	3.50086e-282	7.35461e-278	0.813	0.459
ENSG00000100097	LGALS1	1	0.478021	7.69564e-282	1.6167e-277	1	0.979
ENSG00000137801	THBS1	1	0.652222	1.73918e-281	3.65368e-277	0.963	0.725
ENSG00000222041	LINC00152	1	0.34792	1.89344e-281	3.97775e-277	0.979	0.84
ENSG00000106366	SERPINE1	1	0.756976	3.67255e-281	7.71529e-277	0.968	0.808
ENSG00000162458	FBLIM1	1	0.254134	3.99588e-281	8.39455e-277	0.945	0.686
ENSG00000204262	COL5A2	1	0.418444	1.27935e-280	2.68765e-276	0.984	0.829
ENSG00000002834	LASP1	1	0.266756	2.02246e-269	4.24878e-265	0.937	0.71
ENSG00000134871	COL4A2	1	0.419281	3.52355e-267	7.40228e-263	0.982	0.849
ENSG00000026025	VIM	1	0.387437	1.74112e-266	3.65774e-262	1	0.986
ENSG00000128595	CALU	1	0.301532	1.91085e-266	4.01432e-262	0.999	0.968
ENSG00000120913	PDLIM2	1	0.262678	1.28921e-265	2.70838e-261	0.997	0.944
ENSG00000137076	TLN1	1	0.290662	4.48537e-264	9.42286e-260	0.997	0.923
ENSG00000141526	SLC16A3	1	0.294734	2.4695e-261	5.18793e-257	0.999	0.954
ENSG00000170955	PRKCDBP	1	0.366755	1.49101e-258	3.13232e-254	0.985	0.829
ENSG00000115414	FN1	1	0.546716	4.87727e-257	1.02462e-252	1	0.964
ENSG00000167460	TPM4	1	0.329144	4.74501e-256	9.96831e-252	1	0.978
ENSG00000129116	PALLD	1	0.407903	2.55385e-253	5.36513e-249	0.993	0.903
ENSG00000166147	FBN1	1	0.349593	2.71042e-251	5.69406e-247	0.984	0.842
ENSG00000105971	CAV2	1	0.250251	1.7421e-249	3.65981e-245	0.878	0.57
ENSG00000039560	RAI14	1	0.257419	4.3114e-248	9.0574e-244	0.997	0.942
ENSG00000102317	RBM3	1	0.283969	1.11668e-241	2.34592e-237	0.996	0.93
ENSG00000108821	COL1A1	1	0.618885	4.80642e-240	1.00973e-235	0.991	0.899
ENSG00000005243	COPZ2	1	0.27082	2.13689e-237	4.48917e-233	0.968	0.792
ENSG00000137267	TUBB2A	1	0.302772	2.38397e-236	5.00824e-232	0.866	0.581
ENSG00000173706	HEG1	1	0.355505	7.90032e-236	1.6597e-231	0.96	0.777
ENSG00000100300	TSPO	1	0.256094	2.38413e-233	5.00857e-229	0.999	0.966
ENSG00000050405	LIMA1	1	0.282818	8.49414e-233	1.78445e-228	0.975	0.819
ENSG00000118523	CTGF	1	0.658298	2.87627e-229	6.04247e-225	0.997	0.907
ENSG00000113739	STC2	1	0.350494	1.1245e-228	2.36235e-224	0.979	0.804
ENSG00000072682	P4HA2	1	0.297672	1.36902e-228	2.87603e-224	0.984	0.821
ENSG00000074800	ENO1	1	0.284045	4.33013e-228	9.09673e-224	1	0.98
ENSG00000124942	AHNAK	1	0.269065	1.38514e-226	2.90989e-222	0.946	0.712
ENSG00000142669	SH3BGRL3	1	0.341664	2.30437e-224	4.84101e-220	0.998	0.973
ENSG00000155366	RHOC	1	0.25422	3.29581e-224	6.92384e-220	0.994	0.922
ENSG00000177697	CD151	1	0.273389	2.43028e-212	5.10554e-208	0.997	0.922
ENSG00000130635	COL5A1	1	0.351561	5.65091e-209	1.18714e-204	0.97	0.792
ENSG00000111799	COL12A1	1	0.305125	3.60765e-208	7.57894e-204	0.989	0.877
ENSG00000136240	KDELR2	1	0.281667	1.37433e-203	2.88719e-199	0.998	0.964
ENSG00000197747	S100A10	1	0.443604	3.62653e-202	7.61862e-198	0.92	0.689
ENSG00000150093	ITGB1	1	0.274635	3.29428e-201	6.92061e-197	1	0.973
ENSG00000122641	INHBA	1	0.455747	1.08579e-198	2.28102e-194	0.997	0.934
ENSG00000050165	DKK3	1	0.26251	6.29262e-198	1.32195e-193	0.997	0.909
ENSG00000111057	KRT18	1	0.472684	1.97874e-193	4.15695e-189	0.989	0.924
ENSG00000154096	THY1	1	0.263623	2.13098e-191	4.47676e-187	0.915	0.64
ENSG00000119900	OGFRL1	1	0.308006	2.37722e-191	4.99406e-187	0.959	0.77
ENSG00000118257	NRP2	1	0.309266	7.73362e-190	1.62468e-185	0.986	0.893
ENSG00000168542	COL3A1	1	0.49275	2.30019e-188	4.83223e-184	0.993	0.922
ENSG00000181649	PHLDA2	1	0.274453	1.53456e-186	3.2238e-182	0.897	0.662
ENSG00000131711	MAP1B	1	0.285518	7.95887e-186	1.672e-181	0.971	0.774
ENSG00000137573	SULF1	1	0.333252	7.03033e-185	1.47693e-180	0.672	0.386
ENSG00000161638	ITGA5	1	0.265021	1.22835e-183	2.58053e-179	0.931	0.696
ENSG00000118515	SGK1	1	0.326718	2.67429e-181	5.61815e-177	0.822	0.573
ENSG00000060718	COL11A1	1	0.251261	1.612e-178	3.38649e-174	0.891	0.667
ENSG00000164692	COL1A2	1	0.472022	1.05106e-177	2.20806e-173	0.985	0.897
ENSG00000003436	TFPI	1	-0.366703	4.70489e-176	9.88403e-172	0.954	0.935
ENSG00000160256	FAM207A	1	0.258625	8.79579e-175	1.84782e-170	0.974	0.846
ENSG00000149257	SERPINH1	1	0.337395	2.59549e-174	5.45262e-170	0.976	0.844
ENSG00000135486	HNRNPA1	1	-0.302518	4.37799e-169	9.19728e-165	0.997	0.974
ENSG00000152661	GJA1	1	-0.40216	7.30592e-164	1.53483e-159	0.894	0.881
ENSG00000170558	CDH2	1	0.284369	2.46753e-163	5.18378e-159	0.991	0.883
ENSG00000198763	MT-ND2	1	-0.277278	9.16242e-162	1.92484e-157	0.998	0.975
ENSG00000133639	BTG1	1	-0.530882	4.86513e-157	1.02207e-152	0.974	0.948
ENSG00000145555	MYO10	1	0.259135	3.44087e-156	7.22858e-152	0.972	0.844
ENSG00000065534	MYLK	1	0.352812	6.16294e-156	1.29471e-151	0.522	0.249
ENSG00000110092	CCND1	1	0.255163	1.64404e-155	3.45381e-151	0.994	0.916
ENSG00000100234	TIMP3	1	0.516771	7.90351e-151	1.66037e-146	0.865	0.653
ENSG00000161011	SQSTM1	1	-0.405799	1.12956e-148	2.37298e-144	0.988	0.953
ENSG00000159674	SPON2	1	0.359464	1.35532e-145	2.84727e-141	0.985	0.953
ENSG00000176845	METRNL	1	0.253085	2.42562e-144	5.09574e-140	0.991	0.904
ENSG00000115594	IL1R1	1	-0.379301	3.01266e-142	6.329e-138	0.784	0.842
ENSG00000168461	RAB31	1	-0.337264	7.9779e-142	1.676e-137	0.934	0.919
ENSG00000197956	S100A6	1	0.311357	1.9589e-135	4.11526e-131	1	0.982
ENSG00000113083	LOX	1	0.270137	4.14449e-132	8.70674e-128	0.985	0.872
ENSG00000143545	RAB13	1	-0.253354	2.69905e-130	5.67015e-126	0.997	0.974
ENSG00000154277	UCHL1	1	0.26645	3.90611e-130	8.20595e-126	0.98	0.88
ENSG00000142173	COL6A2	1	0.259683	8.90871e-129	1.87154e-124	0.994	0.935
ENSG00000168300	PCMTD1	1	-0.319529	3.51604e-127	7.38651e-123	0.842	0.858
ENSG00000154736	ADAMTS5	1	-0.336906	1.28579e-126	2.70119e-122	0.479	0.661
ENSG00000187514	PTMA	1	-0.251861	1.52581e-126	3.20542e-122	0.999	0.984
ENSG00000108960	MMD	1	-0.30146	1.2668e-124	2.66128e-120	0.74	0.802
ENSG00000130066	SAT1	1	-0.535786	2.46696e-122	5.18259e-118	0.985	0.968
ENSG00000175183	CSRP2	1	0.288322	1.01607e-120	2.13456e-116	0.987	0.884
ENSG00000142156	COL6A1	1	0.265986	1.58913e-120	3.33843e-116	0.99	0.88
ENSG00000086696	HSD17B2	1	-0.738653	1.49874e-116	3.14856e-112	0.652	0.729
ENSG00000153234	NR4A2	1	-0.365644	9.13754e-116	1.91962e-111	0.194	0.415
ENSG00000134853	PDGFRA	1	-0.302902	2.18374e-115	4.58759e-111	0.963	0.93
ENSG00000128606	LRRC17	1	0.301072	4.43386e-115	9.31466e-111	0.79	0.551
ENSG00000213853	EMP2	1	-0.34062	6.7268e-115	1.41317e-110	0.533	0.69
ENSG00000114784	EIF1B	1	-0.261849	1.01138e-113	2.1247e-109	0.981	0.923
ENSG00000132424	PNISR	1	-0.260657	2.90295e-111	6.09852e-107	0.991	0.949
ENSG00000198786	MT-ND5	1	-0.252828	4.47201e-111	9.39481e-107	0.995	0.967
ENSG00000025708	TYMP	1	0.328694	6.37422e-111	1.3391e-106	0.966	0.858
ENSG00000107984	DKK1	1	0.347167	5.57865e-110	1.17196e-105	0.892	0.714
ENSG00000197006	METTL9	1	-0.274652	6.44427e-109	1.35381e-104	0.998	0.967
ENSG00000172216	CEBPB	1	-0.301628	7.93886e-103	1.66779e-98	0.997	0.96
ENSG00000133110	POSTN	1	0.343339	9.37783e-103	1.97009e-98	0.891	0.703
ENSG00000167772	ANGPTL4	1	0.309212	1.87276e-101	3.93429e-97	0.991	0.911
ENSG00000146278	PNRC1	1	-0.288196	1.07974e-100	2.26833e-96	0.953	0.924
ENSG00000159167	STC1	1	-0.711093	1.16227e-99	2.44171e-95	0.925	0.908
ENSG00000119138	KLF9	1	-0.284804	9.5148e-96	1.99887e-91	0.871	0.873
ENSG00000214517	PPME1	1	0.25522	1.2464e-95	2.61844e-91	0.891	0.703
ENSG00000068366	ACSL4	1	-0.548673	4.76968e-91	1.00201e-86	0.977	0.934
ENSG00000126803	HSPA2	1	0.271377	1.09017e-90	2.29022e-86	0.879	0.698
ENSG00000106484	MEST	1	0.344617	4.19783e-88	8.81879e-84	0.869	0.726
ENSG00000125827	TMX4	1	-0.473108	6.53139e-88	1.37211e-83	0.927	0.893
ENSG00000105835	NAMPT	1	-0.35057	5.55216e-86	1.1664e-81	0.983	0.953
ENSG00000177426	TGIF1	1	-0.263253	1.81379e-84	3.81041e-80	0.924	0.893
ENSG00000139289	PHLDA1	1	-0.323842	2.63703e-82	5.53987e-78	0.88	0.886
ENSG00000111275	ALDH2	1	-0.488211	2.32612e-81	4.88671e-77	0.719	0.735
ENSG00000124795	DEK	1	-0.252194	5.72982e-81	1.20372e-76	0.95	0.892
ENSG00000136244	IL6	1	0.3436	3.50922e-80	7.37218e-76	0.913	0.78
ENSG00000147454	SLC25A37	1	-0.364375	2.88191e-78	6.05432e-74	0.928	0.911
ENSG00000164107	HAND2	1	-0.268354	5.09994e-77	1.0714e-72	0.95	0.923
ENSG00000113389	NPR3	1	-0.315729	4.12277e-76	8.66112e-72	0.282	0.446
ENSG00000112096	SOD2	1	-0.438849	7.0741e-74	1.48613e-69	0.999	0.98
ENSG00000123689	G0S2	1	-0.912671	1.93593e-71	4.06701e-67	0.227	0.395
ENSG00000269893	SNHG8	1	-0.298855	5.59622e-71	1.17565e-66	0.953	0.906
ENSG00000132329	RAMP1	1	-0.466245	4.00667e-68	8.4172e-64	0.694	0.732
ENSG00000102804	TSC22D1	1	-0.333507	1.48783e-67	3.12564e-63	0.813	0.802
ENSG00000123496	IL13RA2	1	-0.787073	2.23084e-66	4.68655e-62	0.344	0.469
ENSG00000182853	VMO1	1	-0.890267	4.9333e-64	1.03639e-59	0.353	0.498
ENSG00000223414	LINC00473	1	-0.286249	1.47432e-63	3.09725e-59	0.526	0.634
ENSG00000185633	NDUFA4L2	1	0.337321	1.75935e-63	3.69603e-59	0.706	0.527
ENSG00000134363	FST	1	-0.439602	1.21944e-62	2.56179e-58	0.89	0.856
ENSG00000165949	IFI27	1	0.369793	3.21215e-62	6.74809e-58	0.665	0.474
ENSG00000109861	CTSC	1	-0.374002	6.61394e-56	1.38946e-51	0.923	0.888
ENSG00000125538	IL1B	1	-0.473127	3.79914e-55	7.98123e-51	0.952	0.94
ENSG00000196154	S100A4	1	0.277115	4.61874e-54	9.70304e-50	0.779	0.602
ENSG00000100906	NFKBIA	1	-0.274845	2.41213e-52	5.0674e-48	0.979	0.934
ENSG00000103888	CEMIP	1	-0.468684	4.10698e-50	8.62793e-46	0.784	0.78
ENSG00000106538	RARRES2	1	-0.253779	1.16057e-49	2.43813e-45	0.171	0.308
ENSG00000148344	PTGES	1	-0.284616	2.19669e-48	4.61481e-44	0.888	0.87
ENSG00000164104	HMGB2	1	-0.363801	1.56722e-47	3.29241e-43	0.609	0.625
ENSG00000109321	AREG	1	-0.671916	3.59081e-45	7.54356e-41	0.162	0.283
ENSG00000104368	PLAT	1	-0.435615	2.18943e-44	4.59956e-40	0.876	0.872
ENSG00000133048	CHI3L1	1	-0.454376	2.82908e-42	5.94334e-38	0.45	0.55
ENSG00000187134	AKR1C1	1	-0.352998	1.2695e-41	2.66696e-37	0.336	0.434
ENSG00000073756	PTGS2	1	-0.61362	2.06626e-40	4.34079e-36	0.6	0.641
ENSG00000140379	BCL2A1	1	-0.34064	2.95568e-38	6.20929e-34	0.476	0.54
ENSG00000081041	CXCL2	1	-0.404414	2.14359e-37	4.50326e-33	0.533	0.611
ENSG00000166923	GREM1	1	0.268432	1.33259e-36	2.7995e-32	0.507	0.377
ENSG00000139329	LUM	1	-0.363921	9.90911e-35	2.08171e-30	0.997	0.962
ENSG00000123610	TNFAIP6	1	-0.305078	4.32973e-34	9.09589e-30	0.704	0.703
ENSG00000085662	AKR1B1	1	-0.261365	6.81434e-34	1.43156e-29	0.997	0.968
ENSG00000069011	PITX1	1	-0.264056	1.93109e-32	4.05684e-28	0.899	0.86
ENSG00000008394	MGST1	1	-0.291742	7.3572e-32	1.5456e-27	0.998	0.975
ENSG00000170458	CD14	1	-0.319626	9.25423e-32	1.94413e-27	0.458	0.525
ENSG00000176890	TYMS	1	-0.318731	6.45302e-26	1.35565e-21	0.274	0.332
ENSG00000166803	KIAA0101	1	-0.306514	3.14234e-25	6.60142e-21	0.204	0.272
ENSG00000163734	CXCL3	1	-0.428265	2.26609e-23	4.7606e-19	0.954	0.933
ENSG00000164761	TNFRSF11B	1	-0.312177	5.91379e-23	1.24237e-18	0.343	0.428
ENSG00000134057	CCNB1	1	-0.318972	2.16727e-22	4.553e-18	0.207	0.269
ENSG00000164611	PTTG1	1	-0.506759	8.17735e-22	1.7179e-17	0.591	0.572
ENSG00000143387	CTSK	1	-0.32985	5.78127e-21	1.21453e-16	0.418	0.457
ENSG00000181617	FDCSP	1	-0.342981	4.06158e-18	8.53256e-14	0.31	0.369
ENSG00000175745	NR2F1	1	-0.318522	5.54399e-17	1.16468e-12	0.587	0.593
ENSG00000108342	CSF3	1	-0.417563	5.65797e-17	1.18863e-12	0.331	0.388
ENSG00000108106	UBE2S	1	-0.407381	2.34013e-16	4.91614e-12	0.994	0.943
ENSG00000173207	CKS1B	1	-0.293221	2.03579e-14	4.27678e-10	0.577	0.537
ENSG00000105825	TFPI2	1	-0.264937	4.2005e-14	8.82442e-10	0.999	0.99
ENSG00000011465	DCN	1	-0.267358	5.8275e-12	1.22424e-07	0.998	0.969
ENSG00000108691	CCL2	1	-0.352136	1.1427e-10	2.40058e-06	0.813	0.779
ENSG00000163735	CXCL5	1	-0.319622	1.98701e-08	0.000417431	0.953	0.917
ENSG00000149968	MMP3	1	-0.255476	3.36601e-07	0.0070713	0.415	0.435
ENSG00000146674	IGFBP3	1	-0.266673	2.40329e-06	0.0504884	0.689	0.667
ENSG00000095752	IL11	1	-0.349229	1.0002e-05	0.210121	0.976	0.923
ENSG00000196611	MMP1	1	-0.39008	1.27621e-05	0.268106	0.551	0.475
ENSG00000198830	HMGN2	1	-0.2936	4.56642e-05	0.959313	0.964	0.896
ENSG00000197061	HIST1H4C	1	-0.280932	0.000762175	1	0.908	0.804
ENSG00000123975	CKS2	1	-0.288028	0.00764891	1	0.743	0.606
ENSG00000113657	DPYSL3	2	0.400268	1.13466e-267	2.38369e-263	0.927	0.624
ENSG00000163359	COL6A3	2	0.596652	1.14247e-258	2.40009e-254	0.95	0.667
ENSG00000152377	SPOCK1	2	0.415091	5.85117e-226	1.22921e-221	0.983	0.793
ENSG00000135404	CD63	2	0.277742	7.6243e-221	1.60171e-216	1	0.982
ENSG00000134198	TSPAN2	2	-0.460786	2.93262e-217	6.16086e-213	0.267	0.635
ENSG00000164692	COL1A2	2	0.59553	1.65731e-215	3.48169e-211	0.992	0.904
ENSG00000164932	CTHRC1	2	0.51287	3.89812e-211	8.18918e-207	0.992	0.942
ENSG00000069011	PITX1	2	-0.673764	5.62969e-210	1.18268e-205	0.739	0.895
ENSG00000091972	CD200	2	0.306115	9.37707e-206	1.96993e-201	0.793	0.451
ENSG00000149380	P4HA3	2	0.281149	2.5197e-204	5.29338e-200	0.865	0.599
ENSG00000213949	ITGA1	2	-0.530315	1.84996e-201	3.8864e-197	0.92	0.952
ENSG00000123610	TNFAIP6	2	0.298865	4.66107e-200	9.79197e-196	0.925	0.66
ENSG00000164171	ITGA2	2	0.397957	1.31394e-196	2.76032e-192	0.976	0.851
ENSG00000170558	CDH2	2	0.350059	2.59289e-179	5.44715e-175	0.992	0.893
ENSG00000171867	PRNP	2	0.629281	2.71123e-179	5.69575e-175	0.937	0.832
ENSG00000134352	IL6ST	2	0.362771	8.83036e-178	1.85508e-173	0.977	0.888
ENSG00000106333	PCOLCE	2	0.3418	1.58393e-171	3.32753e-167	0.897	0.626
ENSG00000166794	PPIB	2	0.285199	4.74248e-171	9.963e-167	1	0.968
ENSG00000133657	ATP13A3	2	0.33503	8.49117e-170	1.78383e-165	0.98	0.881
ENSG00000135318	NT5E	2	0.280229	7.48996e-166	1.57349e-161	0.961	0.747
ENSG00000074842	MYDGF	2	0.274699	1.16769e-159	2.45309e-155	0.999	0.966
ENSG00000089327	FXYD5	2	0.281916	9.83402e-158	2.06593e-153	0.984	0.876
ENSG00000186340	THBS2	2	0.415877	7.63396e-157	1.60374e-152	0.856	0.625
ENSG00000184840	TMED9	2	0.256503	3.59924e-152	7.56128e-148	0.998	0.95
ENSG00000150093	ITGB1	2	0.292873	1.53019e-149	3.21461e-145	1	0.975
ENSG00000115414	FN1	2	0.414709	3.39724e-149	7.13691e-145	0.999	0.967
ENSG00000226742	HSBP1L1	2	-0.337865	7.04639e-149	1.48031e-144	0.727	0.841
ENSG00000100097	LGALS1	2	0.389519	5.02949e-147	1.0566e-142	1	0.981
ENSG00000113140	SPARC	2	0.380009	6.03366e-147	1.26755e-142	0.999	0.952
ENSG00000102265	TIMP1	2	0.692727	1.53457e-146	3.22382e-142	1	0.995
ENSG00000166598	HSP90B1	2	0.252893	2.2629e-144	4.75389e-140	0.999	0.969
ENSG00000148700	ADD3	2	0.300306	1.11783e-143	2.34834e-139	0.916	0.726
ENSG00000085063	CD59	2	0.256774	1.60759e-142	3.37722e-138	0.998	0.966
ENSG00000022267	FHL1	2	-0.412197	5.37168e-142	1.12848e-137	0.271	0.558
ENSG00000116016	EPAS1	2	-0.351493	1.39899e-132	2.93899e-128	0.864	0.91
ENSG00000115461	IGFBP5	2	-0.742492	1.87656e-132	3.94228e-128	0.966	0.98
ENSG00000168938	PPIC	2	0.295036	1.19434e-131	2.50907e-127	0.954	0.799
ENSG00000142156	COL6A1	2	0.34226	5.61327e-131	1.17924e-126	0.991	0.89
ENSG00000198959	TGM2	2	-0.650445	5.60936e-129	1.17842e-124	0.928	0.949
ENSG00000143870	PDIA6	2	0.251416	3.19554e-128	6.7132e-124	0.998	0.957
ENSG00000147010	SH3KBP1	2	0.281866	1.52836e-127	3.21078e-123	0.926	0.787
ENSG00000064042	LIMCH1	2	-0.429677	2.35831e-125	4.95434e-121	0.31	0.572
ENSG00000136026	CKAP4	2	0.283889	9.86285e-123	2.07199e-118	0.997	0.933
ENSG00000158747	NBL1	2	0.276962	1.40967e-122	2.96142e-118	0.725	0.481
ENSG00000123496	IL13RA2	2	-0.986166	1.08026e-121	2.26942e-117	0.223	0.481
ENSG00000106366	SERPINE1	2	0.365764	1.20337e-121	2.52805e-117	0.992	0.818
ENSG00000149257	SERPINH1	2	0.29902	3.48543e-120	7.3222e-116	0.982	0.855
ENSG00000142227	EMP3	2	0.25866	4.72486e-116	9.92598e-112	0.99	0.911
ENSG00000137033	IL33	2	0.414832	6.43018e-113	1.35085e-108	0.451	0.216
ENSG00000126803	HSPA2	2	-0.402897	5.28632e-112	1.11055e-107	0.616	0.766
ENSG00000102802	MEDAG	2	0.650436	1.29731e-111	2.72539e-107	0.798	0.599
ENSG00000142173	COL6A2	2	0.318194	3.07312e-111	6.45601e-107	0.996	0.94
ENSG00000116132	PRRX1	2	0.29717	5.39985e-110	1.1344e-105	0.783	0.562
ENSG00000038427	VCAN	2	0.268749	9.95053e-110	2.09041e-105	0.997	0.946
ENSG00000135919	SERPINE2	2	0.637521	1.11015e-109	2.3322e-105	0.991	0.954
ENSG00000111341	MGP	2	0.455902	8.71232e-107	1.83028e-102	0.253	0.082
ENSG00000100592	DAAM1	2	0.292033	1.85179e-106	3.89024e-102	0.86	0.672
ENSG00000104368	PLAT	2	-1.14963	2.10541e-106	4.42304e-102	0.824	0.882
ENSG00000119900	OGFRL1	2	-0.441297	1.52175e-104	3.1969e-100	0.772	0.824
ENSG00000168542	COL3A1	2	0.402579	1.69873e-103	3.5687e-99	0.992	0.928
ENSG00000136770	DNAJC1	2	0.285458	5.81864e-103	1.22238e-98	0.978	0.905
ENSG00000111275	ALDH2	2	-0.569086	9.89938e-103	2.07966e-98	0.635	0.749
ENSG00000154188	ANGPT1	2	-0.395471	1.31679e-98	2.7663e-94	0.369	0.571
ENSG00000154277	UCHL1	2	0.272333	1.06588e-96	2.2392e-92	0.978	0.89
ENSG00000137831	UACA	2	0.258135	1.80106e-96	3.78366e-92	0.888	0.719
ENSG00000109861	CTSC	2	0.349291	6.66747e-96	1.4007e-91	0.971	0.882
ENSG00000119681	LTBP2	2	0.280639	1.35227e-95	2.84084e-91	0.839	0.651
ENSG00000142669	SH3BGRL3	2	0.25807	7.81162e-94	1.64107e-89	0.998	0.976
ENSG00000095303	PTGS1	2	0.487388	3.73636e-93	7.84935e-89	0.283	0.116
ENSG00000115380	EFEMP1	2	0.286426	1.73591e-92	3.6468e-88	0.798	0.584
ENSG00000120693	SMAD9	2	-0.313053	1.2112e-91	2.54448e-87	0.395	0.591
ENSG00000128606	LRRC17	2	0.273445	4.73415e-91	9.9455e-87	0.817	0.568
ENSG00000105825	TFPI2	2	0.458682	5.48367e-91	1.15201e-86	0.999	0.991
ENSG00000108688	CCL7	2	0.366271	5.40892e-89	1.13631e-84	0.423	0.212
ENSG00000091986	CCDC80	2	0.449521	9.48996e-89	1.99365e-84	0.93	0.764
ENSG00000163661	PTX3	2	0.364087	1.63692e-88	3.43884e-84	0.553	0.315
ENSG00000108821	COL1A1	2	0.348216	2.00511e-88	4.21234e-84	0.983	0.909
ENSG00000197956	S100A6	2	0.285474	1.4936e-86	3.13776e-82	0.999	0.984
ENSG00000086696	HSD17B2	2	-0.74778	2.41338e-86	5.07004e-82	0.624	0.727
ENSG00000108691	CCL2	2	0.529831	3.00943e-84	6.32221e-80	0.898	0.765
ENSG00000112096	SOD2	2	-0.504647	2.88304e-83	6.0567e-79	0.993	0.983
ENSG00000182118	FAM89A	2	-0.368002	7.82055e-80	1.64294e-75	0.595	0.726
ENSG00000068366	ACSL4	2	-0.611178	9.81946e-78	2.06287e-73	0.957	0.942
ENSG00000111057	KRT18	2	-0.377371	1.91673e-75	4.02666e-71	0.94	0.94
ENSG00000187608	ISG15	2	0.348329	3.37144e-75	7.08272e-71	0.961	0.847
ENSG00000182752	PAPPA	2	0.291366	2.31275e-73	4.85862e-69	0.998	0.959
ENSG00000126709	IFI6	2	0.34344	7.93687e-72	1.66738e-67	0.907	0.773
ENSG00000148926	ADM	2	-0.273761	2.99633e-70	6.29468e-66	0.428	0.618
ENSG00000160932	LY6E	2	0.254226	1.0359e-69	2.17621e-65	0.994	0.948
ENSG00000243927	MRPS6	2	-0.259096	2.02858e-69	4.26163e-65	0.961	0.949
ENSG00000123689	G0S2	2	-1.26341	1.87036e-66	3.92924e-62	0.198	0.385
ENSG00000180447	GAS1	2	0.251996	1.07097e-65	2.24989e-61	0.862	0.69
ENSG00000112245	PTP4A1	2	-0.336865	2.01658e-64	4.23643e-60	0.936	0.933
ENSG00000134363	FST	2	-0.331995	2.64033e-64	5.54681e-60	0.846	0.868
ENSG00000139112	GABARAPL1	2	-0.378838	6.80059e-64	1.42867e-59	0.886	0.881
ENSG00000138449	SLC40A1	2	-0.283446	9.83054e-64	2.0652e-59	0.225	0.406
ENSG00000146674	IGFBP3	2	-0.89966	1.62449e-63	3.41272e-59	0.584	0.689
ENSG00000025708	TYMP	2	0.280729	7.12691e-63	1.49722e-58	0.951	0.871
ENSG00000167244	IGF2	2	-0.677323	1.12049e-62	2.35393e-58	0.321	0.495
ENSG00000175745	NR2F1	2	-0.496013	4.14168e-62	8.70084e-58	0.475	0.614
ENSG00000133048	CHI3L1	2	-0.679422	1.67456e-59	3.51792e-55	0.374	0.555
ENSG00000153234	NR4A2	2	-0.326384	4.58453e-59	9.63118e-55	0.22	0.39
ENSG00000167772	ANGPTL4	2	0.260654	5.79024e-57	1.21641e-52	0.988	0.919
ENSG00000000971	CFH	2	0.253367	1.17448e-56	2.46735e-52	0.463	0.303
ENSG00000165949	IFI27	2	0.390349	1.8938e-55	3.97849e-51	0.7	0.485
ENSG00000144810	COL8A1	2	-0.570149	6.85587e-55	1.44028e-50	0.706	0.751
ENSG00000117525	F3	2	-0.34963	5.20521e-54	1.09351e-49	0.504	0.635
ENSG00000173432	SAA1	2	-0.949198	2.25597e-53	4.73934e-49	0.28	0.454
ENSG00000101413	RPRD1B	2	-0.251721	1.69563e-52	3.56219e-48	0.436	0.576
ENSG00000130303	BST2	2	0.37478	1.06328e-51	2.23373e-47	0.808	0.781
ENSG00000182853	VMO1	2	-0.919921	1.15091e-51	2.41782e-47	0.343	0.487
ENSG00000163739	CXCL1	2	-0.421304	2.37834e-51	4.99643e-47	1	0.999
ENSG00000106799	TGFBR1	2	-0.273228	3.93415e-51	8.26486e-47	0.909	0.931
ENSG00000108960	MMD	2	0.299299	2.65553e-50	5.57874e-46	0.872	0.771
ENSG00000269893	SNHG8	2	-0.305143	1.16655e-49	2.45069e-45	0.925	0.916
ENSG00000109321	AREG	2	0.921602	7.85939e-49	1.6511e-44	0.378	0.23
ENSG00000198743	SLC5A3	2	-0.268535	8.53735e-49	1.79353e-44	0.759	0.824
ENSG00000176788	BASP1	2	-0.26278	1.41499e-48	2.97262e-44	0.997	0.986
ENSG00000095752	IL11	2	-0.33772	4.78982e-48	1.00625e-43	0.915	0.94
ENSG00000163453	IGFBP7	2	0.327625	7.083e-48	1.488e-43	0.988	0.955
ENSG00000164442	CITED2	2	-0.265294	1.13391e-46	2.38211e-42	0.776	0.805
ENSG00000176697	BDNF	2	-0.253155	7.66971e-46	1.61125e-41	0.951	0.928
ENSG00000175183	CSRP2	2	-0.311894	1.76387e-44	3.70553e-40	0.902	0.91
ENSG00000118523	CTGF	2	-0.263535	3.8652e-40	8.12001e-36	0.942	0.926
ENSG00000127955	GNAI1	2	-0.255472	1.48338e-39	3.11628e-35	0.851	0.85
ENSG00000164107	HAND2	2	-0.256782	1.19532e-38	2.51113e-34	0.945	0.927
ENSG00000137331	IER3	2	-0.291544	4.16181e-38	8.74313e-34	0.999	0.985
ENSG00000255112	CHMP1B	2	-0.376644	7.47972e-38	1.57134e-33	0.905	0.89
ENSG00000163735	CXCL5	2	-0.493372	1.84864e-36	3.88362e-32	0.929	0.925
ENSG00000106484	MEST	2	0.316332	6.3053e-35	1.32462e-30	0.784	0.756
ENSG00000125827	TMX4	2	0.293132	3.70031e-34	7.77361e-30	0.937	0.894
ENSG00000164104	HMGB2	2	-0.321542	2.70475e-32	5.68214e-28	0.572	0.631
ENSG00000169715	MT1E	2	-0.318562	3.47754e-32	7.30561e-28	0.954	0.96
ENSG00000134339	SAA2	2	-0.600522	2.14222e-31	4.50037e-27	0.135	0.256
ENSG00000166923	GREM1	2	0.607604	1.42844e-30	3.00086e-26	0.491	0.392
ENSG00000104332	SFRP1	2	0.461268	3.63402e-30	7.63436e-26	0.389	0.287
ENSG00000164647	STEAP1	2	0.303583	4.37149e-30	9.18362e-26	0.282	0.19
ENSG00000164032	H2AFZ	2	-0.29676	1.02716e-29	2.15785e-25	0.998	0.974
ENSG00000132329	RAMP1	2	-0.260354	6.97405e-29	1.46511e-24	0.669	0.733
ENSG00000196611	MMP1	2	1.31879	4.29645e-27	9.02599e-23	0.571	0.478
ENSG00000149968	MMP3	2	-0.662258	1.00171e-24	2.10439e-20	0.334	0.449
ENSG00000140379	BCL2A1	2	-0.288201	8.07306e-23	1.69599e-18	0.455	0.538
ENSG00000164761	TNFRSF11B	2	-0.40078	1.04529e-20	2.19594e-16	0.322	0.424
ENSG00000130066	SAT1	2	-0.292729	2.70275e-20	5.67795e-16	0.978	0.971
ENSG00000154734	ADAMTS1	2	-0.307748	1.73859e-19	3.65242e-15	0.759	0.778
ENSG00000139329	LUM	2	-0.297794	2.28049e-18	4.79085e-14	0.998	0.965
ENSG00000114115	RBP1	2	-0.31304	1.06802e-17	2.24371e-13	0.474	0.529
ENSG00000170458	CD14	2	-0.448508	3.6933e-16	7.75889e-12	0.461	0.518
ENSG00000182871	COL18A1	2	-0.260671	1.05768e-15	2.22198e-11	0.726	0.727
ENSG00000159167	STC1	2	-0.467093	1.17929e-15	2.47746e-11	0.935	0.908
ENSG00000108106	UBE2S	2	-0.301891	2.15203e-15	4.52099e-11	0.979	0.951
ENSG00000133639	BTG1	2	-0.263202	2.65315e-15	5.57375e-11	0.978	0.949
ENSG00000181617	FDCSP	2	-0.468187	7.92598e-14	1.66509e-09	0.294	0.366
ENSG00000188229	TUBB4B	2	-0.284002	4.15331e-12	8.72527e-08	0.958	0.906
ENSG00000156804	FBXO32	2	-0.265107	8.94886e-12	1.87998e-07	0.688	0.705
ENSG00000134057	CCNB1	2	-0.265046	9.9945e-09	0.000209964	0.217	0.261
ENSG00000163734	CXCL3	2	-0.329582	1.87625e-08	0.000394163	0.946	0.937
ENSG00000197061	HIST1H4C	2	-0.273955	9.59523e-07	0.0201577	0.873	0.82
ENSG00000149591	TAGLN	2	-0.395233	9.08883e-05	1	0.962	0.854
ENSG00000115009	CCL20	2	-0.602781	0.00134081	1	0.289	0.311
ENSG00000164611	PTTG1	3	1.70473	0	0	0.998	0.543
ENSG00000108106	UBE2S	3	1.50872	0	0	1	0.952
ENSG00000123416	TUBA1B	3	1.49265	0	0	1	0.952
ENSG00000117724	CENPF	3	1.46678	0	0	0.88	0.1
ENSG00000134057	CCNB1	3	1.43723	0	0	0.936	0.199
ENSG00000175063	UBE2C	3	1.2622	0	0	0.802	0.085
ENSG00000188229	TUBB4B	3	1.24283	0	0	0.995	0.908
ENSG00000198830	HMGN2	3	1.18339	0	0	1	0.905
ENSG00000164032	H2AFZ	3	1.18221	0	0	1	0.976
ENSG00000117632	STMN1	3	1.18048	0	0	0.999	0.867
ENSG00000167553	TUBA1C	3	1.16337	0	0	0.998	0.913
ENSG00000182481	KPNA2	3	1.15389	0	0	0.96	0.657
ENSG00000173207	CKS1B	3	1.11935	0	0	0.984	0.512
ENSG00000089685	BIRC5	3	1.11267	0	0	0.962	0.108
ENSG00000131747	TOP2A	3	1.10972	0	0	0.753	0.097
ENSG00000117399	CDC20	3	1.09971	0	0	0.863	0.063
ENSG00000100526	CDKN3	3	1.05588	0	0	0.959	0.113
ENSG00000166803	KIAA0101	3	0.983095	0	0	0.985	0.198
ENSG00000072571	HMMR	3	0.967164	0	0	0.873	0.069
ENSG00000189159	HN1	3	0.964395	0	0	0.995	0.85
ENSG00000203760	CENPW	3	0.963888	0	0	0.985	0.348
ENSG00000088325	TPX2	3	0.958468	0	0	0.848	0.11
ENSG00000198901	PRC1	3	0.953318	0	0	0.925	0.111
ENSG00000066279	ASPM	3	0.945247	0	0	0.736	0.056
ENSG00000189403	HMGB1	3	0.921108	0	0	1	0.983
ENSG00000148773	MKI67	3	0.915122	0	0	0.802	0.051
ENSG00000145386	CCNA2	3	0.906791	0	0	0.827	0.216
ENSG00000113810	SMC4	3	0.899627	0	0	0.905	0.35
ENSG00000157456	CCNB2	3	0.895993	0	0	0.892	0.088
ENSG00000176890	TYMS	3	0.884069	0	0	0.967	0.266
ENSG00000167900	TK1	3	0.845749	0	0	0.993	0.22
ENSG00000196230	TUBB	3	0.816986	0	0	1	0.977
ENSG00000164109	MAD2L1	3	0.813656	0	0	0.913	0.299
ENSG00000138182	KIF20B	3	0.804288	0	0	0.799	0.138
ENSG00000126787	DLGAP5	3	0.779738	0	0	0.846	0.041
ENSG00000024526	DEPDC1	3	0.772932	0	0	0.818	0.047
ENSG00000168393	DTYMK	3	0.769049	0	0	0.992	0.708
ENSG00000069275	NUCKS1	3	0.758927	0	0	0.999	0.937
ENSG00000171848	RRM2	3	0.753116	0	0	0.892	0.085
ENSG00000138778	CENPE	3	0.741705	0	0	0.727	0.074
ENSG00000105968	H2AFV	3	0.729689	0	0	0.999	0.923
ENSG00000029993	HMGB3	3	0.719188	0	0	0.972	0.487
ENSG00000011426	ANLN	3	0.714938	0	0	0.824	0.071
ENSG00000159335	PTMS	3	0.710616	0	0	0.999	0.94
ENSG00000143401	ANP32E	3	0.70148	0	0	0.976	0.656
ENSG00000170312	CDK1	3	0.693546	0	0	0.562	0.093
ENSG00000077152	UBE2T	3	0.69147	0	0	0.945	0.444
ENSG00000166851	PLK1	3	0.670928	0	0	0.756	0.076
ENSG00000137804	NUSAP1	3	0.653337	0	0	0.764	0.065
ENSG00000122566	HNRNPA2B1	3	0.643473	0	0	1	0.975
ENSG00000168078	PBK	3	0.642549	0	0	0.85	0.049
ENSG00000163535	SGOL2	3	0.635247	0	0	0.733	0.175
ENSG00000099901	RANBP1	3	0.619548	0	0	1	0.954
ENSG00000087586	AURKA	3	0.614526	0	0	0.701	0.19
ENSG00000137807	KIF23	3	0.611113	0	0	0.756	0.157
ENSG00000204899	MZT1	3	0.6087	0	0	0.984	0.651
ENSG00000182628	SKA2	3	0.604704	0	0	0.989	0.634
ENSG00000130520	LSM4	3	0.603458	0	0	0.995	0.893
ENSG00000122952	ZWINT	3	0.584922	0	0	0.895	0.198
ENSG00000106355	LSM5	3	0.579169	0	0	0.996	0.897
ENSG00000132341	RAN	3	0.571455	0	0	1	0.972
ENSG00000119403	PHF19	3	0.558031	0	0	0.942	0.368
ENSG00000143228	NUF2	3	0.557425	0	0	0.692	0.043
ENSG00000075218	GTSE1	3	0.55236	0	0	0.725	0.057
ENSG00000106399	RPA3	3	0.547041	0	0	0.984	0.729
ENSG00000136108	CKAP2	3	0.525109	0	0	0.722	0.198
ENSG00000139734	DIAPH3	3	0.523384	0	0	0.867	0.139
ENSG00000106268	NUDT1	3	0.497145	0	0	0.979	0.616
ENSG00000138180	CEP55	3	0.489172	0	0	0.749	0.045
ENSG00000013810	TACC3	3	0.481455	0	0	0.725	0.092
ENSG00000163923	RPL39L	3	0.481282	0	0	0.955	0.453
ENSG00000080986	NDC80	3	0.466336	0	0	0.668	0.048
ENSG00000111665	CDCA3	3	0.462476	0	0	0.738	0.069
ENSG00000115163	CENPA	3	0.451947	0	0	0.621	0.039
ENSG00000104889	RNASEH2A	3	0.445317	0	0	0.921	0.262
ENSG00000068489	PRR11	3	0.430124	0	0	0.794	0.069
ENSG00000123136	DDX39A	3	0.408726	0	0	0.933	0.427
ENSG00000171241	SHCBP1	3	0.406183	0	0	0.735	0.05
ENSG00000166451	CENPN	3	0.3965	0	0	0.881	0.218
ENSG00000117650	NEK2	3	0.377917	0	0	0.622	0.025
ENSG00000123219	CENPK	3	0.375849	0	0	0.799	0.132
ENSG00000135451	TROAP	3	0.374515	0	0	0.817	0.067
ENSG00000129195	FAM64A	3	0.371457	0	0	0.726	0.034
ENSG00000010292	NCAPD2	3	0.371201	0	0	0.844	0.309
ENSG00000198826	ARHGAP11A	3	0.362402	0	0	0.624	0.099
ENSG00000137812	CASC5	3	0.361848	0	0	0.659	0.039
ENSG00000169679	BUB1	3	0.360078	0	0	0.688	0.043
ENSG00000118193	KIF14	3	0.359405	0	0	0.6	0.048
ENSG00000109805	NCAPG	3	0.357819	0	0	0.582	0.052
ENSG00000142945	KIF2C	3	0.354306	0	0	0.594	0.047
ENSG00000152253	SPC25	3	0.350084	0	0	0.621	0.039
ENSG00000169607	CKAP2L	3	0.348549	0	0	0.632	0.079
ENSG00000111206	FOXM1	3	0.346034	0	0	0.792	0.076
ENSG00000090889	KIF4A	3	0.34581	0	0	0.664	0.039
ENSG00000153044	CENPH	3	0.340581	0	0	0.834	0.142
ENSG00000138160	KIF11	3	0.339264	0	0	0.634	0.064
ENSG00000100162	CENPM	3	0.337689	0	0	0.798	0.078
ENSG00000071539	TRIP13	3	0.33235	0	0	0.781	0.078
ENSG00000178999	AURKB	3	0.330577	0	0	0.559	0.048
ENSG00000112984	KIF20A	3	0.319728	0	0	0.672	0.026
ENSG00000161800	RACGAP1	3	0.31898	0	0	0.67	0.101
ENSG00000163507	KIAA1524	3	0.301385	0	0	0.696	0.091
ENSG00000076382	SPAG5	3	0.295509	0	0	0.676	0.048
ENSG00000134690	CDCA8	3	0.291994	0	0	0.492	0.039
ENSG00000129810	SGOL1	3	0.284402	0	0	0.547	0.04
ENSG00000156970	BUB1B	3	0.283222	0	0	0.59	0.035
ENSG00000164087	POC1A	3	0.279977	0	0	0.713	0.091
ENSG00000113368	LMNB1	3	0.272711	0	0	0.628	0.082
ENSG00000091651	ORC6	3	0.264121	0	0	0.634	0.115
ENSG00000112742	TTK	3	0.263229	0	0	0.505	0.039
ENSG00000160014	CALM3	3	0.544454	2.63071e-301	5.52659e-297	0.994	0.886
ENSG00000170860	LSM3	3	0.468408	5.33448e-300	1.12067e-295	0.994	0.918
ENSG00000123975	CKS2	3	1.33907	3.11783e-298	6.54995e-294	0.949	0.614
ENSG00000026025	VIM	3	0.868318	5.66035e-298	1.18913e-293	1	0.989
ENSG00000166508	MCM7	3	0.340643	2.10712e-294	4.42665e-290	0.864	0.322
ENSG00000128944	KNSTRN	3	0.48726	8.66623e-294	1.8206e-289	0.776	0.299
ENSG00000160789	LMNA	3	0.668939	1.69706e-292	3.56519e-288	0.996	0.904
ENSG00000176619	LMNB2	3	0.329472	1.49524e-290	3.14121e-286	0.852	0.348
ENSG00000099783	HNRNPM	3	0.502067	4.94996e-289	1.03989e-284	0.992	0.882
ENSG00000168476	REEP4	3	0.346329	7.58987e-279	1.59448e-274	0.834	0.359
ENSG00000187514	PTMA	3	0.527361	1.22477e-277	2.57299e-273	1	0.987
ENSG00000109685	WHSC1	3	0.29782	1.99477e-277	4.19062e-273	0.824	0.31
ENSG00000114346	ECT2	3	0.365723	4.52415e-277	9.50434e-273	0.759	0.274
ENSG00000124207	CSE1L	3	0.353012	3.00547e-273	6.31389e-269	0.921	0.486
ENSG00000143621	ILF2	3	0.47159	1.53478e-271	3.22427e-267	0.995	0.929
ENSG00000124795	DEK	3	0.574712	1.27784e-265	2.68448e-261	0.993	0.899
ENSG00000125944	HNRNPR	3	0.478949	6.2688e-265	1.31695e-260	0.994	0.909
ENSG00000125835	SNRPB	3	0.445269	8.50393e-265	1.7865e-260	0.996	0.951
ENSG00000165501	LRR1	3	0.256333	5.48998e-263	1.15334e-258	0.796	0.292
ENSG00000102172	SMS	3	0.580275	5.04028e-258	1.05886e-253	0.999	0.91
ENSG00000136824	SMC2	3	0.437196	1.3969e-257	2.93461e-253	0.916	0.524
ENSG00000088986	DYNLL1	3	0.496893	6.42955e-255	1.35072e-250	1	0.977
ENSG00000167325	RRM1	3	0.372713	9.12889e-250	1.9178e-245	0.907	0.5
ENSG00000176014	TUBB6	3	0.668935	9.36496e-250	1.96739e-245	0.995	0.848
ENSG00000079616	KIF22	3	0.326342	1.90421e-246	4.00036e-242	0.735	0.275
ENSG00000143977	SNRPG	3	0.386402	1.17401e-244	2.46637e-240	0.999	0.959
ENSG00000105974	CAV1	3	0.640381	2.49086e-244	5.2328e-240	0.945	0.55
ENSG00000080824	HSP90AA1	3	0.502676	1.38917e-241	2.91837e-237	0.998	0.975
ENSG00000109881	CCDC34	3	0.281541	8.99659e-238	1.89e-233	0.818	0.348
ENSG00000167136	ENDOG	3	0.349535	9.33895e-237	1.96193e-232	0.878	0.461
ENSG00000136938	ANP32B	3	0.466843	2.28677e-233	4.80405e-229	0.999	0.95
ENSG00000167088	SNRPD1	3	0.43043	2.55895e-233	5.37585e-229	0.996	0.939
ENSG00000133112	TPT1	3	-0.418763	2.47025e-232	5.1895e-228	1	0.997
ENSG00000175334	BANF1	3	0.399503	3.23183e-232	6.78942e-228	0.993	0.913
ENSG00000183684	ALYREF	3	0.405602	5.82429e-232	1.22357e-227	0.973	0.738
ENSG00000094916	CBX5	3	0.415589	9.29853e-232	1.95343e-227	0.975	0.773
ENSG00000213719	CLIC1	3	0.493081	2.29401e-231	4.81927e-227	0.996	0.966
ENSG00000116161	CACYBP	3	0.422045	8.41345e-231	1.7675e-226	0.984	0.806
ENSG00000175216	CKAP5	3	0.393569	2.01085e-226	4.2244e-222	0.845	0.458
ENSG00000235162	C12orf75	3	0.714455	2.08991e-225	4.39048e-221	1	0.858
ENSG00000111639	MRPL51	3	0.32825	7.41904e-224	1.55859e-219	1	0.965
ENSG00000112081	SRSF3	3	0.481558	1.27887e-223	2.68665e-219	0.995	0.946
ENSG00000013297	CLDN11	3	0.580519	1.57641e-222	3.31173e-218	0.816	0.342
ENSG00000116560	SFPQ	3	0.479478	2.10905e-222	4.43069e-218	0.995	0.922
ENSG00000205581	HMGN1	3	0.403682	7.13147e-220	1.49818e-215	1	0.968
ENSG00000134308	YWHAQ	3	0.366058	1.13141e-217	2.37687e-213	0.999	0.958
ENSG00000130816	DNMT1	3	0.369315	2.81572e-217	5.91526e-213	0.937	0.588
ENSG00000170144	HNRNPA3	3	0.410099	4.01024e-217	8.42472e-213	0.996	0.949
ENSG00000110958	PTGES3	3	0.397026	3.1113e-215	6.53622e-211	0.998	0.955
ENSG00000130748	TMEM160	3	0.349004	1.25878e-214	2.64444e-210	0.971	0.758
ENSG00000065978	YBX1	3	0.31665	2.84284e-214	5.97225e-210	1	0.981
ENSG00000172757	CFL1	3	0.426683	6.63076e-214	1.39299e-209	1	0.986
ENSG00000198832	SELM	3	-0.466734	6.79864e-212	1.42826e-207	0.999	0.981
ENSG00000134291	TMEM106C	3	0.334262	8.23188e-211	1.72935e-206	0.914	0.544
ENSG00000196419	XRCC6	3	0.365777	8.72666e-211	1.8333e-206	0.988	0.914
ENSG00000096746	HNRNPH3	3	0.396203	5.15343e-209	1.08263e-204	0.992	0.934
ENSG00000177954	RPS27	3	-0.337143	2.59845e-208	5.45882e-204	1	0.994
ENSG00000150753	CCT5	3	0.444354	1.06185e-204	2.23074e-200	0.993	0.916
ENSG00000120699	EXOSC8	3	0.344005	4.73967e-203	9.95709e-199	0.937	0.631
ENSG00000170955	PRKCDBP	3	0.550638	5.37424e-203	1.12902e-198	0.992	0.856
ENSG00000175166	PSMD2	3	0.441601	5.56317e-203	1.16871e-198	0.992	0.946
ENSG00000126453	BCL2L12	3	0.254551	1.66843e-202	3.50503e-198	0.801	0.368
ENSG00000132475	H3F3B	3	0.376998	1.32437e-201	2.78224e-197	0.998	0.982
ENSG00000132507	EIF5A	3	0.438582	1.95076e-200	4.09816e-196	0.999	0.962
ENSG00000228716	DHFR	3	0.305367	7.17481e-200	1.50728e-195	0.84	0.441
ENSG00000112096	SOD2	3	-1.10179	1.56315e-198	3.28386e-194	0.988	0.984
ENSG00000196141	SPATS2L	3	0.435483	4.96277e-198	1.04258e-193	0.985	0.797
ENSG00000137563	GGH	3	0.384614	9.90923e-198	2.08173e-193	0.981	0.688
ENSG00000103495	MAZ	3	0.365749	1.18441e-197	2.48821e-193	0.983	0.808
ENSG00000026508	CD44	3	0.6245	4.78623e-197	1.00549e-192	0.995	0.92
ENSG00000165119	HNRNPK	3	0.32994	6.16509e-197	1.29516e-192	0.998	0.965
ENSG00000165916	PSMC3	3	0.365399	1.52107e-196	3.19546e-192	0.985	0.862
ENSG00000198668	CALM1	3	0.450761	2.04074e-196	4.28719e-192	0.999	0.958
ENSG00000138668	HNRNPD	3	0.407623	2.27228e-196	4.7736e-192	0.99	0.893
ENSG00000188486	H2AFX	3	0.499789	6.55896e-196	1.37791e-191	0.875	0.554
ENSG00000164687	FABP5	3	0.647668	5.31557e-195	1.1167e-190	0.964	0.718
ENSG00000143933	CALM2	3	0.500002	6.43944e-194	1.3528e-189	0.999	0.98
ENSG00000143549	TPM3	3	0.470777	6.61122e-194	1.38888e-189	0.994	0.929
ENSG00000115758	ODC1	3	0.443959	8.84775e-194	1.85874e-189	0.931	0.59
ENSG00000136153	LMO7	3	0.345505	6.87552e-193	1.44441e-188	0.903	0.504
ENSG00000113732	ATP6V0E1	3	-0.412986	8.16815e-193	1.71597e-188	0.995	0.973
ENSG00000092820	EZR	3	0.29718	1.66077e-191	3.48895e-187	0.795	0.346
ENSG00000158710	TAGLN2	3	0.388165	4.56177e-189	9.58337e-185	0.999	0.96
ENSG00000006634	DBF4	3	0.252731	1.03292e-188	2.16996e-184	0.636	0.232
ENSG00000100097	LGALS1	3	0.572117	4.23242e-188	8.89146e-184	1	0.983
ENSG00000101224	CDC25B	3	0.342796	1.27058e-187	2.66923e-183	0.738	0.339
ENSG00000131711	MAP1B	3	0.576344	1.9913e-185	4.18333e-181	0.987	0.808
ENSG00000135318	NT5E	3	0.497409	3.95478e-185	8.30821e-181	0.976	0.766
ENSG00000100242	SUN2	3	0.250739	6.46206e-185	1.35755e-180	0.88	0.47
ENSG00000137309	HMGA1	3	0.546854	1.19089e-184	2.50181e-180	0.999	0.931
ENSG00000197451	HNRNPAB	3	0.417701	5.1305e-183	1.07782e-178	0.996	0.897
ENSG00000136156	ITM2B	3	-0.581461	4.0821e-182	8.57567e-178	0.994	0.975
ENSG00000170540	ARL6IP1	3	0.737417	1.28616e-181	2.70195e-177	0.936	0.797
ENSG00000277443	MARCKS	3	0.468811	3.94327e-181	8.28402e-177	0.994	0.929
ENSG00000100908	EMC9	3	0.306699	9.68527e-181	2.03468e-176	0.945	0.69
ENSG00000164754	RAD21	3	0.489902	2.69658e-180	5.66497e-176	0.962	0.852
ENSG00000108424	KPNB1	3	0.381794	1.11288e-179	2.33794e-175	0.992	0.919
ENSG00000139343	SNRPF	3	0.327879	1.21264e-179	2.54752e-175	0.998	0.933
ENSG00000144034	TPRKB	3	0.328363	1.32234e-179	2.77797e-175	0.976	0.835
ENSG00000176340	COX8A	3	0.287541	2.69299e-179	5.65744e-175	0.998	0.97
ENSG00000109475	RPL34	3	-0.322544	4.8967e-179	1.0287e-174	1	0.989
ENSG00000101439	CST3	3	-0.536936	5.46314e-179	1.1477e-174	0.998	0.972
ENSG00000005022	SLC25A5	3	0.35394	9.60951e-179	2.01876e-174	0.998	0.953
ENSG00000119335	SET	3	0.390798	1.15466e-178	2.4257e-174	0.998	0.962
ENSG00000136238	RAC1	3	0.298948	1.30406e-178	2.73957e-174	1	0.968
ENSG00000132780	NASP	3	0.369892	5.08089e-178	1.06739e-173	0.977	0.817
ENSG00000175756	AURKAIP1	3	0.289074	2.20764e-177	4.63781e-173	0.998	0.964
ENSG00000217555	CKLF	3	0.328715	5.22219e-177	1.09708e-172	0.978	0.806
ENSG00000105355	PLIN3	3	0.378403	6.6148e-176	1.38964e-171	0.99	0.859
ENSG00000101182	PSMA7	3	0.305028	2.17529e-175	4.56986e-171	1	0.975
ENSG00000131462	TUBG1	3	0.303656	2.483e-175	5.21629e-171	0.945	0.689
ENSG00000253729	PRKDC	3	0.373559	3.64122e-175	7.64948e-171	0.985	0.891
ENSG00000110321	EIF4G2	3	0.308374	5.19486e-174	1.09134e-169	0.996	0.966
ENSG00000173457	PPP1R14B	3	0.45877	7.50983e-174	1.57766e-169	0.999	0.959
ENSG00000079462	PAFAH1B3	3	0.301962	9.19418e-174	1.93151e-169	0.927	0.618
ENSG00000141522	ARHGDIA	3	0.371959	2.01914e-173	4.24181e-169	0.994	0.934
ENSG00000130066	SAT1	3	-1.08845	2.26668e-172	4.76183e-168	0.952	0.973
ENSG00000128951	DUT	3	0.367832	3.76359e-172	7.90655e-168	0.992	0.924
ENSG00000116209	TMEM59	3	-0.427246	2.44223e-171	5.13064e-167	0.993	0.967
ENSG00000131876	SNRPA1	3	0.343576	3.86831e-171	8.12655e-167	0.965	0.761
ENSG00000106615	RHEB	3	0.32758	9.90112e-171	2.08003e-166	1	0.961
ENSG00000075624	ACTB	3	0.551506	3.37327e-170	7.08657e-166	1	0.993
ENSG00000142230	SAE1	3	0.263405	5.59938e-170	1.17632e-165	0.897	0.572
ENSG00000163466	ARPC2	3	0.381582	2.06902e-169	4.34659e-165	0.999	0.98
ENSG00000135486	HNRNPA1	3	0.388264	8.52341e-169	1.7906e-164	1	0.978
ENSG00000154473	BUB3	3	0.452723	2.74593e-168	5.76865e-164	0.977	0.856
ENSG00000167552	TUBA1A	3	0.598075	1.28598e-167	2.7016e-163	0.994	0.875
ENSG00000251562	MALAT1	3	-0.804335	2.07754e-167	4.36449e-163	0.999	0.992
ENSG00000245694	CRNDE	3	0.254283	5.90862e-167	1.24128e-162	0.896	0.536
ENSG00000184009	ACTG1	3	0.466664	2.10337e-166	4.41875e-162	1	0.992
ENSG00000167460	TPM4	3	0.430101	5.73347e-165	1.20449e-160	1	0.982
ENSG00000164104	HMGB2	3	0.924334	6.82526e-165	1.43385e-160	0.853	0.603
ENSG00000170515	PA2G4	3	0.363443	6.90568e-165	1.45075e-160	0.995	0.898
ENSG00000146731	CCT6A	3	0.350084	2.6184e-164	5.50074e-160	0.994	0.938
ENSG00000142864	SERBP1	3	0.318002	3.32972e-161	6.99509e-157	0.998	0.96
ENSG00000108518	PFN1	3	0.375462	3.22739e-159	6.7801e-155	1	0.984
ENSG00000196262	PPIA	3	0.273568	7.98755e-159	1.67802e-154	1	0.985
ENSG00000184207	PGP	3	0.328627	1.58089e-157	3.32113e-153	0.972	0.781
ENSG00000075188	NUP37	3	0.257314	1.89636e-157	3.98388e-153	0.872	0.545
ENSG00000115875	SRSF7	3	0.421868	5.20703e-157	1.09389e-152	0.99	0.896
ENSG00000164924	YWHAZ	3	0.332497	3.87145e-156	8.13313e-152	0.996	0.945
ENSG00000172115	CYCS	3	0.339111	3.32003e-155	6.97473e-151	0.998	0.937
ENSG00000138071	ACTR2	3	0.340905	9.61361e-155	2.01963e-150	0.994	0.921
ENSG00000121774	KHDRBS1	3	0.323985	1.71052e-154	3.59347e-150	0.987	0.898
ENSG00000140365	COMMD4	3	0.274624	2.17463e-154	4.56846e-150	0.976	0.823
ENSG00000135316	SYNCRIP	3	0.318011	5.32975e-154	1.11967e-149	0.979	0.857
ENSG00000164985	PSIP1	3	0.284413	3.51532e-153	7.38498e-149	0.93	0.635
ENSG00000102007	PLP2	3	0.394639	5.54937e-153	1.16581e-148	0.984	0.841
ENSG00000092621	PHGDH	3	0.299108	6.2261e-152	1.30798e-147	0.897	0.54
ENSG00000156508	EEF1A1	3	-0.317378	7.12834e-152	1.49752e-147	1	0.998
ENSG00000175550	DRAP1	3	0.330309	8.36862e-152	1.75808e-147	0.999	0.96
ENSG00000115355	CCDC88A	3	0.269678	8.43647e-152	1.77233e-147	0.913	0.595
ENSG00000182718	ANXA2	3	0.541853	2.42008e-151	5.08411e-147	0.999	0.953
ENSG00000139329	LUM	3	-1.05541	2.85025e-151	5.9878e-147	0.977	0.97
ENSG00000128245	YWHAH	3	0.404654	4.9112e-151	1.03174e-146	0.989	0.835
ENSG00000077312	SNRPA	3	0.263169	5.74697e-151	1.20732e-146	0.931	0.675
ENSG00000149136	SSRP1	3	0.291884	7.24296e-151	1.5216e-146	0.971	0.812
ENSG00000165280	VCP	3	0.314091	1.36128e-150	2.85978e-146	0.989	0.927
ENSG00000153187	HNRNPU	3	0.338528	1.1966e-149	2.51381e-145	0.99	0.936
ENSG00000139112	GABARAPL1	3	-0.648116	2.73444e-149	5.74452e-145	0.693	0.897
ENSG00000108829	LRRC59	3	0.32689	4.75127e-149	9.98146e-145	0.992	0.877
ENSG00000103342	GSPT1	3	0.318407	4.67034e-148	9.81146e-144	0.973	0.865
ENSG00000198918	RPL39	3	-0.2729	5.85761e-148	1.23057e-143	1	0.991
ENSG00000120438	TCP1	3	0.288466	7.0452e-148	1.48005e-143	0.993	0.92
ENSG00000122545	SEPT7	3	0.308265	1.75729e-147	3.69171e-143	0.999	0.96
ENSG00000092199	HNRNPC	3	0.293571	1.96306e-147	4.124e-143	0.994	0.95
ENSG00000145860	RNF145	3	0.327234	9.23386e-147	1.93985e-142	0.972	0.793
ENSG00000170961	HAS2	3	0.477234	1.03605e-146	2.17654e-142	0.851	0.481
ENSG00000245532	NEAT1	3	-0.886188	1.44866e-145	3.04335e-141	0.99	0.978
ENSG00000143321	HDGF	3	0.301825	2.3671e-144	4.9728e-140	0.994	0.928
ENSG00000169230	PRELID1	3	0.27804	2.82706e-143	5.93909e-139	1	0.966
ENSG00000082898	XPO1	3	0.276449	4.37981e-143	9.2011e-139	0.967	0.787
ENSG00000115233	PSMD14	3	0.279401	3.07066e-142	6.45084e-138	0.983	0.881
ENSG00000104765	BNIP3L	3	-0.481881	2.59485e-141	5.45126e-137	0.984	0.968
ENSG00000128656	CHN1	3	0.265422	8.92191e-141	1.87431e-136	0.852	0.491
ENSG00000173674	EIF1AX	3	0.295888	7.15885e-140	1.50393e-135	0.996	0.926
ENSG00000090273	NUDC	3	0.289745	9.52191e-140	2.00036e-135	0.992	0.92
ENSG00000106628	POLD2	3	0.257879	1.37747e-139	2.8938e-135	0.939	0.694
ENSG00000265241	RBM8A	3	0.293824	2.27461e-139	4.77851e-135	0.998	0.935
ENSG00000152795	HNRNPDL	3	0.309262	2.93082e-139	6.15707e-135	0.995	0.947
ENSG00000165704	HPRT1	3	0.252663	1.45331e-138	3.05311e-134	0.938	0.724
ENSG00000155368	DBI	3	0.32062	1.48439e-138	3.11841e-134	0.996	0.966
ENSG00000130402	ACTN4	3	0.370831	4.06512e-138	8.54001e-134	0.996	0.904
ENSG00000129128	SPCS3	3	0.326678	4.61159e-138	9.68803e-134	0.993	0.936
ENSG00000078668	VDAC3	3	0.275424	6.02115e-138	1.26492e-133	0.972	0.856
ENSG00000182752	PAPPA	3	-0.890871	7.08855e-138	1.48916e-133	0.971	0.965
ENSG00000131236	CAP1	3	0.355259	3.42515e-137	7.19555e-133	0.996	0.949
ENSG00000064961	HMG20B	3	0.277753	1.34808e-136	2.83205e-132	0.967	0.804
ENSG00000144381	HSPD1	3	0.365766	1.92843e-136	4.05124e-132	0.999	0.957
ENSG00000126067	PSMB2	3	0.278115	1.94712e-136	4.09051e-132	0.992	0.939
ENSG00000130332	LSM7	3	0.282448	2.37036e-136	4.97966e-132	0.993	0.925
ENSG00000067560	RHOA	3	0.288178	3.5257e-136	7.40679e-132	0.999	0.968
ENSG00000072110	ACTN1	3	0.376333	3.84783e-136	8.08353e-132	0.996	0.952
ENSG00000041357	PSMA4	3	0.281139	9.28034e-136	1.94961e-131	0.995	0.923
ENSG00000072501	SMC1A	3	0.254464	1.08597e-135	2.28141e-131	0.832	0.511
ENSG00000184584	TMEM173	3	0.277571	1.87011e-135	3.92873e-131	0.846	0.48
ENSG00000157613	CREB3L1	3	0.327689	3.45384e-135	7.25582e-131	0.952	0.639
ENSG00000147155	EBP	3	0.256056	1.34197e-134	2.81921e-130	0.912	0.604
ENSG00000100106	TRIOBP	3	0.31276	4.19821e-134	8.81961e-130	0.978	0.813
ENSG00000100911	PSME2	3	0.354688	6.18002e-134	1.2983e-129	0.994	0.874
ENSG00000108107	RPL28	3	-0.35932	7.21656e-134	1.51606e-129	1	0.995
ENSG00000182004	SNRPE	3	0.266865	1.03648e-133	2.17743e-129	0.995	0.955
ENSG00000100028	SNRPD3	3	0.280228	1.26156e-133	2.65028e-129	0.988	0.923
ENSG00000143742	SRP9	3	0.25703	1.29946e-133	2.7299e-129	1	0.949
ENSG00000124562	SNRPC	3	0.255949	3.93349e-133	8.26348e-129	0.987	0.892
ENSG00000101367	MAPRE1	3	0.274068	9.6021e-133	2.01721e-128	0.971	0.798
ENSG00000180879	SSR4	3	-0.292085	4.70938e-132	9.89346e-128	0.995	0.974
ENSG00000070540	WIPI1	3	-0.376069	1.16037e-131	2.43771e-127	0.856	0.923
ENSG00000162909	CAPN2	3	0.303356	3.5532e-131	7.46456e-127	0.979	0.861
ENSG00000171208	NETO2	3	0.3149	1.00914e-130	2.12001e-126	0.944	0.662
ENSG00000163170	BOLA3	3	0.282562	1.93435e-130	4.06368e-126	0.982	0.868
ENSG00000196591	HDAC2	3	0.267364	9.40892e-130	1.97663e-125	0.981	0.868
ENSG00000115091	ACTR3	3	0.359851	4.56322e-129	9.5864e-125	0.995	0.93
ENSG00000221869	CEBPD	3	-0.671998	8.35968e-129	1.7562e-124	0.964	0.966
ENSG00000162704	ARPC5	3	0.342054	5.35518e-128	1.12502e-123	1	0.963
ENSG00000177469	PTRF	3	0.384218	8.54075e-128	1.79424e-123	0.994	0.889
ENSG00000204392	LSM2	3	0.273819	1.14989e-127	2.41569e-123	0.979	0.862
ENSG00000128739	SNRPN	3	-0.334647	2.72926e-127	5.73363e-123	0.881	0.919
ENSG00000067057	PFKP	3	0.335756	3.82696e-127	8.03967e-123	0.979	0.842
ENSG00000117395	EBNA1BP2	3	0.338613	8.26551e-127	1.73642e-122	0.978	0.835
ENSG00000170759	KIF5B	3	0.312262	8.43324e-126	1.77165e-121	0.996	0.952
ENSG00000100345	MYH9	3	0.372751	1.31873e-125	2.77038e-121	0.994	0.928
ENSG00000183726	TMEM50A	3	0.270201	6.71038e-125	1.40972e-120	0.998	0.956
ENSG00000133872	SARAF	3	-0.346066	8.63808e-124	1.81469e-119	0.987	0.962
ENSG00000105835	NAMPT	3	-0.713477	9.5968e-124	2.0161e-119	0.962	0.96
ENSG00000130726	TRIM28	3	0.250944	1.02242e-123	2.1479e-119	0.976	0.852
ENSG00000140350	ANP32A	3	0.267297	1.40689e-123	2.9556e-119	0.966	0.805
ENSG00000067225	PKM	3	0.277037	1.86025e-123	3.90801e-119	1	0.985
ENSG00000079246	XRCC5	3	0.279404	1.88999e-123	3.97049e-119	0.996	0.95
ENSG00000225921	NOL7	3	0.261029	2.64338e-123	5.55321e-119	0.994	0.926
ENSG00000136888	ATP6V1G1	3	-0.350424	1.84258e-122	3.87089e-118	0.995	0.97
ENSG00000070961	ATP2B1	3	0.385199	3.11466e-122	6.54327e-118	0.966	0.797
ENSG00000102317	RBM3	3	0.320239	3.41471e-122	7.17361e-118	0.998	0.941
ENSG00000166226	CCT2	3	0.299901	3.59523e-122	7.55287e-118	0.994	0.934
ENSG00000177889	UBE2N	3	0.267862	4.21153e-122	8.84759e-118	0.981	0.898
ENSG00000168300	PCMTD1	3	-0.447824	1.86813e-121	3.92457e-117	0.684	0.868
ENSG00000179262	RAD23A	3	0.251763	2.30458e-121	4.84146e-117	0.995	0.938
ENSG00000115484	CCT4	3	0.27864	2.63505e-121	5.53572e-117	0.993	0.928
ENSG00000132329	RAMP1	3	-0.775678	3.54128e-121	7.43952e-117	0.44	0.745
ENSG00000147065	MSN	3	0.331724	4.01893e-121	8.44298e-117	0.994	0.927
ENSG00000277791	PSMB3	3	0.257499	4.43807e-121	9.3235e-117	0.994	0.94
ENSG00000086696	HSD17B2	3	-1.02419	5.47395e-121	1.14997e-116	0.421	0.734
ENSG00000102409	BEX4	3	-0.325981	1.60141e-120	3.36423e-116	0.613	0.83
ENSG00000137831	UACA	3	0.338631	6.01865e-120	1.2644e-115	0.944	0.73
ENSG00000142227	EMP3	3	0.371602	8.60916e-120	1.80861e-115	0.995	0.918
ENSG00000163584	RPL22L1	3	0.421825	1.85802e-119	3.90332e-115	0.996	0.92
ENSG00000011465	DCN	3	-0.989137	2.30214e-119	4.83635e-115	0.988	0.975
ENSG00000185651	UBE2L3	3	0.251524	3.00958e-119	6.32252e-115	0.995	0.943
ENSG00000196683	TOMM7	3	-0.315033	3.69828e-119	7.76936e-115	1	0.982
ENSG00000111275	ALDH2	3	-0.698074	3.21393e-118	6.75183e-114	0.472	0.752
ENSG00000120802	TMPO	3	0.29442	1.76976e-117	3.71792e-113	0.832	0.553
ENSG00000114353	GNAI2	3	0.287889	5.84119e-117	1.22712e-112	0.998	0.954
ENSG00000146278	PNRC1	3	-0.493258	1.48291e-116	3.11531e-112	0.868	0.936
ENSG00000137288	UQCC2	3	0.255094	1.71728e-116	3.60765e-112	0.981	0.886
ENSG00000057019	DCBLD2	3	0.3353	3.53228e-116	7.42061e-112	0.971	0.817
ENSG00000145817	YIPF5	3	0.374272	1.68268e-115	3.53498e-111	0.994	0.949
ENSG00000127483	HP1BP3	3	0.28438	7.80068e-115	1.63877e-110	0.976	0.894
ENSG00000196924	FLNA	3	0.342617	2.47434e-114	5.19809e-110	0.994	0.947
ENSG00000251493	FOXD1	3	0.444072	4.44054e-114	9.32869e-110	0.949	0.8
ENSG00000203667	COX20	3	0.299313	9.34932e-114	1.96411e-109	0.978	0.86
ENSG00000114867	EIF4G1	3	0.259557	1.12346e-113	2.36016e-109	0.985	0.881
ENSG00000115594	IL1R1	3	-0.528273	1.61867e-113	3.40051e-109	0.648	0.843
ENSG00000104870	FCGRT	3	-0.347082	3.04314e-113	6.39304e-109	0.899	0.92
ENSG00000087086	FTL	3	-0.419623	5.41524e-113	1.13763e-108	1	0.997
ENSG00000156976	EIF4A2	3	-0.358048	3.29667e-111	6.92564e-107	0.966	0.964
ENSG00000034510	TMSB10	3	0.315225	5.23509e-111	1.09979e-106	1	0.998
ENSG00000137710	RDX	3	0.278162	6.4464e-111	1.35426e-106	0.987	0.867
ENSG00000070831	CDC42	3	0.262454	9.61992e-108	2.02095e-103	0.996	0.955
ENSG00000128590	DNAJB9	3	-0.393668	2.96771e-107	6.23457e-103	0.685	0.842
ENSG00000071127	WDR1	3	0.286422	5.1216e-107	1.07595e-102	0.994	0.906
ENSG00000184752	NDUFA12	3	0.294999	8.45574e-107	1.77638e-102	1	0.952
ENSG00000198959	TGM2	3	-0.89591	2.81567e-105	5.91517e-101	0.953	0.945
ENSG00000141753	IGFBP4	3	-0.694476	4.9816e-105	1.04653e-100	0.999	0.982
ENSG00000167996	FTH1	3	-0.540266	5.98377e-105	1.25707e-100	1	0.999
ENSG00000197043	ANXA6	3	0.2786	5.60107e-104	1.17667e-99	0.982	0.798
ENSG00000166582	CENPV	3	0.285227	9.91506e-104	2.08296e-99	0.931	0.698
ENSG00000108055	SMC3	3	0.257124	2.18439e-103	4.58898e-99	0.945	0.769
ENSG00000161547	SRSF2	3	0.26605	2.36078e-103	4.95952e-99	0.989	0.912
ENSG00000124942	AHNAK	3	0.329103	1.64303e-102	3.45167e-98	0.952	0.754
ENSG00000128606	LRRC17	3	0.409341	1.79756e-102	3.77632e-98	0.919	0.584
ENSG00000006118	TMEM132A	3	-0.404882	6.49636e-102	1.36475e-97	0.985	0.964
ENSG00000166033	HTRA1	3	-0.434518	1.3143e-101	2.76107e-97	0.947	0.942
ENSG00000126457	PRMT1	3	0.279326	1.84289e-100	3.87155e-96	0.99	0.929
ENSG00000197006	METTL9	3	-0.451518	3.08188e-100	6.47442e-96	0.994	0.973
ENSG00000103187	COTL1	3	0.349167	8.64736e-99	1.81664e-94	0.998	0.959
ENSG00000155366	RHOC	3	0.298023	4.77375e-98	1.00287e-93	0.996	0.934
ENSG00000040275	SPDL1	3	0.298327	7.24378e-98	1.52177e-93	0.881	0.645
ENSG00000197747	S100A10	3	0.412517	8.94775e-97	1.87974e-92	0.956	0.728
ENSG00000074800	ENO1	3	0.286481	3.26448e-96	6.85802e-92	1	0.984
ENSG00000135916	ITM2C	3	-0.32065	5.58751e-96	1.17383e-91	0.932	0.941
ENSG00000128595	CALU	3	0.256667	3.19539e-94	6.71288e-90	0.995	0.974
ENSG00000169756	LIMS1	3	-0.416202	5.68794e-94	1.19492e-89	0.993	0.966
ENSG00000075618	FSCN1	3	0.291014	6.30429e-94	1.32441e-89	0.996	0.842
ENSG00000150630	VEGFC	3	0.279994	8.01048e-94	1.68284e-89	0.909	0.689
ENSG00000174080	CTSF	3	-0.355144	7.25116e-92	1.52332e-87	0.622	0.796
ENSG00000140416	TPM1	3	0.4181	1.46329e-91	3.07408e-87	0.999	0.974
ENSG00000176788	BASP1	3	-0.458783	9.12267e-91	1.91649e-86	0.999	0.986
ENSG00000184254	ALDH1A3	3	0.299162	3.80776e-90	7.99933e-86	0.696	0.392
ENSG00000134198	TSPAN2	3	-0.440297	1.20162e-89	2.52437e-85	0.296	0.598
ENSG00000068366	ACSL4	3	-0.881996	7.46084e-89	1.56737e-84	0.954	0.944
ENSG00000110092	CCND1	3	0.452324	2.4435e-88	5.13331e-84	0.995	0.93
ENSG00000182220	ATP6AP2	3	-0.304779	2.51199e-88	5.27718e-84	0.983	0.949
ENSG00000125753	VASP	3	0.259584	6.8643e-88	1.44205e-83	0.943	0.755
ENSG00000114850	SSR3	3	0.255112	9.40396e-88	1.97558e-83	0.995	0.974
ENSG00000164096	C4orf3	3	-0.293907	1.07461e-87	2.25755e-83	0.995	0.974
ENSG00000140379	BCL2A1	3	-0.521905	3.5613e-87	7.48159e-83	0.217	0.549
ENSG00000115053	NCL	3	0.334556	7.97574e-87	1.67554e-82	0.993	0.95
ENSG00000181019	NQO1	3	0.273549	8.28344e-87	1.74019e-82	0.955	0.726
ENSG00000182636	NDN	3	-0.407435	8.90656e-87	1.87109e-82	0.956	0.924
ENSG00000122861	PLAU	3	0.407148	2.77125e-86	5.82184e-82	0.793	0.487
ENSG00000104419	NDRG1	3	-0.31937	6.60967e-86	1.38856e-81	0.566	0.771
ENSG00000129757	CDKN1C	3	-0.389182	6.55765e-84	1.37763e-79	0.578	0.784
ENSG00000090238	YPEL3	3	-0.29856	9.5129e-84	1.99847e-79	0.806	0.893
ENSG00000134013	LOXL2	3	0.33636	1.3549e-83	2.84638e-79	0.994	0.883
ENSG00000133048	CHI3L1	3	-1.46754	3.49477e-83	7.34181e-79	0.247	0.548
ENSG00000111678	C12orf57	3	-0.302147	1.55095e-82	3.25823e-78	0.994	0.964
ENSG00000197746	PSAP	3	-0.27692	5.3808e-82	1.1304e-77	0.948	0.943
ENSG00000137331	IER3	3	-0.627132	1.61519e-81	3.39319e-77	0.996	0.986
ENSG00000149257	SERPINH1	3	0.323893	3.82545e-80	8.0365e-76	0.985	0.867
ENSG00000169429	CXCL8	3	-0.9779	6.13763e-80	1.28939e-75	0.993	0.991
ENSG00000197061	HIST1H4C	3	0.262533	1.52916e-79	3.21247e-75	0.945	0.819
ENSG00000136026	CKAP4	3	0.295382	3.13963e-79	6.59573e-75	0.993	0.939
ENSG00000163191	S100A11	3	0.27043	6.69766e-79	1.40704e-74	1	0.984
ENSG00000178922	HYI	3	0.264128	1.33593e-78	2.80651e-74	0.959	0.787
ENSG00000105894	PTN	3	0.258475	2.5237e-78	5.3018e-74	0.782	0.496
ENSG00000164171	ITGA2	3	0.293709	8.12597e-78	1.7071e-73	0.981	0.862
ENSG00000182853	VMO1	3	-1.50983	1.74316e-77	3.66203e-73	0.173	0.486
ENSG00000087245	MMP2	3	-0.418137	9.34114e-77	1.96239e-72	0.988	0.97
ENSG00000105281	SLC1A5	3	0.252641	1.11725e-75	2.34712e-71	0.982	0.831
ENSG00000175745	NR2F1	3	-0.627307	9.5847e-75	2.01355e-70	0.347	0.611
ENSG00000114023	FAM162A	3	-0.345764	9.98107e-75	2.09682e-70	0.898	0.916
ENSG00000170458	CD14	3	-0.790834	3.12683e-74	6.56884e-70	0.235	0.531
ENSG00000008394	MGST1	3	-0.614692	6.77083e-73	1.42242e-68	0.994	0.979
ENSG00000156804	FBXO32	3	-0.58509	2.03286e-72	4.27064e-68	0.504	0.718
ENSG00000146674	IGFBP3	3	-1.33602	2.41936e-72	5.08259e-68	0.468	0.688
ENSG00000105223	PLD3	3	-0.255825	4.87314e-72	1.02375e-67	0.954	0.94
ENSG00000159167	STC1	3	-0.910798	7.00017e-72	1.4706e-67	0.872	0.915
ENSG00000166681	NGFRAP1	3	-0.253866	7.78338e-72	1.63513e-67	0.994	0.973
ENSG00000116729	WLS	3	-0.417212	8.02933e-72	1.6868e-67	0.879	0.906
ENSG00000107984	DKK1	3	0.543334	1.88376e-70	3.95741e-66	0.924	0.743
ENSG00000169604	ANTXR1	3	-0.279427	4.84072e-70	1.01694e-65	0.987	0.966
ENSG00000224032	EPB41L4A-AS1	3	-0.293798	6.6967e-70	1.40684e-65	0.73	0.826
ENSG00000147454	SLC25A37	3	-0.492327	3.0605e-69	6.4295e-65	0.893	0.916
ENSG00000149591	TAGLN	3	0.296736	6.03196e-69	1.2672e-64	0.99	0.862
ENSG00000154736	ADAMTS5	3	-0.370678	1.32298e-68	2.77933e-64	0.367	0.638
ENSG00000166741	NNMT	3	-0.570696	1.48392e-68	3.11743e-64	0.992	0.974
ENSG00000146374	RSPO3	3	-0.330747	9.46155e-68	1.98768e-63	0.245	0.525
ENSG00000187608	ISG15	3	0.43037	1.4787e-67	3.10646e-63	0.975	0.857
ENSG00000140545	MFGE8	3	-0.288893	2.53022e-67	5.31548e-63	0.97	0.953
ENSG00000213625	LEPROT	3	-0.268441	7.3576e-67	1.54569e-62	0.984	0.958
ENSG00000177410	ZFAS1	3	-0.353329	9.19483e-67	1.93165e-62	0.995	0.973
ENSG00000096384	HSP90AB1	3	0.275548	2.23646e-66	4.69836e-62	0.999	0.968
ENSG00000103888	CEMIP	3	-0.771704	1.62565e-65	3.41516e-61	0.636	0.792
ENSG00000138449	SLC40A1	3	-0.341078	2.85307e-64	5.99373e-60	0.118	0.397
ENSG00000150938	CRIM1	3	0.267392	1.03747e-62	2.17952e-58	0.96	0.792
ENSG00000125538	IL1B	3	-0.886014	3.24031e-62	6.80724e-58	0.931	0.944
ENSG00000115604	IL18R1	3	-0.277972	3.38796e-61	7.11743e-57	0.058	0.328
ENSG00000166347	CYB5A	3	-0.290482	8.54007e-61	1.7941e-56	0.932	0.922
ENSG00000162493	PDPN	3	-0.40185	1.95098e-60	4.09862e-56	0.793	0.83
ENSG00000071282	LMCD1	3	-0.484407	4.98074e-60	1.04635e-55	0.618	0.726
ENSG00000003436	TFPI	3	-0.376013	2.59815e-59	5.45819e-55	0.944	0.939
ENSG00000114784	EIF1B	3	-0.294063	5.26683e-59	1.10646e-54	0.956	0.935
ENSG00000154188	ANGPT1	3	-0.39615	7.78264e-59	1.63498e-54	0.325	0.555
ENSG00000137801	THBS1	3	0.333986	1.00416e-58	2.10954e-54	0.941	0.769
ENSG00000143545	RAB13	3	-0.262422	1.05647e-58	2.21942e-54	0.996	0.978
ENSG00000107796	ACTA2	3	0.291051	2.45076e-57	5.14856e-53	0.932	0.735
ENSG00000177426	TGIF1	3	-0.318241	4.56651e-57	9.59332e-53	0.84	0.905
ENSG00000117594	HSD11B1	3	-0.435801	5.85737e-57	1.23052e-52	0.423	0.639
ENSG00000226742	HSBP1L1	3	-0.296504	5.87638e-57	1.23451e-52	0.748	0.828
ENSG00000131370	SH3BP5	3	-0.289487	9.7899e-57	2.05666e-52	0.48	0.664
ENSG00000116667	C1orf21	3	-0.258141	1.63712e-56	3.43925e-52	0.773	0.841
ENSG00000137809	ITGA11	3	-0.302431	2.40447e-56	5.05131e-52	0.64	0.782
ENSG00000106366	SERPINE1	3	0.288624	4.31863e-56	9.07257e-52	0.988	0.835
ENSG00000182118	FAM89A	3	-0.400249	3.1323e-55	6.58034e-51	0.571	0.716
ENSG00000124731	TREM1	3	-0.304916	4.45843e-55	9.36626e-51	0.326	0.548
ENSG00000163453	IGFBP7	3	-0.556231	1.97984e-53	4.15924e-49	0.968	0.96
ENSG00000108821	COL1A1	3	0.308922	2.68734e-52	5.64556e-48	0.994	0.915
ENSG00000140285	FGF7	3	-0.30502	3.46913e-52	7.28794e-48	0.993	0.981
ENSG00000011198	ABHD5	3	-0.341901	1.31425e-51	2.76098e-47	0.828	0.878
ENSG00000133639	BTG1	3	-0.521367	5.72924e-51	1.2036e-46	0.967	0.953
ENSG00000095739	BAMBI	3	-0.346471	4.87836e-50	1.02485e-45	0.493	0.68
ENSG00000163739	CXCL1	3	-0.568787	7.37788e-50	1.54994e-45	1	0.999
ENSG00000118523	CTGF	3	-0.601495	5.22592e-49	1.09786e-44	0.901	0.93
ENSG00000113389	NPR3	3	-0.363808	7.24279e-48	1.52156e-43	0.189	0.424
ENSG00000168679	SLC16A4	3	-0.274966	2.54322e-47	5.34279e-43	0.361	0.559
ENSG00000185950	IRS2	3	-0.260268	4.20176e-47	8.82705e-43	0.808	0.864
ENSG00000123496	IL13RA2	3	-0.836972	5.29873e-47	1.11316e-42	0.235	0.455
ENSG00000213949	ITGA1	3	-0.386518	2.46542e-46	5.17936e-42	0.962	0.946
ENSG00000173432	SAA1	3	-1.19589	3.45708e-46	7.26263e-42	0.212	0.443
ENSG00000120129	DUSP1	3	-0.43831	1.02882e-44	2.16136e-40	0.921	0.93
ENSG00000051108	HERPUD1	3	-0.332209	1.57082e-44	3.29997e-40	0.956	0.945
ENSG00000164040	PGRMC2	3	-0.257192	2.61942e-44	5.50287e-40	0.935	0.92
ENSG00000123689	G0S2	3	-1.1612	3.14111e-44	6.59884e-40	0.141	0.372
ENSG00000153234	NR4A2	3	-0.348759	3.01425e-43	6.33233e-39	0.156	0.378
ENSG00000119138	KLF9	3	-0.30561	1.31459e-42	2.76169e-38	0.841	0.875
ENSG00000165949	IFI27	3	0.25776	1.39913e-42	2.93929e-38	0.77	0.5
ENSG00000106538	RARRES2	3	-0.436816	1.84554e-42	3.87711e-38	0.076	0.291
ENSG00000119655	NPC2	3	-0.25962	3.51186e-42	7.37772e-38	0.975	0.944
ENSG00000117318	ID3	3	0.280906	6.18916e-42	1.30022e-37	0.996	0.97
ENSG00000127955	GNAI1	3	-0.300683	8.0925e-41	1.70007e-36	0.804	0.854
ENSG00000164761	TNFRSF11B	3	-0.686833	1.85931e-40	3.90605e-36	0.202	0.424
ENSG00000244754	N4BP2L2	3	-0.256588	2.87623e-39	6.04237e-35	0.955	0.942
ENSG00000269893	SNHG8	3	-0.337166	3.35537e-38	7.04897e-34	0.945	0.915
ENSG00000161011	SQSTM1	3	-0.340115	6.14084e-37	1.29007e-32	0.985	0.96
ENSG00000100906	NFKBIA	3	-0.32101	1.99719e-36	4.19569e-32	0.958	0.943
ENSG00000022267	FHL1	3	-0.313815	5.37467e-36	1.12911e-31	0.345	0.525
ENSG00000255112	CHMP1B	3	-0.403028	1.08014e-35	2.26916e-31	0.888	0.893
ENSG00000144810	COL8A1	3	-0.561111	1.48246e-34	3.11436e-30	0.658	0.751
ENSG00000136244	IL6	3	-0.736148	1.55584e-34	3.26852e-30	0.793	0.813
ENSG00000168461	RAB31	3	-0.278119	2.25248e-34	4.732e-30	0.931	0.922
ENSG00000073756	PTGS2	3	-0.709628	1.99006e-33	4.18072e-29	0.51	0.641
ENSG00000172216	CEBPB	3	-0.255417	2.58558e-33	5.43178e-29	0.992	0.967
ENSG00000154734	ADAMTS1	3	-0.477943	6.51961e-33	1.36964e-28	0.726	0.779
ENSG00000198814	GK	3	-0.294889	1.56995e-32	3.29814e-28	0.784	0.819
ENSG00000253276	CCDC71L	3	-0.30469	2.71851e-32	5.71105e-28	0.903	0.875
ENSG00000122378	FAM213A	3	-0.258358	4.99805e-32	1.04999e-27	0.724	0.783
ENSG00000104368	PLAT	3	-0.73167	5.16341e-32	1.08473e-27	0.872	0.873
ENSG00000115461	IGFBP5	3	-0.578633	1.23973e-31	2.60443e-27	0.99	0.976
ENSG00000164442	CITED2	3	-0.290847	1.35428e-31	2.84508e-27	0.738	0.806
ENSG00000148926	ADM	3	-0.26844	3.12901e-31	6.57343e-27	0.447	0.598
ENSG00000180447	GAS1	3	-0.386433	9.73269e-31	2.04464e-26	0.619	0.726
ENSG00000149968	MMP3	3	-0.869596	1.60129e-29	3.36398e-25	0.265	0.443
ENSG00000148344	PTGES	3	-0.316557	2.48861e-29	5.22807e-25	0.858	0.876
ENSG00000124875	CXCL6	3	-0.489553	3.50525e-28	7.36384e-24	0.999	0.985
ENSG00000159200	RCAN1	3	-0.354855	1.16069e-27	2.43838e-23	0.76	0.786
ENSG00000164107	HAND2	3	-0.293417	1.63582e-25	3.43654e-21	0.949	0.928
ENSG00000147257	GPC3	3	-0.324527	2.70335e-25	5.67919e-21	0.472	0.577
ENSG00000112245	PTP4A1	3	-0.334519	2.43863e-24	5.12307e-20	0.962	0.931
ENSG00000106799	TGFBR1	3	-0.256209	1.17028e-23	2.45852e-19	0.953	0.926
ENSG00000181617	FDCSP	3	-0.583346	1.23724e-23	2.59919e-19	0.21	0.366
ENSG00000185633	NDUFA4L2	3	-0.534478	1.56286e-23	3.28326e-19	0.479	0.577
ENSG00000102265	TIMP1	3	-0.457746	2.19896e-23	4.61957e-19	1	0.996
ENSG00000101413	RPRD1B	3	-0.250941	2.66294e-23	5.59431e-19	0.459	0.56
ENSG00000064042	LIMCH1	3	-0.279601	9.26133e-23	1.94562e-18	0.407	0.539
ENSG00000095752	IL11	3	-0.584363	8.51464e-22	1.78876e-17	0.938	0.936
ENSG00000109046	WSB1	3	-0.261196	1.05144e-21	2.20887e-17	0.939	0.92
ENSG00000114115	RBP1	3	-0.357203	1.3404e-21	2.8159e-17	0.418	0.528
ENSG00000143387	CTSK	3	-0.331723	3.70538e-21	7.78427e-17	0.335	0.457
ENSG00000108342	CSF3	3	-0.384993	7.98805e-21	1.67813e-16	0.241	0.385
ENSG00000223414	LINC00473	3	-0.278398	1.43699e-20	3.01882e-16	0.516	0.615
ENSG00000167244	IGF2	3	-0.56318	1.11472e-19	2.34181e-15	0.345	0.476
ENSG00000163734	CXCL3	3	-0.635199	2.40624e-19	5.05502e-15	0.964	0.936
ENSG00000138061	CYP1B1	3	-0.259831	3.28391e-19	6.89883e-15	0.345	0.484
ENSG00000115009	CCL20	3	-0.804314	5.48819e-19	1.15296e-14	0.19	0.317
ENSG00000170801	HTRA3	3	-0.355791	1.52855e-18	3.21117e-14	0.935	0.899
ENSG00000085662	AKR1B1	3	-0.281062	2.20648e-17	4.63538e-13	0.995	0.973
ENSG00000134363	FST	3	-0.272129	5.35393e-17	1.12475e-12	0.839	0.867
ENSG00000125827	TMX4	3	-0.289643	2.58414e-16	5.42877e-12	0.907	0.9
ENSG00000214548	MEG3	3	-0.282876	1.05439e-15	2.21507e-11	0.988	0.967
ENSG00000105825	TFPI2	3	-0.434734	5.36144e-15	1.12633e-10	0.999	0.992
ENSG00000187193	MT1X	3	-0.321399	5.56287e-13	1.16865e-08	0.886	0.85
ENSG00000205542	TMSB4X	3	-0.256886	4.99829e-11	1.05004e-06	1	0.997
ENSG00000182871	COL18A1	3	-0.263324	8.82529e-11	1.85402e-06	0.73	0.727
ENSG00000147872	PLIN2	3	-0.304763	7.50031e-10	1.57566e-05	0.993	0.957
ENSG00000081041	CXCL2	3	-0.394369	1.05922e-06	0.0222521	0.589	0.593
ENSG00000106484	MEST	3	-0.331442	3.27904e-06	0.0688861	0.811	0.756
ENSG00000163735	CXCL5	3	-0.429549	4.93283e-06	0.103629	0.953	0.923
ENSG00000135919	SERPINE2	3	-0.490096	3.38985e-05	0.712139	0.985	0.958
ENSG00000109321	AREG	3	-0.527538	0.000100223	1	0.21	0.258
ENSG00000109861	CTSC	3	-0.289715	0.00536538	1	0.948	0.892
ENSG00000122786	CALD1	4	-0.782934	1.65823e-187	3.4836e-183	0.973	0.991
ENSG00000161011	SQSTM1	4	1.13218	5.51737e-185	1.15909e-180	0.986	0.96
ENSG00000038427	VCAN	4	-0.832224	3.8774e-182	8.14563e-178	0.783	0.965
ENSG00000198467	TPM2	4	-0.903927	2.55415e-170	5.36576e-166	0.979	0.994
ENSG00000075624	ACTB	4	-1.05412	7.69914e-170	1.61743e-165	0.994	0.993
ENSG00000092841	MYL6	4	-0.697714	1.23018e-164	2.58437e-160	0.995	0.993
ENSG00000184009	ACTG1	4	-0.761895	5.15756e-159	1.0835e-154	0.994	0.993
ENSG00000101335	MYL9	4	-1.14111	3.59369e-156	7.54963e-152	0.741	0.937
ENSG00000134871	COL4A2	4	-0.613344	2.97547e-155	6.25087e-151	0.574	0.899
ENSG00000149591	TAGLN	4	-1.70244	1.2528e-137	2.63188e-133	0.636	0.886
ENSG00000198959	TGM2	4	-1.12241	3.57438e-136	7.50906e-132	0.79	0.955
ENSG00000140416	TPM1	4	-1.32224	4.99908e-136	1.05021e-131	0.916	0.98
ENSG00000187498	COL4A1	4	-0.570656	1.25907e-134	2.64505e-130	0.34	0.781
ENSG00000125868	DSTN	4	-0.470311	3.48583e-132	7.32304e-128	0.975	0.983
ENSG00000166147	FBN1	4	-0.600956	1.55728e-128	3.27153e-124	0.606	0.892
ENSG00000113140	SPARC	4	-0.880427	2.57014e-123	5.39935e-119	0.894	0.964
ENSG00000135046	ANXA1	4	-0.871148	4.15468e-122	8.72815e-118	0.639	0.916
ENSG00000196924	FLNA	4	-0.632752	1.39893e-120	2.93888e-116	0.866	0.955
ENSG00000087074	PPP1R15A	4	0.862843	5.61031e-117	1.17861e-112	0.91	0.75
ENSG00000120708	TGFBI	4	-0.703791	2.91207e-116	6.11767e-112	0.972	0.981
ENSG00000168542	COL3A1	4	-1.3217	1.17836e-115	2.4755e-111	0.799	0.947
ENSG00000168003	SLC3A2	4	0.998398	2.08887e-113	4.38829e-109	0.964	0.859
ENSG00000106484	MEST	4	-0.947545	7.90837e-113	1.66139e-108	0.41	0.781
ENSG00000147454	SLC25A37	4	0.614813	1.88678e-109	3.96375e-105	0.962	0.912
ENSG00000141753	IGFBP4	4	-0.768171	1.40365e-107	2.94878e-103	0.948	0.986
ENSG00000103196	CRISPLD2	4	-0.583583	7.53734e-107	1.58344e-102	0.63	0.889
ENSG00000174807	CD248	4	-0.371228	1.89546e-104	3.98198e-100	0.307	0.713
ENSG00000172757	CFL1	4	-0.457115	3.19858e-104	6.71957e-100	0.986	0.988
ENSG00000114784	EIF1B	4	0.539919	4.66787e-104	9.80627e-100	0.972	0.935
ENSG00000163430	FSTL1	4	-0.408275	4.26019e-103	8.94981e-99	0.921	0.964
ENSG00000204262	COL5A2	4	-0.634863	8.61543e-103	1.80993e-98	0.653	0.879
ENSG00000112096	SOD2	4	0.749372	2.82832e-101	5.94174e-97	0.992	0.984
ENSG00000172638	EFEMP2	4	-0.384332	1.24583e-100	2.61724e-96	0.778	0.934
ENSG00000159176	CSRP1	4	-0.571471	3.32995e-100	6.99556e-96	0.775	0.938
ENSG00000035403	VCL	4	-0.409084	9.6091e-100	2.01868e-95	0.755	0.919
ENSG00000116774	OLFML3	4	-0.489959	2.77441e-98	5.82847e-94	0.623	0.89
ENSG00000150938	CRIM1	4	-0.533112	2.40347e-97	5.04922e-93	0.552	0.82
ENSG00000108821	COL1A1	4	-1.41234	4.80647e-96	1.00974e-91	0.804	0.928
ENSG00000140941	MAP1LC3B	4	0.437904	4.07386e-95	8.55837e-91	0.983	0.959
ENSG00000002586	CD99	4	-0.431567	9.19626e-94	1.93195e-89	0.956	0.971
ENSG00000130635	COL5A1	4	-0.704912	1.1035e-93	2.31823e-89	0.62	0.847
ENSG00000034510	TMSB10	4	-0.47261	8.45879e-93	1.77702e-88	0.998	0.998
ENSG00000150093	ITGB1	4	-0.4901	6.69239e-92	1.40594e-87	0.983	0.979
ENSG00000130508	PXDN	4	-0.448916	8.49616e-92	1.78487e-87	0.872	0.957
ENSG00000103187	COTL1	4	-0.561626	5.10282e-91	1.072e-86	0.911	0.965
ENSG00000152952	PLOD2	4	-0.533698	7.78113e-91	1.63466e-86	0.94	0.976
ENSG00000164692	COL1A2	4	-1.03666	2.24334e-89	4.71281e-85	0.824	0.924
ENSG00000105835	NAMPT	4	0.600237	7.45785e-89	1.56675e-84	0.975	0.96
ENSG00000035862	TIMP2	4	-0.411077	7.65368e-89	1.60789e-84	0.907	0.962
ENSG00000235162	C12orf75	4	-0.758961	5.68813e-88	1.19496e-83	0.71	0.878
ENSG00000111799	COL12A1	4	-0.428324	1.79037e-87	3.7612e-83	0.723	0.915
ENSG00000050405	LIMA1	4	-0.393226	3.40083e-87	7.14446e-83	0.63	0.87
ENSG00000128590	DNAJB9	4	0.685426	9.12642e-87	1.91728e-82	0.918	0.825
ENSG00000139278	GLIPR1	4	-0.390865	1.18341e-84	2.4861e-80	0.755	0.914
ENSG00000137331	IER3	4	0.754947	1.8603e-84	3.90813e-80	0.991	0.987
ENSG00000133639	BTG1	4	0.686826	2.66577e-84	5.60025e-80	0.989	0.952
ENSG00000164713	BRI3	4	0.384247	5.71135e-84	1.19984e-79	0.979	0.972
ENSG00000115414	FN1	4	-0.750461	2.71333e-83	5.70016e-79	0.927	0.975
ENSG00000165502	RPL36AL	4	0.364469	7.9924e-83	1.67904e-78	0.995	0.977
ENSG00000101608	MYL12A	4	-0.396663	2.58575e-82	5.43213e-78	0.986	0.985
ENSG00000172403	SYNPO2	4	-0.378264	4.78776e-82	1.00581e-77	0.141	0.53
ENSG00000075618	FSCN1	4	-0.46771	5.5787e-82	1.17197e-77	0.69	0.863
ENSG00000140937	CDH11	4	-0.424417	3.29785e-80	6.92812e-76	0.916	0.97
ENSG00000064666	CNN2	4	-0.363486	4.43173e-80	9.31018e-76	0.638	0.855
ENSG00000134013	LOXL2	4	-0.616396	7.70114e-80	1.61785e-75	0.763	0.899
ENSG00000073756	PTGS2	4	1.35209	3.65758e-79	7.68384e-75	0.799	0.621
ENSG00000175197	DDIT3	4	1.00355	4.10773e-79	8.62952e-75	0.658	0.403
ENSG00000103202	NME4	4	-0.331556	8.84798e-79	1.85878e-74	0.897	0.964
ENSG00000133026	MYH10	4	-0.341075	1.06151e-78	2.23003e-74	0.46	0.763
ENSG00000164733	CTSB	4	-0.426338	1.82164e-78	3.82691e-74	0.946	0.97
ENSG00000152377	SPOCK1	4	-0.507528	7.71594e-78	1.62096e-73	0.665	0.833
ENSG00000177410	ZFAS1	4	0.525894	8.23544e-78	1.7301e-73	0.991	0.974
ENSG00000189043	NDUFA4	4	-0.282058	2.60662e-77	5.47599e-73	0.986	0.983
ENSG00000163359	COL6A3	4	-0.574777	1.76743e-76	3.71302e-72	0.418	0.731
ENSG00000141052	MYOCD	4	-0.334831	2.84446e-76	5.97565e-72	0.141	0.517
ENSG00000141756	FKBP10	4	-0.37161	3.7199e-76	7.81476e-72	0.907	0.963
ENSG00000026025	VIM	4	-0.614752	1.26559e-75	2.65875e-71	0.986	0.99
ENSG00000100097	LGALS1	4	-0.73908	1.67079e-75	3.50999e-71	0.983	0.984
ENSG00000131171	SH3BGRL	4	-0.283828	5.39939e-75	1.1343e-70	0.807	0.939
ENSG00000130402	ACTN4	4	-0.387888	8.04748e-75	1.69061e-70	0.791	0.918
ENSG00000118363	SPCS2	4	0.340706	1.52017e-74	3.19357e-70	0.97	0.949
ENSG00000173706	HEG1	4	-0.409291	2.50402e-74	5.26044e-70	0.581	0.835
ENSG00000172216	CEBPB	4	0.452925	7.69548e-74	1.61667e-69	0.991	0.967
ENSG00000154640	BTG3	4	0.349363	7.76038e-74	1.6303e-69	0.951	0.896
ENSG00000167552	TUBA1A	4	-0.638991	3.40686e-73	7.15714e-69	0.741	0.892
ENSG00000170801	HTRA3	4	-0.734205	6.81359e-73	1.4314e-68	0.769	0.909
ENSG00000152082	MZT2B	4	-0.260601	2.85269e-72	5.99293e-68	0.959	0.978
ENSG00000106211	HSPB1	4	-0.461422	7.41693e-72	1.55815e-67	0.804	0.936
ENSG00000154096	THY1	4	-0.384022	2.95668e-71	6.2114e-67	0.41	0.724
ENSG00000106799	TGFBR1	4	-0.46428	4.2148e-70	8.85445e-66	0.837	0.933
ENSG00000106333	PCOLCE	4	-0.435181	4.77715e-70	1.00358e-65	0.399	0.686
ENSG00000162704	ARPC5	4	-0.360639	5.02628e-70	1.05592e-65	0.956	0.966
ENSG00000085063	CD59	4	-0.343982	8.46778e-70	1.77891e-65	0.964	0.971
ENSG00000179222	MAGED1	4	-0.333431	9.79484e-70	2.0577e-65	0.778	0.906
ENSG00000004776	HSPB6	4	-0.277622	3.20136e-69	6.72541e-65	0.329	0.678
ENSG00000169604	ANTXR1	4	-0.340166	9.81168e-69	2.06124e-64	0.903	0.972
ENSG00000175183	CSRP2	4	-0.529991	2.18198e-68	4.5839e-64	0.796	0.915
ENSG00000120913	PDLIM2	4	-0.31312	3.50761e-68	7.36878e-64	0.87	0.962
ENSG00000166592	RRAD	4	0.58108	6.58847e-68	1.38411e-63	0.267	0.077
ENSG00000083444	PLOD1	4	-0.285469	1.29526e-67	2.72107e-63	0.691	0.886
ENSG00000101294	HM13	4	0.296455	6.13978e-67	1.28984e-62	0.954	0.954
ENSG00000011028	MRC2	4	-0.277189	6.77078e-67	1.42241e-62	0.799	0.932
ENSG00000150991	UBC	4	0.52762	1.27364e-66	2.67566e-62	0.997	0.981
ENSG00000100345	MYH9	4	-0.406686	1.63803e-66	3.44117e-62	0.839	0.938
ENSG00000115380	EFEMP1	4	-0.33621	8.78124e-66	1.84476e-61	0.307	0.638
ENSG00000134986	NREP	4	-0.271688	2.01901e-65	4.24155e-61	0.468	0.772
ENSG00000159335	PTMS	4	-0.450499	2.3506e-65	4.93814e-61	0.877	0.948
ENSG00000183087	GAS6	4	-0.524207	2.95525e-65	6.20839e-61	0.843	0.935
ENSG00000182670	TTC3	4	-0.299516	4.16194e-65	8.7434e-61	0.94	0.971
ENSG00000197043	ANXA6	4	-0.33089	4.71804e-65	9.91167e-61	0.623	0.823
ENSG00000198420	TCAF1	4	-0.294367	7.28312e-65	1.53004e-60	0.647	0.862
ENSG00000197381	ADARB1	4	-0.37331	1.00363e-64	2.10843e-60	0.821	0.924
ENSG00000228474	OST4	4	-0.288764	1.51039e-64	3.17302e-60	0.979	0.98
ENSG00000136888	ATP6V1G1	4	0.291994	1.98607e-64	4.17233e-60	0.986	0.971
ENSG00000147872	PLIN2	4	1.00752	2.1228e-64	4.45958e-60	0.975	0.959
ENSG00000197063	MAFG	4	0.356326	9.31069e-64	1.95599e-59	0.896	0.787
ENSG00000140682	TGFB1I1	4	-0.350071	2.49844e-63	5.24871e-59	0.752	0.89
ENSG00000129116	PALLD	4	-0.43165	3.01945e-63	6.34327e-59	0.821	0.931
ENSG00000091136	LAMB1	4	-0.278447	9.54876e-63	2.006e-58	0.634	0.871
ENSG00000143641	GALNT2	4	-0.264359	4.03882e-62	8.48475e-58	0.695	0.862
ENSG00000163110	PDLIM5	4	-0.364345	1.14267e-61	2.40052e-57	0.611	0.796
ENSG00000196923	PDLIM7	4	-0.415608	3.79244e-61	7.96715e-57	0.799	0.898
ENSG00000143933	CALM2	4	-0.428737	4.54752e-61	9.55344e-57	0.992	0.981
ENSG00000105854	PON2	4	-0.286792	7.89309e-61	1.65818e-56	0.87	0.948
ENSG00000145555	MYO10	4	-0.412405	8.1045e-61	1.70259e-56	0.707	0.885
ENSG00000163466	ARPC2	4	-0.345547	1.09189e-60	2.29384e-56	0.973	0.982
ENSG00000187479	C11orf96	4	1.4871	1.25402e-60	2.63444e-56	0.441	0.195
ENSG00000071242	RPS6KA2	4	-0.27986	1.38172e-60	2.90272e-56	0.519	0.805
ENSG00000005243	COPZ2	4	-0.300735	3.65165e-60	7.67138e-56	0.65	0.845
ENSG00000028277	POU2F2	4	0.418043	1.67922e-59	3.5277e-55	0.729	0.533
ENSG00000102359	SRPX2	4	-0.273032	1.97099e-59	4.14065e-55	0.644	0.857
ENSG00000174099	MSRB3	4	-0.283492	2.3823e-59	5.00473e-55	0.639	0.834
ENSG00000072110	ACTN1	4	-0.408802	3.29111e-59	6.91396e-55	0.903	0.958
ENSG00000100300	TSPO	4	-0.30349	7.22964e-59	1.5188e-54	0.948	0.976
ENSG00000102317	RBM3	4	-0.316509	9.61793e-59	2.02053e-54	0.9	0.948
ENSG00000126803	HSPA2	4	-0.383089	1.05448e-58	2.21524e-54	0.508	0.756
ENSG00000107796	ACTA2	4	-1.27522	1.79068e-56	3.76186e-52	0.574	0.76
ENSG00000100243	CYB5R3	4	-0.257012	2.6008e-56	5.46376e-52	0.873	0.946
ENSG00000050165	DKK3	4	-0.30785	2.95308e-56	6.20383e-52	0.796	0.938
ENSG00000133110	POSTN	4	-0.664718	9.84298e-56	2.06781e-51	0.509	0.762
ENSG00000115461	IGFBP5	4	-0.724118	5.24726e-55	1.10234e-50	0.941	0.979
ENSG00000157168	NRG1	4	0.350429	7.02e-55	1.47476e-50	0.446	0.211
ENSG00000148450	MSRB2	4	-0.266418	9.29622e-55	1.95295e-50	0.905	0.958
ENSG00000130513	GDF15	4	1.10674	1.18459e-54	2.48858e-50	0.364	0.156
ENSG00000071282	LMCD1	4	-0.420787	1.20265e-54	2.52652e-50	0.445	0.734
ENSG00000142156	COL6A1	4	-0.52392	6.96976e-54	1.46421e-49	0.84	0.91
ENSG00000141682	PMAIP1	4	0.711104	8.22391e-54	1.72768e-49	0.551	0.311
ENSG00000113013	HSPA9	4	0.318045	8.59691e-54	1.80604e-49	0.941	0.89
ENSG00000147257	GPC3	4	-0.366201	1.22152e-53	2.56617e-49	0.283	0.586
ENSG00000178980	SEPW1	4	-0.303379	1.4952e-53	3.14111e-49	0.93	0.963
ENSG00000137575	SDCBP	4	0.334299	1.75935e-53	3.69603e-49	0.956	0.936
ENSG00000060718	COL11A1	4	-0.322341	1.90486e-53	4.00173e-49	0.486	0.735
ENSG00000160256	FAM207A	4	-0.282184	2.6664e-53	5.60157e-49	0.734	0.886
ENSG00000162576	MXRA8	4	-0.258366	4.46159e-53	9.3729e-49	0.601	0.827
ENSG00000124762	CDKN1A	4	0.59119	1.26323e-52	2.65379e-48	0.823	0.674
ENSG00000128595	CALU	4	-0.288374	1.89358e-52	3.97804e-48	0.976	0.975
ENSG00000182718	ANXA2	4	-0.574919	3.07134e-52	6.45226e-48	0.921	0.958
ENSG00000112655	PTK7	4	-0.289668	6.39518e-52	1.3435e-47	0.733	0.917
ENSG00000166347	CYB5A	4	-0.27914	1.0647e-51	2.23673e-47	0.812	0.929
ENSG00000177426	TGIF1	4	0.340166	2.03463e-51	4.27434e-47	0.948	0.897
ENSG00000124875	CXCL6	4	-0.531874	4.05142e-51	8.51122e-47	0.949	0.988
ENSG00000117410	ATP6V0B	4	0.284084	4.23436e-51	8.89553e-47	0.991	0.968
ENSG00000117525	F3	4	-0.442635	4.37122e-51	9.18306e-47	0.372	0.628
ENSG00000109861	CTSC	4	-0.543198	5.54635e-51	1.16518e-46	0.777	0.903
ENSG00000142871	CYR61	4	-0.510956	7.86373e-51	1.65201e-46	0.813	0.925
ENSG00000107165	TYRP1	4	-0.305794	1.92475e-50	4.04352e-46	0.361	0.645
ENSG00000128272	ATF4	4	0.485863	1.92681e-50	4.04783e-46	0.978	0.956
ENSG00000167996	FTH1	4	0.609059	2.12386e-50	4.46181e-46	1	0.999
ENSG00000185201	IFITM2	4	-0.288484	2.28139e-50	4.79275e-46	0.744	0.908
ENSG00000115641	FHL2	4	-0.317675	2.30683e-50	4.84618e-46	0.638	0.827
ENSG00000128606	LRRC17	4	-0.508015	5.70349e-50	1.19819e-45	0.369	0.623
ENSG00000170421	KRT8	4	-0.432915	5.92022e-50	1.24372e-45	0.903	0.943
ENSG00000198355	PIM3	4	0.314237	8.7962e-50	1.84791e-45	0.809	0.684
ENSG00000177606	JUN	4	0.486927	1.09252e-49	2.29518e-45	0.907	0.792
ENSG00000130176	CNN1	4	-0.252813	1.52552e-49	3.20482e-45	0.171	0.454
ENSG00000123689	G0S2	4	1.18644	1.66217e-49	3.4919e-45	0.589	0.341
ENSG00000138080	EMILIN1	4	-0.275162	2.13904e-49	4.4937e-45	0.737	0.869
ENSG00000154734	ADAMTS1	4	-0.519942	3.88876e-49	8.1695e-45	0.566	0.788
ENSG00000088826	SMOX	4	0.366221	6.86068e-49	1.44129e-44	0.729	0.56
ENSG00000113083	LOX	4	-0.330471	1.48837e-48	3.12678e-44	0.739	0.909
ENSG00000168938	PPIC	4	-0.311528	2.20932e-48	4.64135e-44	0.638	0.835
ENSG00000130202	PVRL2	4	-0.259635	2.24867e-48	4.724e-44	0.861	0.929
ENSG00000100196	KDELR3	4	-0.284765	3.19035e-48	6.7023e-44	0.786	0.898
ENSG00000070961	ATP2B1	4	0.401988	4.39311e-48	9.22905e-44	0.872	0.806
ENSG00000142089	IFITM3	4	-0.364917	4.62953e-48	9.72572e-44	0.932	0.97
ENSG00000130522	JUND	4	0.325776	8.73343e-48	1.83472e-43	0.973	0.962
ENSG00000173812	EIF1	4	0.264515	9.99628e-48	2.10002e-43	0.998	0.993
ENSG00000142173	COL6A2	4	-0.40518	1.09033e-47	2.29056e-43	0.899	0.952
ENSG00000170558	CDH2	4	-0.353549	1.8569e-47	3.90098e-43	0.81	0.915
ENSG00000071127	WDR1	4	-0.267549	2.66024e-47	5.58863e-43	0.81	0.918
ENSG00000072274	TFRC	4	-0.488279	1.17907e-46	2.477e-42	0.734	0.875
ENSG00000189159	HN1	4	-0.376352	2.40337e-46	5.049e-42	0.722	0.869
ENSG00000164932	CTHRC1	4	-0.442454	2.9434e-46	6.18349e-42	0.907	0.953
ENSG00000120693	SMAD9	4	-0.289536	5.28726e-46	1.11075e-41	0.283	0.576
ENSG00000140379	BCL2A1	4	0.558547	1.26552e-45	2.65859e-41	0.688	0.515
ENSG00000166681	NGFRAP1	4	-0.254783	2.27376e-45	4.77671e-41	0.941	0.976
ENSG00000128342	LIF	4	0.464154	3.70248e-45	7.77818e-41	0.609	0.387
ENSG00000139211	AMIGO2	4	-0.277705	5.42036e-45	1.13871e-40	0.381	0.636
ENSG00000136068	FLNB	4	-0.292572	5.46005e-45	1.14705e-40	0.628	0.813
ENSG00000167460	TPM4	4	-0.330966	1.53966e-44	3.23452e-40	0.979	0.984
ENSG00000115091	ACTR3	4	-0.285247	1.89498e-44	3.98098e-40	0.907	0.936
ENSG00000224032	EPB41L4A-AS1	4	0.342169	3.31687e-44	6.96808e-40	0.884	0.815
ENSG00000185088	RPS27L	4	0.420491	4.72279e-44	9.92164e-40	0.994	0.982
ENSG00000169429	CXCL8	4	0.897321	5.19825e-44	1.09205e-39	0.989	0.992
ENSG00000174437	ATP2A2	4	-0.277772	5.38483e-44	1.13124e-39	0.804	0.911
ENSG00000136026	CKAP4	4	-0.381776	1.19936e-43	2.51963e-39	0.93	0.944
ENSG00000117318	ID3	4	-0.431338	2.88678e-43	6.06454e-39	0.935	0.974
ENSG00000108518	PFN1	4	-0.295476	3.01156e-43	6.32668e-39	0.986	0.985
ENSG00000160932	LY6E	4	-0.4314	4.71313e-43	9.90135e-39	0.903	0.959
ENSG00000146278	PNRC1	4	0.345969	9.62735e-43	2.02251e-38	0.965	0.929
ENSG00000146457	WTAP	4	0.354715	1.08104e-42	2.27105e-38	0.938	0.89
ENSG00000134333	LDHA	4	-0.276421	2.07697e-42	4.36329e-38	0.994	0.993
ENSG00000177697	CD151	4	-0.273838	2.76139e-42	5.80113e-38	0.889	0.943
ENSG00000102804	TSC22D1	4	0.485799	3.09577e-42	6.50359e-38	0.886	0.799
ENSG00000160014	CALM3	4	-0.251872	8.18139e-42	1.71875e-37	0.801	0.899
ENSG00000149257	SERPINH1	4	-0.386289	1.09071e-41	2.29137e-37	0.786	0.881
ENSG00000096384	HSP90AB1	4	0.287439	1.72861e-41	3.63146e-37	0.992	0.969
ENSG00000118523	CTGF	4	-0.736839	3.02571e-41	6.35641e-37	0.864	0.932
ENSG00000162614	NEXN	4	-0.261313	5.16467e-41	1.08499e-36	0.752	0.881
ENSG00000119048	UBE2B	4	0.291941	1.29377e-40	2.71795e-36	0.973	0.959
ENSG00000149948	HMGA2	4	0.272894	1.61946e-40	3.40217e-36	0.799	0.719
ENSG00000163171	CDC42EP3	4	-0.392523	4.74174e-40	9.96144e-36	0.565	0.75
ENSG00000196154	S100A4	4	-0.545939	1.45943e-39	3.06598e-35	0.413	0.658
ENSG00000130066	SAT1	4	0.474547	4.24611e-39	8.92023e-35	0.979	0.971
ENSG00000173221	GLRX	4	-0.397861	1.16007e-38	2.43708e-34	0.94	0.971
ENSG00000167900	TK1	4	-0.259981	2.90338e-38	6.09943e-34	0.059	0.29
ENSG00000178922	HYI	4	-0.309154	4.23023e-38	8.88687e-34	0.657	0.809
ENSG00000233016	SNHG7	4	0.328459	2.68996e-37	5.65107e-33	0.922	0.888
ENSG00000138685	FGF2	4	0.504181	2.6954e-37	5.6625e-33	0.943	0.912
ENSG00000131236	CAP1	4	-0.257482	6.43521e-37	1.35191e-32	0.922	0.954
ENSG00000106546	AHR	4	0.252089	8.67337e-36	1.8221e-31	0.82	0.694
ENSG00000166803	KIAA0101	4	-0.332585	1.16954e-34	2.45698e-30	0.054	0.268
ENSG00000137801	THBS1	4	-0.632751	1.47984e-34	3.10885e-30	0.622	0.791
ENSG00000148344	PTGES	4	0.462573	2.26237e-34	4.75278e-30	0.881	0.874
ENSG00000166741	NNMT	4	-0.409063	4.05859e-34	8.52628e-30	0.96	0.976
ENSG00000115009	CCL20	4	0.81611	1.6221e-33	3.40771e-29	0.492	0.297
ENSG00000100906	NFKBIA	4	0.662773	6.1454e-33	1.29103e-28	0.97	0.943
ENSG00000108342	CSF3	4	0.607643	1.04143e-32	2.18783e-28	0.54	0.365
ENSG00000185022	MAFF	4	0.278594	2.221e-32	4.66587e-28	0.785	0.694
ENSG00000123416	TUBA1B	4	-0.652786	2.23462e-32	4.6945e-28	0.946	0.956
ENSG00000100234	TIMP3	4	-0.365637	3.90124e-32	8.19574e-28	0.486	0.717
ENSG00000177469	PTRF	4	-0.264856	6.25309e-32	1.31365e-27	0.823	0.901
ENSG00000137573	SULF1	4	-0.252219	9.32897e-32	1.95983e-27	0.237	0.468
ENSG00000176697	BDNF	4	-0.308266	1.0825e-31	2.27412e-27	0.845	0.937
ENSG00000117632	STMN1	4	-0.384186	3.30529e-31	6.94375e-27	0.75	0.884
ENSG00000182871	COL18A1	4	-0.264079	4.33338e-31	9.10355e-27	0.525	0.739
ENSG00000159674	SPON2	4	-0.337324	5.74469e-31	1.20684e-26	0.953	0.961
ENSG00000168275	COA6	4	0.299842	7.85247e-31	1.64965e-26	0.828	0.804
ENSG00000156804	FBXO32	4	0.41776	1.15734e-30	2.43133e-26	0.823	0.695
ENSG00000176014	TUBB6	4	-0.32074	1.3003e-30	2.73166e-26	0.772	0.864
ENSG00000156976	EIF4A2	4	0.256645	1.38387e-30	2.90722e-26	0.983	0.963
ENSG00000204256	BRD2	4	0.362684	1.50887e-30	3.16984e-26	0.881	0.848
ENSG00000166012	TAF1D	4	0.344684	1.65807e-30	3.48327e-26	0.93	0.913
ENSG00000142552	RCN3	4	-0.251471	1.81744e-30	3.81807e-26	0.842	0.913
ENSG00000145779	TNFAIP8	4	0.281974	2.42522e-30	5.09489e-26	0.657	0.525
ENSG00000112715	VEGFA	4	0.267235	3.05107e-30	6.40968e-26	0.922	0.86
ENSG00000113811	SELK	4	0.454733	3.1609e-30	6.64041e-26	0.978	0.95
ENSG00000197989	SNHG12	4	0.360624	4.08112e-30	8.57361e-26	0.451	0.29
ENSG00000142669	SH3BGRL3	4	-0.302162	2.36277e-29	4.9637e-25	0.972	0.98
ENSG00000006652	IFRD1	4	0.326011	2.9169e-29	6.12782e-25	0.771	0.713
ENSG00000044574	HSPA5	4	0.442694	3.37803e-29	7.09656e-25	0.975	0.96
ENSG00000196230	TUBB	4	-0.302084	4.74474e-29	9.96775e-25	0.979	0.979
ENSG00000143387	CTSK	4	-0.364199	8.47659e-29	1.78076e-24	0.247	0.46
ENSG00000138061	CYP1B1	4	0.366754	1.49847e-28	3.14798e-24	0.647	0.464
ENSG00000183696	UPP1	4	0.299463	3.65555e-28	7.67958e-24	0.821	0.759
ENSG00000178860	MSC	4	0.294799	4.96901e-28	1.04389e-23	0.79	0.709
ENSG00000189403	HMGB1	4	-0.296288	7.69775e-28	1.61714e-23	0.979	0.985
ENSG00000166920	C15orf48	4	0.552275	3.31909e-27	6.97275e-23	0.663	0.549
ENSG00000100664	EIF5	4	0.347449	3.60308e-27	7.56935e-23	0.984	0.964
ENSG00000124226	RNF114	4	0.290667	6.71958e-27	1.41165e-22	0.763	0.708
ENSG00000133398	MED10	4	0.269685	1.11748e-26	2.3476e-22	0.913	0.884
ENSG00000125968	ID1	4	-0.385681	1.46132e-26	3.06993e-22	0.809	0.913
ENSG00000091986	CCDC80	4	-0.270538	1.65542e-26	3.47772e-22	0.62	0.802
ENSG00000120742	SERP1	4	0.263478	1.88885e-26	3.96809e-22	0.973	0.967
ENSG00000132823	OSER1	4	0.356975	2.07482e-26	4.35879e-22	0.771	0.698
ENSG00000178381	ZFAND2A	4	0.269969	2.59246e-26	5.44625e-22	0.642	0.544
ENSG00000119900	OGFRL1	4	-0.304786	1.23762e-25	2.59998e-21	0.718	0.821
ENSG00000011422	PLAUR	4	0.25887	1.47329e-25	3.09508e-21	0.949	0.945
ENSG00000153234	NR4A2	4	0.379216	1.75204e-25	3.68069e-21	0.503	0.354
ENSG00000139289	PHLDA1	4	0.318574	2.93601e-25	6.16796e-21	0.915	0.883
ENSG00000143256	PFDN2	4	0.309298	3.9299e-25	8.25594e-21	0.984	0.957
ENSG00000086061	DNAJA1	4	0.276299	4.70907e-25	9.8928e-21	0.973	0.954
ENSG00000130303	BST2	4	-0.426533	8.14876e-25	1.71189e-20	0.655	0.793
ENSG00000166562	SEC11C	4	0.286556	1.01627e-24	2.13498e-20	0.894	0.89
ENSG00000188290	HES4	4	0.254218	1.21952e-24	2.56197e-20	0.296	0.155
ENSG00000163734	CXCL3	4	0.84191	2.49663e-24	5.24492e-20	0.935	0.939
ENSG00000198763	MT-ND2	4	0.309085	6.80289e-24	1.42915e-19	0.991	0.98
ENSG00000013441	CLK1	4	0.300656	9.54557e-24	2.00533e-19	0.601	0.473
ENSG00000080824	HSP90AA1	4	0.257107	9.55372e-24	2.00704e-19	0.989	0.976
ENSG00000135919	SERPINE2	4	-0.488665	5.80925e-23	1.22041e-18	0.956	0.96
ENSG00000145681	HAPLN1	4	-0.275759	6.71012e-23	1.40966e-18	0.081	0.251
ENSG00000011243	AKAP8L	4	0.253375	9.56483e-23	2.00938e-18	0.71	0.65
ENSG00000125347	IRF1	4	0.315026	2.02323e-22	4.2504e-18	0.465	0.322
ENSG00000115963	RND3	4	0.561481	3.58791e-22	7.53748e-18	0.87	0.856
ENSG00000163660	CCNL1	4	0.40939	4.17515e-22	8.77117e-18	0.832	0.763
ENSG00000162783	IER5	4	0.492745	4.51007e-22	9.47475e-18	0.505	0.375
ENSG00000081041	CXCL2	4	1.04344	7.11203e-22	1.4941e-17	0.69	0.587
ENSG00000107984	DKK1	4	-0.361677	1.70264e-21	3.5769e-17	0.62	0.764
ENSG00000168209	DDIT4	4	0.3418	3.25526e-21	6.83865e-17	0.854	0.817
ENSG00000182752	PAPPA	4	-0.316905	6.25152e-21	1.31332e-16	0.932	0.967
ENSG00000106803	SEC61B	4	0.294436	8.63391e-21	1.81381e-16	0.994	0.98
ENSG00000164949	GEM	4	0.263	2.96613e-20	6.23125e-16	0.413	0.274
ENSG00000163735	CXCL5	4	0.875598	8.5128e-20	1.78837e-15	0.903	0.927
ENSG00000144810	COL8A1	4	-0.280677	8.35636e-19	1.7555e-14	0.559	0.755
ENSG00000126709	IFI6	4	-0.310032	1.37829e-17	2.89551e-13	0.646	0.803
ENSG00000106366	SERPINE1	4	-0.455716	2.69584e-17	5.66343e-13	0.799	0.849
ENSG00000159167	STC1	4	0.535642	9.47874e-17	1.99129e-12	0.884	0.914
ENSG00000220205	VAMP2	4	0.266094	1.48013e-16	3.10945e-12	0.896	0.866
ENSG00000163453	IGFBP7	4	-0.346731	1.67461e-16	3.51802e-12	0.935	0.962
ENSG00000113389	NPR3	4	-0.255819	2.35917e-16	4.95615e-12	0.263	0.416
ENSG00000087086	FTL	4	0.499236	4.64248e-16	9.75293e-12	1	0.997
ENSG00000108179	PPIF	4	0.272282	1.48404e-15	3.11767e-11	0.736	0.695
ENSG00000102802	MEDAG	4	-0.274063	2.02592e-15	4.25605e-11	0.486	0.64
ENSG00000135047	CTSL	4	0.373036	2.29101e-15	4.81295e-11	0.921	0.933
ENSG00000165949	IFI27	4	-0.400874	2.58258e-15	5.42549e-11	0.358	0.53
ENSG00000111057	KRT18	4	-0.317372	3.79136e-15	7.96488e-11	0.959	0.938
ENSG00000100219	XBP1	4	0.312944	4.37127e-15	9.18316e-11	0.964	0.945
ENSG00000114115	RBP1	4	-0.274137	9.86883e-15	2.07324e-10	0.37	0.529
ENSG00000128228	SDF2L1	4	0.293527	1.16195e-14	2.44103e-10	0.851	0.843
ENSG00000269893	SNHG8	4	0.269648	1.66345e-14	3.49458e-10	0.926	0.917
ENSG00000167244	IGF2	4	-0.586025	2.04478e-14	4.29568e-10	0.337	0.474
ENSG00000022267	FHL1	4	-0.266178	3.57802e-14	7.5167e-10	0.402	0.518
ENSG00000260708	CTA-29F11.1	4	0.30951	5.43685e-14	1.14217e-09	0.408	0.3
ENSG00000131981	LGALS3	4	0.345138	5.93617e-14	1.24707e-09	0.854	0.833
ENSG00000124882	EREG	4	0.268214	1.82916e-13	3.84271e-09	0.274	0.168
ENSG00000102265	TIMP1	4	-0.274725	5.92362e-13	1.24443e-08	0.998	0.996
ENSG00000178913	TAF7	4	0.262172	6.07551e-13	1.27634e-08	0.831	0.809
ENSG00000170458	CD14	4	-0.518935	8.45722e-13	1.77669e-08	0.386	0.516
ENSG00000136810	TXN	4	0.361344	1.73875e-12	3.65277e-08	0.987	0.979
ENSG00000146674	IGFBP3	4	-0.658755	2.09745e-12	4.40633e-08	0.576	0.678
ENSG00000106853	PTGR1	4	0.604846	2.97881e-11	6.25789e-07	0.856	0.902
ENSG00000174307	PHLDA3	4	0.250375	6.36827e-11	1.33785e-06	0.733	0.759
ENSG00000145050	MANF	4	0.289391	1.63659e-10	3.43815e-06	0.954	0.937
ENSG00000159200	RCAN1	4	0.337303	1.34515e-09	2.82589e-05	0.793	0.783
ENSG00000187134	AKR1C1	4	0.696972	1.72931e-09	3.63294e-05	0.467	0.407
ENSG00000265972	TXNIP	4	0.302353	2.50694e-09	5.26659e-05	0.788	0.842
ENSG00000085231	AK6	4	0.28166	2.61915e-09	5.5023e-05	0.829	0.827
ENSG00000095752	IL11	4	0.746242	3.89878e-09	8.19055e-05	0.889	0.939
ENSG00000120616	EPC1	4	0.362403	1.47105e-08	0.000309039	0.685	0.658
ENSG00000149968	MMP3	4	0.550372	1.02134e-07	0.00214563	0.498	0.426
ENSG00000165494	PCF11	4	0.259645	2.20128e-07	0.00462445	0.475	0.418
ENSG00000148926	ADM	4	0.257864	5.72283e-07	0.0120225	0.65	0.583
ENSG00000115758	ODC1	4	0.313168	9.32015e-07	0.0195798	0.644	0.614
ENSG00000095739	BAMBI	4	0.309527	1.37774e-06	0.0289436	0.714	0.664
ENSG00000111011	RSRC2	4	0.377039	1.75234e-06	0.0368132	0.864	0.864
ENSG00000123610	TNFAIP6	4	0.846181	2.47359e-06	0.0519651	0.682	0.704
ENSG00000160888	IER2	4	0.525377	4.86456e-06	0.102195	0.884	0.88
ENSG00000152795	HNRNPDL	4	0.330059	5.54564e-06	0.116503	0.97	0.95
ENSG00000116717	GADD45A	4	0.634186	5.71594e-06	0.12008	0.552	0.535
ENSG00000068366	ACSL4	4	0.284404	8.87455e-05	1	0.915	0.946
ENSG00000204388	HSPA1B	4	0.263279	0.000133809	1	0.283	0.238
ENSG00000171223	JUNB	4	0.351028	0.00023037	1	0.892	0.884
ENSG00000099860	GADD45B	4	1.02847	0.000243947	1	0.462	0.568
ENSG00000164611	PTTG1	4	-0.395608	0.000359353	1	0.519	0.58
ENSG00000182853	VMO1	4	-0.792701	0.000377914	1	0.432	0.465
ENSG00000100292	HMOX1	4	0.672707	0.000436855	1	0.472	0.451
ENSG00000108106	UBE2S	4	-0.30505	0.00082606	1	0.949	0.956
ENSG00000125538	IL1B	4	0.395012	0.00149017	1	0.891	0.946
ENSG00000185745	IFIT1	4	0.310985	0.00207564	1	0.331	0.426
ENSG00000104368	PLAT	4	0.434168	0.0057787	1	0.82	0.876
ENSG00000150991	UBC	5	-1.12494	1.32948e-216	2.79297e-212	0.895	0.985
ENSG00000008018	PSMB1	5	-0.99699	2.34758e-216	4.9318e-212	0.75	0.973
ENSG00000170315	UBB	5	-0.909995	7.39841e-208	1.55426e-203	0.94	0.983
ENSG00000117450	PRDX1	5	-1.06993	2.52986e-207	5.31473e-203	0.798	0.979
ENSG00000113558	SKP1	5	-0.76982	2.01161e-203	4.22599e-199	0.91	0.983
ENSG00000149925	ALDOA	5	-0.737146	3.49115e-198	7.33421e-194	0.988	0.989
ENSG00000068697	LAPTM4A	5	-0.855069	1.42401e-191	2.99157e-187	0.821	0.969
ENSG00000106028	SSBP1	5	-0.793468	3.93161e-189	8.25952e-185	0.56	0.964
ENSG00000167815	PRDX2	5	-0.876841	6.91802e-188	1.45334e-183	0.786	0.973
ENSG00000099341	PSMD8	5	-0.738281	1.13194e-185	2.37798e-181	0.771	0.973
ENSG00000134333	LDHA	5	-0.87945	7.91545e-182	1.66288e-177	0.993	0.993
ENSG00000014641	MDH1	5	-0.678569	3.27159e-176	6.87296e-172	0.51	0.95
ENSG00000277791	PSMB3	5	-0.713436	1.44616e-174	3.0381e-170	0.574	0.958
ENSG00000100804	PSMB5	5	-0.678464	1.81363e-171	3.81007e-167	0.769	0.968
ENSG00000084207	GSTP1	5	-0.665202	2.10259e-171	4.41713e-167	0.96	0.985
ENSG00000118363	SPCS2	5	-0.714093	3.10228e-171	6.51728e-167	0.652	0.962
ENSG00000074800	ENO1	5	-0.861506	1.12414e-169	2.36159e-165	0.952	0.986
ENSG00000129562	DAD1	5	-0.686758	2.55409e-169	5.36564e-165	0.867	0.975
ENSG00000142507	PSMB6	5	-0.720579	3.54021e-169	7.43727e-165	0.602	0.959
ENSG00000105669	COPE	5	-0.675609	5.61895e-168	1.18043e-163	0.752	0.97
ENSG00000086062	B4GALT1	5	0.920393	1.19024e-167	2.50046e-163	0.981	0.908
ENSG00000100567	PSMA3	5	-0.637137	4.81513e-166	1.01156e-161	0.531	0.95
ENSG00000051523	CYBA	5	-0.92215	5.7245e-166	1.2026e-161	0.829	0.963
ENSG00000181163	NPM1	5	-0.788926	3.02928e-161	6.36391e-157	0.969	0.985
ENSG00000150459	SAP18	5	-0.630866	2.00766e-159	4.21768e-155	0.757	0.971
ENSG00000101608	MYL12A	5	-0.811774	4.55234e-159	9.56355e-155	0.962	0.986
ENSG00000106588	PSMA2	5	-0.614304	4.63323e-158	9.73349e-154	0.571	0.96
ENSG00000148834	GSTO1	5	-0.781123	6.78915e-158	1.42627e-153	0.888	0.978
ENSG00000163956	LRPAP1	5	-0.67145	8.8481e-157	1.85881e-152	0.645	0.958
ENSG00000102144	PGK1	5	-0.776528	3.89539e-155	8.18343e-151	0.919	0.981
ENSG00000126457	PRMT1	5	-0.655258	1.2887e-154	2.7073e-150	0.574	0.947
ENSG00000118680	MYL12B	5	-0.645932	7.96285e-150	1.67284e-145	0.907	0.978
ENSG00000116209	TMEM59	5	-0.679625	5.41381e-149	1.13733e-144	0.905	0.972
ENSG00000079246	XRCC5	5	-0.631858	1.52957e-148	3.21333e-144	0.748	0.962
ENSG00000110955	ATP5B	5	-0.571225	5.10879e-148	1.07325e-143	0.81	0.97
ENSG00000146701	MDH2	5	-0.567026	1.64647e-147	3.45891e-143	0.769	0.965
ENSG00000166741	NNMT	5	-1.13658	2.00816e-147	4.21874e-143	0.883	0.979
ENSG00000080824	HSP90AA1	5	-0.692573	1.2013e-146	2.5237e-142	0.926	0.979
ENSG00000166794	PPIB	5	-0.761003	1.60734e-145	3.37669e-141	0.952	0.974
ENSG00000135404	CD63	5	-0.670833	1.7711e-145	3.72072e-141	0.998	0.985
ENSG00000111229	ARPC3	5	-0.567707	2.71432e-145	5.70225e-141	0.924	0.977
ENSG00000143198	MGST3	5	-0.615745	2.91904e-143	6.13232e-139	0.793	0.97
ENSG00000156261	CCT8	5	-0.577336	5.38963e-143	1.13225e-138	0.71	0.96
ENSG00000084623	EIF3I	5	-0.559499	4.39736e-141	9.23797e-137	0.748	0.965
ENSG00000186010	NDUFA13	5	-0.579765	1.47661e-140	3.10206e-136	0.714	0.966
ENSG00000165629	ATP5C1	5	-0.555577	3.9229e-140	8.24122e-136	0.714	0.962
ENSG00000013275	PSMC4	5	-0.475753	3.96753e-140	8.33499e-136	0.386	0.901
ENSG00000111669	TPI1	5	-0.599201	2.07318e-139	4.35533e-135	0.976	0.99
ENSG00000111716	LDHB	5	-0.640675	1.3053e-138	2.74218e-134	0.898	0.974
ENSG00000150753	CCT5	5	-0.60547	1.38759e-138	2.91505e-134	0.552	0.936
ENSG00000158864	NDUFS2	5	-0.499195	7.96546e-138	1.67338e-133	0.471	0.93
ENSG00000126067	PSMB2	5	-0.57382	1.10803e-136	2.32776e-132	0.664	0.954
ENSG00000086065	CHMP5	5	-0.531311	7.16848e-136	1.50596e-131	0.648	0.958
ENSG00000136156	ITM2B	5	-0.74589	8.94323e-133	1.87879e-128	0.969	0.976
ENSG00000092841	MYL6	5	-0.813296	1.50546e-130	3.16267e-126	0.979	0.994
ENSG00000023191	RNH1	5	-0.539142	2.62155e-128	5.50735e-124	0.662	0.949
ENSG00000136930	PSMB7	5	-0.541764	4.72343e-128	9.92298e-124	0.724	0.957
ENSG00000244038	DDOST	5	-0.549324	9.42492e-128	1.97999e-123	0.714	0.953
ENSG00000075415	SLC25A3	5	-0.473893	1.05663e-127	2.21978e-123	0.976	0.983
ENSG00000125835	SNRPB	5	-0.57395	5.62326e-127	1.18133e-122	0.698	0.964
ENSG00000086061	DNAJA1	5	-0.633075	7.15154e-127	1.5024e-122	0.729	0.964
ENSG00000172172	MRPL13	5	-0.450475	2.87224e-126	6.03401e-122	0.426	0.907
ENSG00000122705	CLTA	5	-0.479616	4.43774e-126	9.32281e-122	0.893	0.973
ENSG00000102316	MAGED2	5	-0.580243	5.34267e-124	1.12239e-119	0.629	0.935
ENSG00000139644	TMBIM6	5	-0.522687	2.84395e-123	5.97456e-119	0.929	0.971
ENSG00000104823	ECH1	5	-0.522234	4.49766e-123	9.44868e-119	0.586	0.939
ENSG00000065518	NDUFB4	5	-0.571146	1.01193e-122	2.12587e-118	0.876	0.975
ENSG00000173812	EIF1	5	-0.459584	1.26577e-122	2.65913e-118	0.995	0.994
ENSG00000023318	ERP44	5	-0.414333	4.12207e-122	8.65964e-118	0.386	0.9
ENSG00000197894	ADH5	5	-0.477159	1.18118e-121	2.48142e-117	0.648	0.949
ENSG00000180879	SSR4	5	-0.518833	3.81647e-121	8.01764e-117	0.948	0.977
ENSG00000178127	NDUFV2	5	-0.491045	3.99308e-121	8.38866e-117	0.905	0.973
ENSG00000138029	HADHB	5	-0.4701	8.33094e-121	1.75016e-116	0.521	0.944
ENSG00000188229	TUBB4B	5	-0.860832	9.83236e-121	2.06558e-116	0.576	0.928
ENSG00000132341	RAN	5	-0.601104	3.56369e-120	7.48661e-116	0.89	0.977
ENSG00000143106	PSMA5	5	-0.482951	1.01495e-119	2.13221e-115	0.686	0.95
ENSG00000107223	EDF1	5	-0.485082	2.29141e-119	4.81379e-115	0.876	0.978
ENSG00000168653	NDUFS5	5	-0.492027	2.4033e-119	5.04886e-115	0.943	0.979
ENSG00000105404	RABAC1	5	-0.458642	3.07263e-119	6.45499e-115	0.964	0.976
ENSG00000141543	EIF4A3	5	-0.355787	1.13336e-118	2.38097e-114	0.298	0.849
ENSG00000181350	LRRC75A	5	0.774608	1.74034e-118	3.65611e-114	0.864	0.53
ENSG00000090273	NUDC	5	-0.475195	3.61624e-118	7.597e-114	0.605	0.938
ENSG00000162385	MAGOH	5	-0.387023	4.049e-116	8.50614e-112	0.386	0.886
ENSG00000171155	C1GALT1C1	5	-0.385405	4.96126e-116	1.04226e-111	0.24	0.816
ENSG00000096384	HSP90AB1	5	-0.631912	5.44878e-115	1.14468e-110	0.888	0.973
ENSG00000099797	TECR	5	-0.434043	5.61001e-115	1.17855e-110	0.526	0.931
ENSG00000104412	EMC2	5	-0.360676	8.21956e-115	1.72676e-110	0.307	0.85
ENSG00000100764	PSMC1	5	-0.429863	8.8797e-115	1.86545e-110	0.514	0.919
ENSG00000165916	PSMC3	5	-0.436511	9.88776e-115	2.07722e-110	0.431	0.889
ENSG00000089248	ERP29	5	-0.514845	1.86235e-114	3.91242e-110	0.779	0.964
ENSG00000044574	HSPA5	5	-0.736853	2.15965e-114	4.537e-110	0.879	0.964
ENSG00000160752	FDPS	5	-0.538082	7.0637e-114	1.48394e-109	0.562	0.927
ENSG00000164111	ANXA5	5	-0.664509	1.74518e-113	3.66626e-109	0.969	0.987
ENSG00000134153	EMC7	5	-0.506861	1.89054e-113	3.97165e-109	0.695	0.956
ENSG00000139684	ESD	5	-0.461172	2.81654e-112	5.91699e-108	0.595	0.936
ENSG00000196262	PPIA	5	-0.454125	2.78891e-111	5.85895e-107	0.993	0.986
ENSG00000173418	NAA20	5	-0.389549	5.42557e-111	1.1398e-106	0.524	0.925
ENSG00000130508	PXDN	5	0.656808	1.93872e-110	4.07287e-106	0.983	0.951
ENSG00000181610	MRPS23	5	-0.377502	2.26431e-110	4.75685e-106	0.429	0.9
ENSG00000163468	CCT3	5	-0.484476	1.0734e-109	2.25499e-105	0.76	0.959
ENSG00000125037	EMC3	5	-0.412051	3.63883e-109	7.64446e-105	0.55	0.93
ENSG00000168003	SLC3A2	5	-0.539626	3.66489e-109	7.69921e-105	0.407	0.883
ENSG00000182636	NDN	5	-0.638324	8.47108e-109	1.7796e-104	0.662	0.937
ENSG00000108654	DDX5	5	-0.473643	1.91813e-108	4.0296e-104	0.902	0.98
ENSG00000178952	TUFM	5	-0.430196	1.91926e-107	4.03199e-103	0.681	0.954
ENSG00000102265	TIMP1	5	-1.17522	5.74563e-107	1.20704e-102	0.995	0.996
ENSG00000105379	ETFB	5	-0.526577	7.03807e-107	1.47856e-102	0.65	0.938
ENSG00000082515	MRPL22	5	-0.370924	7.71967e-107	1.62175e-102	0.445	0.906
ENSG00000120265	PCMT1	5	-0.38832	1.03467e-106	2.17363e-102	0.467	0.894
ENSG00000168374	ARF4	5	-0.47459	1.99918e-106	4.19989e-102	0.926	0.978
ENSG00000135624	CCT7	5	-0.436592	4.00165e-106	8.40666e-102	0.586	0.938
ENSG00000175166	PSMD2	5	-0.528614	4.43908e-106	9.32562e-102	0.74	0.957
ENSG00000166226	CCT2	5	-0.482942	6.63484e-105	1.39385e-100	0.702	0.948
ENSG00000143621	ILF2	5	-0.463526	1.02497e-104	2.15325e-100	0.664	0.945
ENSG00000116752	BCAS2	5	-0.326375	2.50132e-104	5.25477e-100	0.336	0.841
ENSG00000139180	NDUFA9	5	-0.305817	4.53861e-104	9.53471e-100	0.293	0.82
ENSG00000139329	LUM	5	-1.22726	5.03162e-104	1.05704e-99	0.936	0.972
ENSG00000137947	GTF2B	5	-0.301216	6.6747e-104	1.40222e-99	0.267	0.804
ENSG00000111775	COX6A1	5	-0.441205	1.09346e-103	2.29714e-99	0.871	0.973
ENSG00000100028	SNRPD3	5	-0.441726	4.12823e-103	8.67259e-99	0.638	0.939
ENSG00000150093	ITGB1	5	0.53751	5.25163e-103	1.10326e-98	1	0.978
ENSG00000122545	SEPT7	5	-0.474549	8.49831e-103	1.78532e-98	0.829	0.968
ENSG00000184432	COPB2	5	-0.445096	1.02743e-102	2.15842e-98	0.702	0.947
ENSG00000138385	SSB	5	-0.438497	4.89404e-102	1.02814e-97	0.707	0.954
ENSG00000004779	NDUFAB1	5	-0.458789	6.87359e-102	1.444e-97	0.829	0.968
ENSG00000151465	CDC123	5	-0.345253	6.9871e-102	1.46785e-97	0.433	0.887
ENSG00000182670	TTC3	5	0.468855	2.75418e-101	5.78599e-97	0.971	0.969
ENSG00000196419	XRCC6	5	-0.426265	5.10614e-101	1.0727e-96	0.598	0.932
ENSG00000168894	RNF181	5	-0.431051	3.59287e-100	7.5479e-96	0.686	0.947
ENSG00000041357	PSMA4	5	-0.451528	3.59288e-100	7.54793e-96	0.648	0.939
ENSG00000196655	TRAPPC4	5	-0.333636	5.28792e-100	1.11089e-95	0.431	0.883
ENSG00000109971	HSPA8	5	-0.553679	6.67819e-100	1.40295e-95	0.902	0.967
ENSG00000129084	PSMA1	5	-0.418946	2.08316e-99	4.3763e-95	0.767	0.962
ENSG00000100519	PSMC6	5	-0.384894	2.8109e-99	5.90515e-95	0.567	0.923
ENSG00000132780	NASP	5	-0.387449	1.40612e-98	2.95398e-94	0.357	0.847
ENSG00000123297	TSFM	5	-0.28067	2.03247e-98	4.26981e-94	0.305	0.816
ENSG00000163430	FSTL1	5	0.541367	3.12586e-98	6.56681e-94	0.981	0.961
ENSG00000204525	HLA-C	5	-0.639032	3.71721e-98	7.80911e-94	0.9	0.97
ENSG00000103196	CRISPLD2	5	0.774016	8.13909e-98	1.70986e-93	0.967	0.871
ENSG00000172757	CFL1	5	-0.553041	4.17775e-97	8.77662e-93	0.979	0.988
ENSG00000123131	PRDX4	5	-0.489895	5.45718e-97	1.14644e-92	0.91	0.965
ENSG00000177156	TALDO1	5	-0.531581	6.60618e-97	1.38783e-92	0.752	0.951
ENSG00000140740	UQCRC2	5	-0.360314	1.1915e-96	2.50311e-92	0.529	0.92
ENSG00000151366	NDUFC2	5	-0.425338	1.52897e-96	3.21207e-92	0.893	0.97
ENSG00000100911	PSME2	5	-0.527156	1.5812e-96	3.32178e-92	0.564	0.896
ENSG00000164934	DCAF13	5	-0.327774	2.94951e-96	6.19633e-92	0.407	0.862
ENSG00000118705	RPN2	5	-0.447715	3.31421e-96	6.96248e-92	0.84	0.957
ENSG00000140319	SRP14	5	-0.416769	1.65058e-95	3.46754e-91	0.979	0.985
ENSG00000182220	ATP6AP2	5	-0.48224	3.98178e-95	8.36493e-91	0.75	0.959
ENSG00000103035	PSMD7	5	-0.416359	7.39611e-95	1.55378e-90	0.707	0.946
ENSG00000173706	HEG1	5	0.782883	1.70901e-94	3.59029e-90	0.902	0.818
ENSG00000114902	SPCS1	5	-0.378556	1.71912e-94	3.61153e-90	0.91	0.971
ENSG00000185627	PSMD13	5	-0.370636	4.97518e-94	1.04519e-89	0.495	0.906
ENSG00000117592	PRDX6	5	-0.508725	2.53222e-93	5.31969e-89	0.938	0.978
ENSG00000136026	CKAP4	5	0.576013	3.02042e-93	6.34529e-89	0.981	0.942
ENSG00000115128	SF3B6	5	-0.40149	3.53697e-93	7.43046e-89	0.855	0.969
ENSG00000169919	GUSB	5	-0.26607	3.62716e-93	7.61994e-89	0.186	0.72
ENSG00000096746	HNRNPH3	5	-0.430824	1.33558e-92	2.80579e-88	0.645	0.949
ENSG00000213719	CLIC1	5	-0.509414	2.29061e-92	4.81211e-88	0.902	0.971
ENSG00000179933	C14orf119	5	-0.377483	1.03041e-91	2.16468e-87	0.598	0.933
ENSG00000165637	VDAC2	5	-0.377792	2.1163e-91	4.44591e-87	0.902	0.974
ENSG00000156467	UQCRB	5	-0.407691	3.60351e-91	7.57026e-87	0.957	0.98
ENSG00000182752	PAPPA	5	0.848206	8.83778e-91	1.85664e-86	0.993	0.964
ENSG00000130635	COL5A1	5	0.739914	4.54006e-90	9.53776e-86	0.962	0.83
ENSG00000069849	ATP1B3	5	-0.484513	6.09676e-90	1.28081e-85	0.738	0.957
ENSG00000136522	MRPL47	5	-0.361601	8.99087e-90	1.8888e-85	0.545	0.907
ENSG00000143256	PFDN2	5	-0.436837	1.40384e-89	2.94919e-85	0.786	0.965
ENSG00000127884	ECHS1	5	-0.373461	1.57158e-89	3.30157e-85	0.61	0.933
ENSG00000132963	POMP	5	-0.421561	2.11141e-89	4.43564e-85	0.95	0.977
ENSG00000185608	MRPL40	5	-0.365555	2.41448e-89	5.07233e-85	0.586	0.933
ENSG00000100220	RTCB	5	-0.301119	4.75174e-89	9.98246e-85	0.462	0.879
ENSG00000165672	PRDX3	5	-0.406473	5.2918e-89	1.1117e-84	0.726	0.957
ENSG00000163041	H3F3A	5	-0.374951	1.46412e-88	3.07583e-84	0.979	0.982
ENSG00000166710	B2M	5	-0.717147	1.58857e-88	3.33728e-84	1	0.988
ENSG00000140264	SERF2	5	0.350617	2.04297e-88	4.29188e-84	0.998	0.992
ENSG00000213619	NDUFS3	5	-0.329307	2.64371e-88	5.55392e-84	0.49	0.899
ENSG00000000419	DPM1	5	-0.301863	3.11382e-88	6.54152e-84	0.393	0.845
ENSG00000173113	TRMT112	5	-0.394405	4.35044e-88	9.1394e-84	0.857	0.971
ENSG00000161057	PSMC2	5	-0.312512	6.50238e-88	1.36602e-83	0.417	0.849
ENSG00000095380	NANS	5	-0.334487	1.34064e-87	2.81642e-83	0.405	0.852
ENSG00000086504	MRPL28	5	-0.350199	1.44716e-87	3.04019e-83	0.531	0.913
ENSG00000165264	NDUFB6	5	-0.390986	1.50473e-87	3.16114e-83	0.602	0.94
ENSG00000001036	FUCA2	5	-0.352127	5.53337e-87	1.16245e-82	0.55	0.9
ENSG00000198804	MT-CO1	5	0.413587	6.45666e-87	1.35642e-82	1	0.991
ENSG00000173171	MTX1	5	-0.27814	1.12408e-86	2.36147e-82	0.407	0.846
ENSG00000189043	NDUFA4	5	-0.434078	1.15821e-86	2.43317e-82	0.971	0.984
ENSG00000090013	BLVRB	5	-0.304181	1.31446e-86	2.76142e-82	0.29	0.783
ENSG00000144381	HSPD1	5	-0.474444	1.66475e-86	3.49731e-82	0.814	0.966
ENSG00000134590	FAM127A	5	0.446206	1.82018e-86	3.82383e-82	0.929	0.916
ENSG00000265241	RBM8A	5	-0.395082	3.08049e-86	6.47149e-82	0.721	0.948
ENSG00000111057	KRT18	5	-0.751339	3.41966e-86	7.18402e-82	0.757	0.947
ENSG00000075914	EXOSC7	5	-0.259189	2.84381e-85	5.97428e-81	0.338	0.804
ENSG00000132581	SDF2	5	-0.336296	4.60222e-85	9.66834e-81	0.529	0.923
ENSG00000011422	PLAUR	5	-0.517777	4.69771e-85	9.86895e-81	0.705	0.955
ENSG00000114021	NIT2	5	-0.268785	5.10762e-85	1.07301e-80	0.34	0.798
ENSG00000135047	CTSL	5	-0.483867	5.19476e-85	1.09131e-80	0.674	0.942
ENSG00000114784	EIF1B	5	-0.469324	8.77335e-85	1.8431e-80	0.655	0.948
ENSG00000168090	COPS6	5	-0.403263	1.37657e-84	2.89189e-80	0.771	0.957
ENSG00000115875	SRSF7	5	-0.452045	1.50756e-84	3.16709e-80	0.579	0.916
ENSG00000206503	HLA-A	5	-0.499259	1.71421e-84	3.60122e-80	0.943	0.973
ENSG00000111237	VPS29	5	-0.403359	1.77165e-84	3.72189e-80	0.667	0.934
ENSG00000124562	SNRPC	5	-0.343586	2.22351e-84	4.67114e-80	0.529	0.914
ENSG00000120805	ARL1	5	-0.363515	1.1458e-83	2.4071e-79	0.64	0.929
ENSG00000072778	ACADVL	5	-0.40202	1.83496e-83	3.85489e-79	0.788	0.959
ENSG00000170430	MGMT	5	-0.328335	2.78499e-83	5.85071e-79	0.49	0.901
ENSG00000104671	DCTN6	5	-0.319151	3.74954e-83	7.87703e-79	0.533	0.907
ENSG00000058262	SEC61A1	5	0.442293	1.77182e-82	3.72224e-78	0.936	0.922
[truncated: 4,134 more rows]

## Sheet: hAMSCs
Gene	Gene_name	cluster	avg_logFC	p_val	p_val_adj	pct.1	pct.2
ENSG00000139329	LUM	0	0.724874	0	0	0.999	0.972
ENSG00000086696	HSD17B2	0	0.551427	0	0	0.847	0.434
ENSG00000197006	METTL9	0	0.478984	0	0	0.999	0.975
ENSG00000136156	ITM2B	0	0.439526	0	0	0.999	0.979
ENSG00000116209	TMEM59	0	0.381231	0	0	1	0.972
ENSG00000011198	ABHD5	0	0.450351	1.84878e-293	3.77206e-289	0.988	0.842
ENSG00000011465	DCN	0	0.733365	1.80757e-290	3.68799e-286	1	0.973
ENSG00000072110	ACTN1	0	-0.443255	1.31042e-288	2.67364e-284	0.995	0.974
ENSG00000126709	IFI6	0	0.427651	3.59201e-284	7.32878e-280	1	0.983
ENSG00000166710	B2M	0	0.412828	1.97702e-281	4.03371e-277	1	0.997
ENSG00000123416	TUBA1B	0	-1.01208	2.68453e-278	5.47725e-274	0.996	0.968
ENSG00000108518	PFN1	0	-0.317938	8.84649e-275	1.80495e-270	0.999	0.99
ENSG00000177469	PTRF	0	-0.475814	4.4519e-274	9.08321e-270	0.956	0.965
ENSG00000235162	C12orf75	0	-0.574404	6.2954e-273	1.28445e-268	0.985	0.97
ENSG00000105974	CAV1	0	-0.551302	8.23108e-268	1.67939e-263	0.61	0.847
ENSG00000150938	CRIM1	0	-0.552445	6.69882e-261	1.36676e-256	0.772	0.921
ENSG00000075624	ACTB	0	-0.487946	6.27338e-260	1.27996e-255	1	0.996
ENSG00000176014	TUBB6	0	-0.530611	1.28934e-259	2.63064e-255	0.943	0.946
ENSG00000101439	CST3	0	0.350515	5.1921e-254	1.05934e-249	0.998	0.974
ENSG00000163466	ARPC2	0	-0.263295	2.84007e-251	5.79459e-247	0.998	0.988
ENSG00000180879	SSR4	0	0.274089	2.59331e-246	5.29113e-242	0.999	0.977
ENSG00000168461	RAB31	0	0.372357	2.76867e-244	5.64892e-240	0.988	0.9
ENSG00000078098	FAP	0	0.400423	6.88707e-244	1.40517e-239	1	0.946
ENSG00000170458	CD14	0	0.347521	5.95307e-240	1.21461e-235	0.669	0.27
ENSG00000131236	CAP1	0	-0.33156	1.48857e-238	3.03713e-234	0.995	0.973
ENSG00000006118	TMEM132A	0	0.346953	2.65942e-238	5.42601e-234	0.999	0.963
ENSG00000141522	ARHGDIA	0	-0.331215	6.14184e-238	1.25312e-233	0.979	0.967
ENSG00000026025	VIM	0	-0.503178	1.42798e-237	2.9135e-233	1	0.996
ENSG00000133872	SARAF	0	0.283881	1.0115e-236	2.06376e-232	0.998	0.964
ENSG00000130508	PXDN	0	0.332365	8.7417e-235	1.78357e-230	0.999	0.964
ENSG00000130066	SAT1	0	0.533216	1.51574e-233	3.09256e-229	0.993	0.952
ENSG00000132341	RAN	0	-0.371584	9.83836e-233	2.00732e-228	0.994	0.978
ENSG00000085662	AKR1B1	0	0.579176	1.79652e-232	3.66544e-228	1	0.975
ENSG00000132507	EIF5A	0	-0.317462	5.56605e-225	1.13564e-220	0.996	0.978
ENSG00000143549	TPM3	0	-0.341021	5.32859e-221	1.08719e-216	0.986	0.967
ENSG00000198668	CALM1	0	-0.356431	5.06231e-219	1.03286e-214	0.994	0.971
ENSG00000102172	SMS	0	-0.374445	2.31822e-217	4.72987e-213	0.971	0.953
ENSG00000176788	BASP1	0	0.370043	1.25597e-216	2.56256e-212	0.999	0.989
ENSG00000146072	TNFRSF21	0	0.264468	1.59647e-216	3.25727e-212	0.866	0.534
ENSG00000182636	NDN	0	0.352797	6.46961e-214	1.32e-209	0.994	0.917
ENSG00000170801	HTRA3	0	0.59635	6.89521e-214	1.40683e-209	0.999	0.955
ENSG00000140416	TPM1	0	-0.621466	6.91169e-213	1.41019e-208	1	0.992
ENSG00000130303	BST2	0	0.389122	2.8536e-212	5.8222e-208	1	0.979
ENSG00000112655	PTK7	0	0.331088	8.67615e-212	1.77019e-207	0.995	0.936
ENSG00000166033	HTRA1	0	0.356233	9.32626e-211	1.90284e-206	0.999	0.95
ENSG00000154736	ADAMTS5	0	0.32243	1.43081e-209	2.91928e-205	0.781	0.4
ENSG00000182326	C1S	0	0.363836	3.43901e-208	7.01661e-204	0.997	0.925
ENSG00000167460	TPM4	0	-0.292811	3.85469e-208	7.86473e-204	1	0.991
ENSG00000146278	PNRC1	0	0.269587	2.2667e-207	4.62475e-203	0.989	0.883
ENSG00000115758	ODC1	0	-0.378576	2.34725e-207	4.78909e-203	0.572	0.816
ENSG00000137801	THBS1	0	-0.870028	1.54071e-204	3.14351e-200	0.746	0.88
ENSG00000182718	ANXA2	0	-0.514059	3.54019e-204	7.22305e-200	0.999	0.977
ENSG00000197747	S100A10	0	-0.640767	3.94794e-204	8.05499e-200	0.841	0.928
ENSG00000173457	PPP1R14B	0	-0.314789	8.64781e-204	1.76441e-199	0.998	0.983
ENSG00000071127	WDR1	0	-0.295284	1.19e-202	2.42795e-198	0.972	0.959
ENSG00000116574	RHOU	0	0.28353	1.03795e-201	2.11773e-197	0.934	0.704
ENSG00000111275	ALDH2	0	0.365039	9.99724e-199	2.03974e-194	0.814	0.524
ENSG00000189159	HN1	0	-0.43831	3.72541e-197	7.60096e-193	0.982	0.952
ENSG00000152661	GJA1	0	0.396313	2.39094e-195	4.87824e-191	0.97	0.847
ENSG00000164924	YWHAZ	0	-0.272393	2.10589e-194	4.29664e-190	0.986	0.97
ENSG00000119900	OGFRL1	0	-0.484604	5.09805e-194	1.04015e-189	0.71	0.876
ENSG00000105223	PLD3	0	0.267705	1.61611e-192	3.29735e-188	0.996	0.939
ENSG00000196924	FLNA	0	-0.352832	2.83602e-192	5.78634e-188	0.996	0.977
ENSG00000130402	ACTN4	0	-0.35978	4.28558e-192	8.74388e-188	0.975	0.958
ENSG00000108679	LGALS3BP	0	0.306926	1.92162e-191	3.92069e-187	0.998	0.948
ENSG00000132329	RAMP1	0	0.487098	6.26177e-191	1.27759e-186	0.799	0.504
ENSG00000167553	TUBA1C	0	-0.601856	2.44514e-188	4.98882e-184	0.969	0.943
ENSG00000125827	TMX4	0	0.561884	3.75803e-188	7.66752e-184	0.984	0.893
ENSG00000030582	GRN	0	0.267723	6.43295e-187	1.31252e-182	0.998	0.944
ENSG00000198959	TGM2	0	0.611055	2.0419e-185	4.16608e-181	0.986	0.924
ENSG00000143545	RAB13	0	0.272482	1.64607e-183	3.35848e-179	0.999	0.981
ENSG00000100345	MYH9	0	-0.363349	6.41627e-183	1.30911e-178	0.986	0.963
ENSG00000169902	TPST1	0	0.273795	1.89933e-181	3.8752e-177	0.996	0.946
ENSG00000222041	LINC00152	0	-0.383187	4.23987e-181	8.65061e-177	0.917	0.941
ENSG00000104870	FCGRT	0	0.287464	5.25622e-181	1.07243e-176	0.987	0.887
ENSG00000120708	TGFBI	0	0.36843	7.84497e-180	1.60061e-175	1	0.989
ENSG00000162493	PDPN	0	0.392315	2.6702e-179	5.44802e-175	0.976	0.88
ENSG00000143933	CALM2	0	-0.398188	3.77702e-178	7.70625e-174	0.998	0.987
ENSG00000164032	H2AFZ	0	-0.687335	1.74256e-177	3.55535e-173	0.999	0.982
ENSG00000172115	CYCS	0	-0.293461	7.20276e-177	1.46958e-172	0.987	0.963
ENSG00000206503	HLA-A	0	0.317918	5.21863e-176	1.06476e-171	0.999	0.982
ENSG00000188229	TUBB4B	0	-0.716357	4.17016e-175	8.50838e-171	0.951	0.926
ENSG00000105971	CAV2	0	-0.292283	3.29352e-173	6.71978e-169	0.668	0.838
ENSG00000158710	TAGLN2	0	-0.266906	4.10002e-173	8.36526e-169	0.994	0.976
ENSG00000115594	IL1R1	0	0.286171	2.14448e-172	4.37539e-168	0.936	0.734
ENSG00000128245	YWHAH	0	-0.380572	3.0984e-172	6.32167e-168	0.927	0.933
ENSG00000106366	SERPINE1	0	-0.705539	8.39334e-172	1.71249e-167	0.995	0.987
ENSG00000102265	TIMP1	0	0.68295	3.8455e-171	7.84598e-167	1	0.998
ENSG00000105854	PON2	0	0.259773	5.6217e-169	1.147e-164	0.996	0.949
ENSG00000141756	FKBP10	0	0.259527	1.77209e-167	3.6156e-163	0.999	0.971
ENSG00000204525	HLA-C	0	0.314531	7.16372e-167	1.46161e-162	1	0.975
ENSG00000136859	ANGPTL2	0	0.280834	1.35239e-164	2.75929e-160	0.987	0.877
ENSG00000138685	FGF2	0	-0.438537	2.65e-164	5.4068e-160	0.912	0.944
ENSG00000148344	PTGES	0	0.392361	5.28045e-164	1.07737e-159	0.972	0.851
ENSG00000107984	DKK1	0	-0.75282	9.16834e-163	1.87062e-158	0.743	0.879
ENSG00000213719	CLIC1	0	-0.270809	4.06675e-161	8.2974e-157	0.998	0.976
ENSG00000117395	EBNA1BP2	0	-0.295993	1.43173e-160	2.92116e-156	0.887	0.909
ENSG00000172216	CEBPB	0	0.32277	2.21716e-160	4.52368e-156	0.998	0.968
ENSG00000129071	MBD4	0	0.27898	1.239e-159	2.52793e-155	0.99	0.906
ENSG00000198830	HMGN2	0	-0.599259	2.5389e-158	5.18012e-154	0.978	0.964
ENSG00000163191	S100A11	0	-0.292259	4.09628e-158	8.35763e-154	0.999	0.994
ENSG00000131711	MAP1B	0	-0.359375	1.17389e-157	2.3951e-153	0.964	0.959
ENSG00000115091	ACTR3	0	-0.276637	5.92391e-156	1.20865e-151	0.991	0.961
ENSG00000234745	HLA-B	0	0.30984	8.47464e-156	1.72908e-151	0.999	0.984
ENSG00000182752	PAPPA	0	0.400598	5.85678e-155	1.19496e-150	0.999	0.973
ENSG00000124875	CXCL6	0	0.619082	4.96085e-154	1.01216e-149	0.999	0.987
ENSG00000164687	FABP5	0	-0.467197	6.21999e-153	1.26906e-148	0.884	0.911
ENSG00000102317	RBM3	0	-0.262282	6.70976e-153	1.36899e-148	0.991	0.968
ENSG00000137076	TLN1	0	-0.275054	3.10351e-152	6.3321e-148	0.988	0.966
ENSG00000149591	TAGLN	0	-0.800555	3.74527e-151	7.64148e-147	0.985	0.971
ENSG00000159403	C1R	0	0.307055	2.0855e-150	4.25504e-146	0.992	0.915
ENSG00000118508	RAB32	0	-0.304013	5.16228e-150	1.05326e-145	0.978	0.958
ENSG00000067057	PFKP	0	-0.305118	4.49282e-148	9.1667e-144	0.94	0.933
ENSG00000140379	BCL2A1	0	0.308028	3.91327e-147	7.98424e-143	0.638	0.329
ENSG00000105835	NAMPT	0	0.394313	2.3214e-146	4.73635e-142	0.991	0.943
ENSG00000124942	AHNAK	0	-0.321287	3.17437e-146	6.47666e-142	0.83	0.907
ENSG00000138758	SEPT11	0	-0.300456	5.84373e-144	1.1923e-139	0.966	0.951
ENSG00000164107	HAND2	0	0.302655	8.35829e-142	1.70534e-137	0.989	0.915
ENSG00000170345	FOS	0	0.265814	2.80804e-140	5.72925e-136	0.937	0.77
ENSG00000169756	LIMS1	0	0.31676	7.85892e-139	1.60346e-134	0.996	0.968
ENSG00000136153	LMO7	0	-0.256853	9.00815e-139	1.83793e-134	0.605	0.785
ENSG00000167900	TK1	0	-0.412907	2.17743e-138	4.44262e-134	0.245	0.533
ENSG00000099901	RANBP1	0	-0.322395	9.41048e-138	1.92002e-133	0.993	0.968
ENSG00000139211	AMIGO2	0	-0.360249	4.67342e-137	9.53517e-133	0.699	0.837
ENSG00000137809	ITGA11	0	0.267147	7.3509e-134	1.4998e-129	0.951	0.793
ENSG00000013297	CLDN11	0	-0.438644	2.20812e-133	4.50522e-129	0.419	0.668
ENSG00000159176	CSRP1	0	-0.364308	1.51396e-132	3.08893e-128	0.984	0.961
ENSG00000106615	RHEB	0	-0.257069	4.91231e-131	1.00226e-126	0.993	0.97
ENSG00000124831	LRRFIP1	0	-0.255316	1.17849e-129	2.40448e-125	0.904	0.933
ENSG00000163110	PDLIM5	0	-0.317538	1.3591e-129	2.77297e-125	0.836	0.907
ENSG00000117143	UAP1	0	-0.264643	5.41792e-129	1.10542e-124	0.832	0.885
ENSG00000134853	PDGFRA	0	0.250466	1.64008e-128	3.34626e-124	0.997	0.944
ENSG00000136068	FLNB	0	-0.274652	2.60016e-128	5.3051e-124	0.944	0.94
ENSG00000178922	HYI	0	-0.334793	1.63805e-126	3.34211e-122	0.92	0.927
ENSG00000124766	SOX4	0	0.308067	9.3581e-125	1.90933e-120	0.998	0.965
ENSG00000180447	GAS1	0	0.341073	2.63331e-122	5.37275e-118	0.898	0.702
ENSG00000104368	PLAT	0	0.979189	6.16525e-122	1.2579e-117	0.906	0.788
ENSG00000087245	MMP2	0	0.333788	4.30136e-121	8.77606e-117	0.999	0.975
ENSG00000167552	TUBA1A	0	-0.441111	6.2629e-121	1.27782e-116	0.982	0.945
ENSG00000198901	PRC1	0	-0.365083	2.90753e-119	5.93223e-115	0.079	0.336
ENSG00000168542	COL3A1	0	0.364623	5.82132e-119	1.18772e-114	1	0.988
ENSG00000196230	TUBB	0	-0.427288	6.17172e-119	1.25922e-114	0.998	0.982
ENSG00000160789	LMNA	0	-0.29951	1.26669e-118	2.58443e-114	0.988	0.951
ENSG00000089685	BIRC5	0	-0.459392	1.70109e-118	3.47074e-114	0.107	0.367
ENSG00000142871	CYR61	0	-0.566263	6.6252e-118	1.35174e-113	0.964	0.959
ENSG00000110092	CCND1	0	-0.401133	6.91788e-115	1.41145e-110	0.98	0.964
ENSG00000170955	PRKCDBP	0	-0.253199	9.15797e-115	1.8685e-110	0.992	0.953
ENSG00000103187	COTL1	0	-0.272294	1.08418e-114	2.21206e-110	0.999	0.981
ENSG00000135318	NT5E	0	-0.314432	1.61383e-114	3.29271e-110	0.909	0.932
ENSG00000203760	CENPW	0	-0.422975	7.12891e-114	1.45451e-109	0.373	0.595
ENSG00000176890	TYMS	0	-0.53238	1.32412e-110	2.7016e-106	0.25	0.493
ENSG00000171848	RRM2	0	-0.411281	1.98436e-110	4.04869e-106	0.075	0.317
ENSG00000154734	ADAMTS1	0	0.396954	3.23752e-110	6.60552e-106	0.913	0.765
ENSG00000130520	LSM4	0	-0.275946	4.12931e-110	8.42503e-106	0.966	0.944
ENSG00000100526	CDKN3	0	-0.378652	5.75859e-110	1.17493e-105	0.09	0.337
ENSG00000112081	SRSF3	0	-0.309386	4.69606e-109	9.58138e-105	0.99	0.954
ENSG00000011426	ANLN	0	-0.268725	9.00037e-109	1.83635e-104	0.043	0.276
ENSG00000117399	CDC20	0	-0.384	4.9294e-107	1.00575e-102	0.045	0.277
ENSG00000163171	CDC42EP3	0	-0.341609	5.23766e-107	1.06864e-102	0.911	0.937
ENSG00000008394	MGST1	0	0.343912	5.17594e-106	1.05605e-101	0.998	0.979
ENSG00000119335	SET	0	-0.252442	6.97783e-106	1.42369e-101	0.997	0.977
ENSG00000141753	IGFBP4	0	0.319303	2.19199e-104	4.47231e-100	0.999	0.978
ENSG00000072571	HMMR	0	-0.322068	2.59947e-104	5.30369e-100	0.05	0.279
ENSG00000164111	ANXA5	0	-0.280051	4.37788e-104	8.93218e-100	0.999	0.99
ENSG00000159335	PTMS	0	-0.250422	1.3971e-103	2.8505e-99	0.996	0.977
ENSG00000116774	OLFML3	0	0.285311	4.99388e-103	1.0189e-98	0.994	0.919
ENSG00000133110	POSTN	0	0.537543	5.63221e-103	1.14914e-98	0.944	0.866
ENSG00000154380	ENAH	0	-0.260666	3.63775e-101	7.42211e-97	0.872	0.913
ENSG00000125538	IL1B	0	0.508313	8.24442e-101	1.68211e-96	0.977	0.9
ENSG00000080824	HSP90AA1	0	-0.267563	1.05197e-100	2.14633e-96	0.999	0.98
ENSG00000150753	CCT5	0	-0.255284	1.08611e-99	2.21599e-95	0.975	0.922
ENSG00000118523	CTGF	0	-0.713831	3.61729e-99	7.38035e-95	0.918	0.923
ENSG00000113739	STC2	0	-0.346175	6.77676e-99	1.38266e-94	0.908	0.937
ENSG00000175063	UBE2C	0	-0.568869	2.3251e-97	4.74391e-93	0.074	0.298
ENSG00000103888	CEMIP	0	0.502939	3.21093e-97	6.55126e-93	0.817	0.65
ENSG00000122566	HNRNPA2B1	0	-0.28496	1.78919e-96	3.65047e-92	0.998	0.978
ENSG00000117724	CENPF	0	-0.619908	2.01838e-96	4.11811e-92	0.087	0.311
ENSG00000068366	ACSL4	0	0.379546	2.24174e-96	4.57381e-92	0.969	0.913
ENSG00000105968	H2AFV	0	-0.284433	3.10825e-94	6.34176e-90	0.992	0.964
ENSG00000163739	CXCL1	0	0.356408	1.02695e-93	2.09529e-89	1	0.998
ENSG00000116717	GADD45A	0	-0.369966	1.60398e-93	3.27259e-89	0.543	0.733
ENSG00000137267	TUBB2A	0	-0.284093	2.71562e-91	5.54069e-87	0.717	0.801
ENSG00000122952	ZWINT	0	-0.270395	3.57971e-90	7.30369e-86	0.227	0.444
ENSG00000115875	SRSF7	0	-0.268121	1.0648e-89	2.17252e-85	0.969	0.925
ENSG00000144381	HSPD1	0	-0.259599	2.03561e-89	4.15326e-85	0.991	0.959
ENSG00000157456	CCNB2	0	-0.298298	1.05184e-88	2.14607e-84	0.094	0.308
ENSG00000088325	TPX2	0	-0.375467	1.12703e-87	2.29949e-83	0.124	0.34
ENSG00000251493	FOXD1	0	-0.320213	3.0155e-87	6.15252e-83	0.87	0.901
ENSG00000114115	RBP1	0	0.271402	4.06039e-87	8.28442e-83	0.685	0.47
ENSG00000136938	ANP32B	0	-0.256119	4.08556e-86	8.33576e-82	0.987	0.96
ENSG00000103485	QPRT	0	0.276113	1.27138e-85	2.59399e-81	0.816	0.646
ENSG00000135919	SERPINE2	0	0.446505	3.1174e-85	6.36043e-81	1	0.989
ENSG00000107796	ACTA2	0	-0.709787	6.87734e-85	1.40318e-80	0.884	0.908
ENSG00000108106	UBE2S	0	-0.679263	4.19483e-83	8.55872e-79	0.99	0.964
ENSG00000173207	CKS1B	0	-0.495283	6.19438e-80	1.26384e-75	0.526	0.669
ENSG00000143401	ANP32E	0	-0.276126	1.19742e-78	2.4431e-74	0.735	0.804
ENSG00000117594	HSD11B1	0	0.250255	2.29809e-77	4.6888e-73	0.649	0.435
ENSG00000166803	KIAA0101	0	-0.457286	7.97096e-76	1.62631e-71	0.287	0.48
ENSG00000145386	CCNA2	0	-0.394455	2.23193e-74	4.55381e-70	0.267	0.462
ENSG00000101335	MYL9	0	-0.327654	2.23919e-74	4.56863e-70	0.993	0.975
ENSG00000100234	TIMP3	0	-0.410358	1.5903e-73	3.24468e-69	0.727	0.816
ENSG00000134057	CCNB1	0	-0.535378	1.03073e-72	2.103e-68	0.21	0.4
ENSG00000069275	NUCKS1	0	-0.286592	9.50355e-72	1.93901e-67	0.986	0.958
ENSG00000181649	PHLDA2	0	-0.28578	1.86418e-71	3.8035e-67	0.84	0.879
ENSG00000131747	TOP2A	0	-0.50118	9.90477e-70	2.02087e-65	0.104	0.286
ENSG00000099860	GADD45B	0	-0.413966	1.15165e-69	2.3497e-65	0.575	0.732
ENSG00000182853	VMO1	0	0.251471	1.08571e-67	2.21518e-63	0.337	0.153
ENSG00000183087	GAS6	0	-0.322009	1.93417e-66	3.94628e-62	0.985	0.964
ENSG00000170961	HAS2	0	-0.269798	3.55879e-66	7.26099e-62	0.654	0.762
ENSG00000168393	DTYMK	0	-0.290317	2.60513e-65	5.31524e-61	0.799	0.83
ENSG00000138182	KIF20B	0	-0.271014	1.64062e-63	3.34736e-59	0.152	0.328
ENSG00000109861	CTSC	0	0.358879	1.77934e-62	3.6304e-58	0.968	0.903
ENSG00000164109	MAD2L1	0	-0.314213	1.43255e-60	2.92283e-56	0.291	0.453
ENSG00000105825	TFPI2	0	0.36068	2.83838e-60	5.79115e-56	1	0.993
ENSG00000123975	CKS2	0	-0.620209	6.03386e-60	1.23109e-55	0.71	0.764
ENSG00000173221	GLRX	0	-0.378246	1.23128e-58	2.51219e-54	0.997	0.971
ENSG00000111057	KRT18	0	-0.345411	6.9133e-58	1.41052e-53	0.989	0.951
ENSG00000198467	TPM2	0	-0.279025	1.53057e-56	3.12283e-52	0.999	0.993
ENSG00000249992	TMEM158	0	0.343498	9.50851e-55	1.94002e-50	0.996	0.978
ENSG00000133048	CHI3L1	0	0.336088	3.32006e-52	6.77391e-48	0.382	0.214
ENSG00000124795	DEK	0	-0.303507	1.32377e-50	2.70089e-46	0.947	0.917
ENSG00000182481	KPNA2	0	-0.456487	1.32631e-50	2.70608e-46	0.766	0.78
ENSG00000170421	KRT8	0	-0.285248	6.48369e-50	1.32287e-45	0.996	0.971
ENSG00000115963	RND3	0	-0.28447	1.05999e-47	2.16269e-43	0.915	0.926
ENSG00000117525	F3	0	-0.381642	2.64578e-47	5.39819e-43	0.632	0.718
ENSG00000135046	ANXA1	0	-0.275959	1.54187e-46	3.14587e-42	0.983	0.959
ENSG00000077152	UBE2T	0	-0.325482	3.81651e-45	7.78682e-41	0.564	0.641
ENSG00000164611	PTTG1	0	-0.728419	1.59589e-44	3.25609e-40	0.696	0.722
ENSG00000163453	IGFBP7	0	0.283012	1.58692e-42	3.23779e-38	0.985	0.948
ENSG00000115461	IGFBP5	0	0.34907	1.53704e-38	3.13602e-34	0.999	0.977
ENSG00000188486	H2AFX	0	-0.251846	2.44397e-38	4.98643e-34	0.583	0.651
ENSG00000166923	GREM1	0	-0.312098	9.45061e-37	1.92821e-32	0.247	0.39
ENSG00000113810	SMC4	0	-0.351979	8.90254e-36	1.81639e-31	0.438	0.523
ENSG00000109321	AREG	0	0.434496	1.41802e-32	2.89318e-28	0.266	0.145
ENSG00000117632	STMN1	0	-0.485857	1.51808e-31	3.09734e-27	0.966	0.901
ENSG00000108691	CCL2	0	0.318477	1.80644e-31	3.68568e-27	0.911	0.845
ENSG00000189403	HMGB1	0	-0.312604	8.24818e-31	1.68288e-26	1	0.982
ENSG00000146674	IGFBP3	0	0.347628	8.61075e-31	1.75685e-26	0.653	0.522
ENSG00000163735	CXCL5	0	0.314646	1.90514e-29	3.88706e-25	0.969	0.935
ENSG00000163661	PTX3	0	-0.415234	3.01919e-28	6.16005e-24	0.508	0.604
ENSG00000137033	IL33	0	0.268065	3.34304e-20	6.8208e-16	0.392	0.293
ENSG00000164104	HMGB2	0	-0.478425	5.91442e-19	1.20672e-14	0.614	0.642
ENSG00000197061	HIST1H4C	0	-0.444942	4.95077e-08	0.00101011	0.888	0.852
ENSG00000147872	PLIN2	0	-0.265895	2.23214e-05	0.455424	0.992	0.97
ENSG00000149591	TAGLN	1	1.06163	0	0	1	0.967
ENSG00000118523	CTGF	1	1.01784	0	0	0.999	0.893
ENSG00000140416	TPM1	1	0.79298	0	0	0.999	0.993
ENSG00000101335	MYL9	1	0.655795	0	0	0.999	0.974
ENSG00000198467	TPM2	1	0.628098	0	0	1	0.994
ENSG00000122786	CALD1	1	0.562821	0	0	1	0.989
ENSG00000075624	ACTB	1	0.550137	0	0	1	0.997
ENSG00000159176	CSRP1	1	0.531757	0	0	0.999	0.958
ENSG00000101608	MYL12A	1	0.466786	0	0	0.999	0.988
ENSG00000072110	ACTN1	1	0.442606	0	0	0.999	0.975
ENSG00000092841	MYL6	1	0.394089	0	0	1	0.996
ENSG00000182718	ANXA2	1	0.582627	1.92277e-296	3.92302e-292	1	0.978
ENSG00000142871	CYR61	1	0.700932	1.17551e-272	2.3984e-268	0.999	0.947
ENSG00000173221	GLRX	1	0.682968	2.05581e-270	4.19447e-266	0.999	0.973
ENSG00000282057	RP4-621F18.2	1	0.370045	8.91616e-270	1.81916e-265	0.864	0.46
ENSG00000196923	PDLIM7	1	0.356552	5.66006e-268	1.15482e-263	0.998	0.964
ENSG00000163110	PDLIM5	1	0.407419	5.71554e-265	1.16614e-260	0.989	0.844
ENSG00000107796	ACTA2	1	1.0247	2.95114e-256	6.02121e-252	0.978	0.871
ENSG00000164111	ANXA5	1	0.425938	3.59427e-246	7.33338e-242	1	0.99
ENSG00000184009	ACTG1	1	0.318037	4.1619e-239	8.49152e-235	0.999	0.995
ENSG00000150938	CRIM1	1	0.427228	1.3093e-234	2.67137e-230	0.986	0.828
ENSG00000073712	FERMT2	1	0.375805	5.76664e-233	1.17657e-228	0.995	0.914
ENSG00000143933	CALM2	1	0.442104	4.27895e-230	8.73035e-226	1	0.987
ENSG00000139211	AMIGO2	1	0.414477	1.45403e-228	2.96666e-224	0.961	0.728
ENSG00000125868	DSTN	1	0.27524	2.40928e-224	4.91566e-220	0.999	0.986
ENSG00000165996	HACD1	1	0.324244	2.87735e-224	5.87065e-220	0.95	0.725
ENSG00000162704	ARPC5	1	0.297633	1.15686e-222	2.36035e-218	0.999	0.973
ENSG00000119900	OGFRL1	1	0.452999	7.00911e-222	1.43007e-217	0.968	0.765
ENSG00000170421	KRT8	1	0.521522	5.12634e-219	1.04593e-214	0.999	0.973
ENSG00000135046	ANXA1	1	0.602102	2.97669e-216	6.07334e-212	0.999	0.956
ENSG00000162614	NEXN	1	0.364559	9.06433e-216	1.8494e-211	0.99	0.882
ENSG00000070404	FSTL3	1	0.363614	2.78574e-209	5.68375e-205	0.984	0.885
ENSG00000111057	KRT18	1	0.571153	6.50054e-206	1.32631e-201	0.999	0.951
ENSG00000153071	DAB2	1	0.422779	6.23005e-204	1.27112e-199	0.977	0.847
ENSG00000153904	DDAH1	1	0.284656	2.17607e-203	4.43984e-199	0.86	0.54
ENSG00000102144	PGK1	1	0.355686	4.10382e-203	8.37303e-199	0.999	0.98
ENSG00000167552	TUBA1A	1	0.499448	6.89366e-202	1.40651e-197	0.999	0.943
ENSG00000138758	SEPT11	1	0.333282	4.04345e-201	8.24986e-197	0.997	0.941
ENSG00000118680	MYL12B	1	0.260677	5.03338e-196	1.02696e-191	0.999	0.98
ENSG00000139278	GLIPR1	1	0.323313	2.43157e-194	4.96113e-190	0.998	0.933
ENSG00000137267	TUBB2A	1	0.359211	3.4795e-191	7.09922e-187	0.938	0.712
ENSG00000106211	HSPB1	1	0.378332	4.49757e-190	9.17638e-186	0.999	0.973
ENSG00000115091	ACTR3	1	0.287499	2.28395e-189	4.65994e-185	0.999	0.961
ENSG00000125753	VASP	1	0.267886	3.24823e-186	6.62737e-182	0.987	0.86
ENSG00000179820	MYADM	1	0.264841	3.62402e-185	7.39409e-181	0.988	0.833
ENSG00000106366	SERPINE1	1	0.625058	4.13311e-184	8.43279e-180	1	0.986
ENSG00000178922	HYI	1	0.401438	9.25604e-184	1.88851e-179	0.992	0.9
ENSG00000075618	FSCN1	1	0.294061	1.76286e-182	3.59676e-178	0.998	0.957
ENSG00000050405	LIMA1	1	0.322138	3.67732e-182	7.50283e-178	0.996	0.911
ENSG00000103187	COTL1	1	0.315164	8.02626e-181	1.6376e-176	0.999	0.983
ENSG00000222041	LINC00152	1	0.347915	4.62816e-180	9.44284e-176	0.993	0.911
ENSG00000177425	PAWR	1	0.2986	3.19337e-179	6.51543e-175	0.973	0.813
ENSG00000137801	THBS1	1	0.539938	4.22644e-179	8.6232e-175	0.971	0.784
ENSG00000183087	GAS6	1	0.491209	5.59187e-179	1.14091e-174	1	0.961
ENSG00000131236	CAP1	1	0.269539	7.01848e-175	1.43198e-170	0.998	0.974
ENSG00000168461	RAB31	1	-0.469304	2.53962e-172	5.18159e-168	0.91	0.937
ENSG00000176014	TUBB6	1	0.324136	7.53092e-172	1.53653e-167	0.999	0.926
ENSG00000196924	FLNA	1	0.30668	2.34109e-171	4.77652e-167	0.999	0.978
ENSG00000117525	F3	1	0.522741	4.23176e-170	8.63407e-166	0.873	0.622
ENSG00000136068	FLNB	1	0.288598	1.55661e-167	3.17594e-163	0.998	0.921
ENSG00000118508	RAB32	1	0.288711	3.78193e-167	7.71628e-163	0.996	0.953
ENSG00000140682	TGFB1I1	1	0.274534	2.47588e-166	5.05154e-162	0.999	0.948
ENSG00000134333	LDHA	1	0.301041	2.52391e-165	5.14953e-161	1	0.994
ENSG00000130402	ACTN4	1	0.295708	1.9844e-164	4.04877e-160	0.999	0.951
ENSG00000067057	PFKP	1	0.291981	2.27336e-161	4.63834e-157	0.997	0.913
ENSG00000177469	PTRF	1	0.308413	4.95182e-161	1.01032e-156	0.998	0.949
ENSG00000164096	C4orf3	1	0.253913	2.886e-157	5.8883e-153	0.999	0.98
ENSG00000169583	CLIC3	1	0.389568	5.23929e-156	1.06897e-151	0.584	0.262
ENSG00000074800	ENO1	1	0.283165	4.2423e-138	8.65556e-134	1	0.985
ENSG00000176697	BDNF	1	0.392642	1.03613e-136	2.11401e-132	0.994	0.916
ENSG00000115419	GLS	1	0.25143	2.15366e-136	4.39412e-132	0.968	0.851
ENSG00000160256	FAM207A	1	0.288453	2.05869e-134	4.20035e-130	0.988	0.913
ENSG00000163171	CDC42EP3	1	0.315008	2.47664e-133	5.0531e-129	0.988	0.907
ENSG00000151729	SLC25A4	1	0.250865	8.5709e-132	1.74872e-127	0.888	0.682
ENSG00000134013	LOXL2	1	0.258483	1.27399e-131	2.59932e-127	1	0.972
ENSG00000152661	GJA1	1	-0.458919	6.77465e-129	1.38223e-124	0.867	0.896
ENSG00000172403	SYNPO2	1	0.271551	1.85501e-126	3.78477e-122	0.802	0.518
ENSG00000118515	SGK1	1	0.351136	4.48953e-126	9.15998e-122	0.918	0.735
ENSG00000138685	FGF2	1	0.333711	2.71214e-124	5.53359e-120	0.987	0.913
ENSG00000187498	COL4A1	1	0.312437	1.1089e-123	2.26249e-119	0.963	0.81
ENSG00000116574	RHOU	1	-0.296574	2.02323e-122	4.128e-118	0.676	0.821
ENSG00000235162	C12orf75	1	0.301141	9.41646e-122	1.92124e-117	0.998	0.967
ENSG00000136244	IL6	1	0.743899	1.88474e-121	3.84544e-117	0.944	0.802
ENSG00000181649	PHLDA2	1	0.281502	2.38931e-119	4.8749e-115	0.968	0.829
ENSG00000071282	LMCD1	1	0.336181	6.39277e-115	1.30432e-110	0.971	0.832
ENSG00000152952	PLOD2	1	0.298505	2.18019e-113	4.44824e-109	1	0.982
ENSG00000107984	DKK1	1	0.414905	2.34771e-106	4.79002e-102	0.951	0.79
ENSG00000108821	COL1A1	1	0.294525	8.57641e-100	1.74985e-95	1	0.99
ENSG00000113739	STC2	1	0.284933	6.93963e-99	1.41589e-94	0.991	0.903
ENSG00000161011	SQSTM1	1	-0.509552	5.30348e-97	1.08207e-92	0.985	0.969
ENSG00000166741	NNMT	1	0.285587	1.65962e-96	3.38613e-92	0.999	0.969
ENSG00000134853	PDGFRA	1	-0.307559	3.0715e-96	6.26678e-92	0.973	0.958
ENSG00000164611	PTTG1	1	-0.756516	8.95613e-94	1.82732e-89	0.627	0.745
ENSG00000125827	TMX4	1	-0.582037	1.09807e-92	2.2404e-88	0.925	0.923
ENSG00000166803	KIAA0101	1	-0.502968	3.43195e-92	7.0022e-88	0.24	0.478
ENSG00000197006	METTL9	1	-0.308634	1.25677e-91	2.56419e-87	0.998	0.977
ENSG00000089685	BIRC5	1	-0.430385	7.00557e-88	1.42935e-83	0.104	0.342
ENSG00000117592	PRDX6	1	0.26046	2.9011e-86	5.91912e-82	0.999	0.981
ENSG00000146278	PNRC1	1	-0.315305	1.18927e-85	2.42647e-81	0.918	0.919
ENSG00000171848	RRM2	1	-0.378242	1.52687e-85	3.11527e-81	0.065	0.296
ENSG00000157456	CCNB2	1	-0.283787	1.79936e-84	3.67124e-80	0.067	0.297
ENSG00000110092	CCND1	1	0.253541	2.26285e-84	4.6169e-80	0.998	0.96
ENSG00000108960	MMD	1	-0.261295	3.23066e-84	6.59151e-80	0.668	0.784
ENSG00000051108	HERPUD1	1	0.285995	5.65049e-81	1.15287e-76	0.996	0.948
ENSG00000120129	DUSP1	1	0.369626	9.52173e-81	1.94272e-76	0.988	0.925
ENSG00000117724	CENPF	1	-0.582422	2.57669e-79	5.25721e-75	0.074	0.293
ENSG00000154736	ADAMTS5	1	-0.269944	3.48342e-79	7.10723e-75	0.358	0.592
ENSG00000214517	PPME1	1	0.357641	6.80372e-79	1.38816e-74	0.906	0.766
ENSG00000135111	TBX3	1	-0.282889	7.75053e-79	1.58134e-74	0.891	0.913
ENSG00000126803	HSPA2	1	0.323636	3.99231e-78	8.14551e-74	0.892	0.724
ENSG00000143545	RAB13	1	-0.251232	4.3735e-78	8.92325e-74	0.999	0.983
ENSG00000102804	TSC22D1	1	-0.34455	1.8247e-77	3.72294e-73	0.773	0.837
ENSG00000100526	CDKN3	1	-0.350424	8.918e-77	1.81954e-72	0.094	0.311
ENSG00000115594	IL1R1	1	-0.300278	9.97238e-77	2.03467e-72	0.742	0.826
ENSG00000175183	CSRP2	1	0.325547	2.09508e-76	4.2746e-72	0.99	0.92
ENSG00000176890	TYMS	1	-0.495596	6.14462e-76	1.25369e-71	0.265	0.463
ENSG00000117399	CDC20	1	-0.350752	1.03276e-75	2.10714e-71	0.046	0.253
ENSG00000072571	HMMR	1	-0.297022	2.86521e-75	5.84589e-71	0.049	0.256
ENSG00000100234	TIMP3	1	0.356985	1.17238e-73	2.392e-69	0.893	0.746
ENSG00000187514	PTMA	1	-0.254412	1.38919e-73	2.83437e-69	0.999	0.992
ENSG00000133639	BTG1	1	-0.287321	1.2649e-72	2.58077e-68	0.96	0.947
ENSG00000135486	HNRNPA1	1	-0.267879	1.07664e-70	2.19667e-66	0.998	0.982
ENSG00000087086	FTL	1	-0.361696	1.27506e-70	2.6015e-66	1	0.998
ENSG00000197747	S100A10	1	0.30306	3.02616e-69	6.17428e-65	0.965	0.874
ENSG00000137309	HMGA1	1	-0.266941	5.80424e-68	1.18424e-63	0.994	0.974
ENSG00000164107	HAND2	1	-0.267571	1.21269e-67	2.47425e-63	0.945	0.939
ENSG00000175063	UBE2C	1	-0.522765	2.73471e-66	5.57963e-62	0.079	0.274
ENSG00000187134	AKR1C1	1	-0.436373	4.63698e-66	9.46084e-62	0.377	0.566
ENSG00000122641	INHBA	1	0.316982	3.51484e-65	7.17133e-61	0.999	0.971
ENSG00000123610	TNFAIP6	1	-0.396757	3.72316e-65	7.59637e-61	0.776	0.844
ENSG00000124795	DEK	1	-0.323551	9.83985e-65	2.00762e-60	0.943	0.921
ENSG00000189403	HMGB1	1	-0.365725	1.49027e-64	3.0406e-60	0.999	0.984
ENSG00000130066	SAT1	1	-0.497083	3.80662e-64	7.76666e-60	0.976	0.962
ENSG00000198901	PRC1	1	-0.324219	1.10397e-63	2.25242e-59	0.108	0.299
ENSG00000132780	NASP	1	-0.25088	7.61662e-63	1.55402e-58	0.845	0.846
ENSG00000131747	TOP2A	1	-0.466399	1.41036e-60	2.87756e-56	0.088	0.273
ENSG00000164109	MAD2L1	1	-0.30324	7.00658e-59	1.42955e-54	0.272	0.443
ENSG00000138182	KIF20B	1	-0.256211	1.37204e-58	2.79938e-54	0.132	0.317
ENSG00000172216	CEBPB	1	-0.299263	3.76454e-58	7.68079e-54	0.997	0.971
ENSG00000134057	CCNB1	1	-0.498337	1.04781e-54	2.13785e-50	0.209	0.381
ENSG00000113810	SMC4	1	-0.356237	6.24822e-54	1.27482e-49	0.397	0.53
ENSG00000177410	ZFAS1	1	-0.25284	1.66213e-53	3.39124e-49	0.997	0.983
ENSG00000173207	CKS1B	1	-0.459049	8.95223e-52	1.82652e-47	0.567	0.64
ENSG00000167996	FTH1	1	-0.451999	5.59183e-50	1.1409e-45	1	1
ENSG00000085662	AKR1B1	1	-0.400376	1.18248e-49	2.41261e-45	0.996	0.979
ENSG00000198830	HMGN2	1	-0.462905	2.60688e-47	5.31881e-43	0.99	0.961
ENSG00000095739	BAMBI	1	-0.308913	5.06238e-47	1.03288e-42	0.633	0.706
ENSG00000124766	SOX4	1	-0.264107	8.53295e-47	1.74098e-42	0.995	0.97
ENSG00000069275	NUCKS1	1	-0.253872	3.38382e-46	6.904e-42	0.991	0.959
ENSG00000088325	TPX2	1	-0.339143	2.97288e-45	6.06557e-41	0.155	0.307
ENSG00000122861	PLAU	1	-0.266854	1.49089e-44	3.04186e-40	0.378	0.549
ENSG00000164104	HMGB2	1	-0.497791	2.0677e-39	4.21872e-35	0.59	0.648
ENSG00000170540	ARL6IP1	1	-0.274302	7.58216e-39	1.54699e-34	0.835	0.821
ENSG00000182752	PAPPA	1	-0.37977	2.55435e-38	5.21165e-34	0.994	0.977
ENSG00000167900	TK1	1	-0.326964	7.25921e-38	1.4811e-33	0.361	0.462
ENSG00000147454	SLC25A37	1	-0.261572	8.77237e-38	1.78983e-33	0.928	0.925
ENSG00000117632	STMN1	1	-0.481662	1.91716e-36	3.91159e-32	0.963	0.909
ENSG00000148344	PTGES	1	-0.30372	2.16598e-34	4.41925e-30	0.894	0.892
ENSG00000171867	PRNP	1	-0.31254	1.11229e-32	2.26941e-28	0.934	0.923
ENSG00000086696	HSD17B2	1	-0.251401	2.3355e-31	4.76513e-27	0.505	0.6
ENSG00000203760	CENPW	1	-0.342142	5.49364e-31	1.12087e-26	0.479	0.534
ENSG00000095752	IL11	1	0.27061	3.02536e-30	6.17264e-26	0.978	0.897
ENSG00000156804	FBXO32	1	-0.287576	1.54883e-29	3.16007e-25	0.542	0.642
ENSG00000124762	CDKN1A	1	-0.341123	5.13264e-28	1.04721e-23	0.679	0.716
ENSG00000081041	CXCL2	1	-0.373226	3.57461e-26	7.29328e-22	0.499	0.619
ENSG00000169429	CXCL8	1	0.311363	2.72336e-24	5.55647e-20	0.997	0.985
ENSG00000109861	CTSC	1	-0.293361	1.0433e-23	2.12864e-19	0.951	0.915
ENSG00000104368	PLAT	1	-0.556604	2.74697e-20	5.60464e-16	0.813	0.834
ENSG00000105835	NAMPT	1	-0.258845	3.25293e-20	6.63696e-16	0.981	0.952
ENSG00000163661	PTX3	1	0.351672	1.52208e-18	3.1055e-14	0.647	0.544
ENSG00000077152	UBE2T	1	-0.277545	2.11167e-18	4.30845e-14	0.607	0.617
ENSG00000197061	HIST1H4C	1	-0.452912	2.35055e-17	4.79583e-13	0.897	0.853
ENSG00000108691	CCL2	1	-0.285826	6.29985e-17	1.28536e-12	0.851	0.873
ENSG00000108106	UBE2S	1	-0.539473	2.84734e-12	5.80944e-08	0.994	0.965
ENSG00000123975	CKS2	1	-0.464245	1.72952e-10	3.52874e-06	0.771	0.736
ENSG00000182481	KPNA2	1	-0.364828	1.44037e-08	0.000293879	0.815	0.761
ENSG00000145386	CCNA2	1	-0.309891	4.08745e-08	0.000833962	0.387	0.399
ENSG00000102265	TIMP1	1	-0.298352	3.24969e-05	0.663035	1	0.998
ENSG00000103888	CEMIP	1	-0.277002	0.000154111	1	0.727	0.7
ENSG00000112096	SOD2	1	-0.28138	0.00181103	1	0.996	0.979
ENSG00000100097	LGALS1	2	0.266888	3.07962e-103	6.28335e-99	1	0.997
ENSG00000184752	NDUFA12	2	0.315787	4.15921e-103	8.48605e-99	1	0.972
ENSG00000112096	SOD2	2	-0.749917	6.81534e-93	1.39053e-88	0.984	0.984
ENSG00000160789	LMNA	2	0.318811	1.01413e-88	2.06914e-84	0.997	0.959
ENSG00000026025	VIM	2	0.370333	1.26417e-88	2.57928e-84	1	0.997
ENSG00000135486	HNRNPA1	2	0.343606	1.35624e-88	2.76714e-84	0.999	0.985
ENSG00000026508	CD44	2	0.438174	1.86138e-88	3.79777e-84	0.999	0.97
ENSG00000122566	HNRNPA2B1	2	0.321365	6.16448e-87	1.25774e-82	0.999	0.983
ENSG00000198959	TGM2	2	-0.897952	3.78349e-85	7.71946e-81	0.918	0.949
ENSG00000135318	NT5E	2	0.31775	7.33978e-84	1.49754e-79	0.993	0.915
ENSG00000099783	HNRNPM	2	0.276321	9.34848e-80	1.90737e-75	0.988	0.922
ENSG00000137831	UACA	2	0.385299	7.67232e-75	1.56538e-70	0.969	0.886
ENSG00000096384	HSP90AB1	2	0.276089	5.69842e-70	1.16265e-65	0.999	0.977
ENSG00000198830	HMGN2	2	0.350122	3.25075e-69	6.63251e-65	0.999	0.965
ENSG00000164611	PTTG1	2	0.406768	3.15772e-66	6.44269e-62	0.893	0.69
ENSG00000057019	DCBLD2	2	0.299158	2.8823e-62	5.88075e-58	0.978	0.903
ENSG00000164171	ITGA2	2	0.286731	7.14841e-62	1.45849e-57	0.99	0.947
ENSG00000141753	IGFBP4	2	-0.474666	1.48001e-59	3.01966e-55	0.997	0.984
ENSG00000167996	FTH1	2	-0.507587	2.3468e-54	4.78817e-50	1	1
ENSG00000137309	HMGA1	2	0.259058	9.09703e-52	1.85607e-47	1	0.977
ENSG00000147010	SH3KBP1	2	0.257372	4.1155e-51	8.39686e-47	0.965	0.907
ENSG00000011465	DCN	2	-0.600061	3.62381e-48	7.39365e-44	0.993	0.981
ENSG00000164687	FABP5	2	0.267358	8.01637e-47	1.63558e-42	0.974	0.893
ENSG00000189403	HMGB1	2	0.261286	1.625e-45	3.31548e-41	1	0.986
ENSG00000132329	RAMP1	2	-0.351788	4.45128e-43	9.08194e-39	0.403	0.63
ENSG00000251562	MALAT1	2	-0.390619	1.40021e-42	2.85685e-38	1	0.996
ENSG00000130066	SAT1	2	-0.513454	4.33861e-42	8.85207e-38	0.958	0.967
ENSG00000196549	MME	2	-0.343906	5.29264e-42	1.07986e-37	0.968	0.967
ENSG00000213949	ITGA1	2	-0.287909	1.63475e-40	3.33537e-36	0.969	0.961
ENSG00000085662	AKR1B1	2	-0.476205	3.71258e-40	7.57478e-36	0.997	0.982
ENSG00000105835	NAMPT	2	-0.439903	3.80274e-40	7.75874e-36	0.95	0.961
ENSG00000100592	DAAM1	2	0.284362	6.20967e-40	1.26696e-35	0.936	0.821
ENSG00000103196	CRISPLD2	2	-0.26748	5.17127e-38	1.05509e-33	0.982	0.968
ENSG00000109861	CTSC	2	0.339331	1.83751e-37	3.74907e-33	0.981	0.918
ENSG00000130508	PXDN	2	-0.255475	3.23502e-37	6.60041e-33	0.999	0.973
ENSG00000126803	HSPA2	2	-0.326931	4.81085e-34	9.81559e-30	0.671	0.781
ENSG00000128606	LRRC17	2	0.295182	7.16147e-34	1.46115e-29	0.937	0.862
ENSG00000139329	LUM	2	-0.475386	2.97102e-32	6.06176e-28	0.999	0.979
ENSG00000197006	METTL9	2	-0.260426	6.78766e-32	1.38489e-27	0.999	0.981
ENSG00000162493	PDPN	2	-0.28522	2.00838e-30	4.0977e-26	0.884	0.916
ENSG00000171867	PRNP	2	0.310624	1.03737e-29	2.11654e-25	0.96	0.921
ENSG00000245532	NEAT1	2	-0.44298	4.27206e-29	8.71629e-25	0.999	0.987
ENSG00000168542	COL3A1	2	-0.289781	5.90159e-27	1.2041e-22	1	0.991
ENSG00000133048	CHI3L1	2	-0.338401	9.8644e-27	2.01263e-22	0.105	0.292
ENSG00000107984	DKK1	2	0.403516	5.11647e-26	1.04391e-21	0.928	0.821
ENSG00000103888	CEMIP	2	-0.451497	7.45339e-23	1.52071e-18	0.594	0.722
ENSG00000108691	CCL2	2	0.403933	3.59012e-22	7.32491e-18	0.941	0.858
ENSG00000159200	RCAN1	2	-0.264685	6.92043e-22	1.41198e-17	0.742	0.814
ENSG00000008394	MGST1	2	-0.271164	2.55247e-20	5.20781e-16	0.997	0.984
ENSG00000068366	ACSL4	2	-0.283486	1.43466e-19	2.92714e-15	0.94	0.931
ENSG00000144810	COL8A1	2	-0.324744	9.80289e-19	2.00008e-14	0.584	0.69
ENSG00000185633	NDUFA4L2	2	-0.330416	2.00366e-17	4.08808e-13	0.466	0.595
ENSG00000133110	POSTN	2	-0.393923	2.35443e-17	4.80375e-13	0.878	0.894
ENSG00000136244	IL6	2	-0.474834	3.41374e-17	6.96505e-13	0.805	0.845
ENSG00000146674	IGFBP3	2	-0.429175	1.21043e-16	2.46964e-12	0.454	0.581
ENSG00000249992	TMEM158	2	-0.300546	2.47556e-15	5.05089e-11	1	0.982
ENSG00000137331	IER3	2	-0.271947	6.76336e-15	1.37993e-10	1	0.989
ENSG00000169429	CXCL8	2	-0.400958	3.27123e-13	6.67428e-09	0.988	0.988
ENSG00000095752	IL11	2	-0.384938	6.94204e-12	1.41638e-07	0.892	0.922
ENSG00000164104	HMGB2	2	-0.401672	2.52173e-10	5.14508e-06	0.572	0.64
ENSG00000124875	CXCL6	2	-0.316374	6.28123e-09	0.000128156	0.999	0.99
ENSG00000115009	CCL20	2	-0.323317	3.11609e-08	0.000635776	0.183	0.27
ENSG00000163735	CXCL5	2	-0.334984	1.66468e-07	0.00339645	0.959	0.945
ENSG00000156804	FBXO32	2	-0.252318	1.96125e-07	0.00400153	0.556	0.623
ENSG00000107796	ACTA2	2	-0.403424	5.86584e-06	0.119681	0.927	0.896
ENSG00000188229	TUBB4B	2	-0.29706	1.24012e-05	0.253022	0.959	0.932
ENSG00000145386	CCNA2	2	-0.264033	1.83351e-05	0.37409	0.354	0.401
ENSG00000154734	ADAMTS1	2	-0.251498	0.000177846	1	0.808	0.816
ENSG00000187134	AKR1C1	2	-0.26318	0.000389475	1	0.47	0.522
ENSG00000149591	TAGLN	2	-0.338165	0.000454813	1	0.999	0.973
ENSG00000123975	CKS2	2	-0.397723	0.00110076	1	0.755	0.744
ENSG00000117724	CENPF	3	1.62263	0	0	0.992	0.162
ENSG00000134057	CCNB1	3	1.58532	0	0	1	0.271
ENSG00000175063	UBE2C	3	1.39969	0	0	0.92	0.155
ENSG00000117399	CDC20	3	1.27563	0	0	0.987	0.123
ENSG00000131747	TOP2A	3	1.23456	0	0	0.901	0.159
ENSG00000089685	BIRC5	3	1.16622	0	0	0.994	0.21
ENSG00000100526	CDKN3	3	1.12418	0	0	0.998	0.181
ENSG00000088325	TPX2	3	1.11392	0	0	0.989	0.197
ENSG00000066279	ASPM	3	1.10263	0	0	0.916	0.101
ENSG00000072571	HMMR	3	1.09713	0	0	0.99	0.125
ENSG00000145386	CCNA2	3	1.06577	0	0	0.96	0.341
ENSG00000148773	MKI67	3	1.06495	0	0	0.947	0.103
ENSG00000198901	PRC1	3	1.05095	0	0	0.992	0.177
ENSG00000157456	CCNB2	3	1.02548	0	0	0.99	0.163
ENSG00000113810	SMC4	3	1.01532	0	0	0.99	0.447
ENSG00000138182	KIF20B	3	0.941499	0	0	0.952	0.202
ENSG00000126787	DLGAP5	3	0.907803	0	0	0.981	0.084
ENSG00000024526	DEPDC1	3	0.902577	0	0	0.973	0.09
ENSG00000164109	MAD2L1	3	0.896683	0	0	0.994	0.341
ENSG00000138778	CENPE	3	0.887522	0	0	0.912	0.116
ENSG00000166851	PLK1	3	0.825737	0	0	0.935	0.115
ENSG00000011426	ANLN	3	0.825664	0	0	0.945	0.125
ENSG00000171848	RRM2	3	0.812675	0	0	0.962	0.165
ENSG00000163535	SGOL2	3	0.7811	0	0	0.905	0.215
ENSG00000137804	NUSAP1	3	0.760281	0	0	0.912	0.113
ENSG00000137807	KIF23	3	0.73904	0	0	0.897	0.229
ENSG00000168078	PBK	3	0.73459	0	0	0.95	0.102
ENSG00000143228	NUF2	3	0.681199	0	0	0.874	0.074
ENSG00000075218	GTSE1	3	0.671504	0	0	0.886	0.101
ENSG00000013810	TACC3	3	0.592376	0	0	0.89	0.135
ENSG00000080986	NDC80	3	0.586051	0	0	0.872	0.084
ENSG00000139734	DIAPH3	3	0.578882	0	0	0.956	0.238
ENSG00000138180	CEP55	3	0.575634	0	0	0.884	0.089
ENSG00000111665	CDCA3	3	0.561565	0	0	0.867	0.11
ENSG00000115163	CENPA	3	0.55215	0	0	0.77	0.072
ENSG00000068489	PRR11	3	0.492787	0	0	0.914	0.127
ENSG00000117650	NEK2	3	0.475262	0	0	0.808	0.048
ENSG00000171241	SHCBP1	3	0.472944	0	0	0.861	0.098
ENSG00000129195	FAM64A	3	0.454704	0	0	0.87	0.071
ENSG00000137812	CASC5	3	0.454228	0	0	0.857	0.07
ENSG00000169679	BUB1	3	0.448408	0	0	0.857	0.082
ENSG00000142945	KIF2C	3	0.448072	0	0	0.771	0.078
ENSG00000109805	NCAPG	3	0.447336	0	0	0.752	0.092
ENSG00000118193	KIF14	3	0.447057	0	0	0.775	0.068
ENSG00000152253	SPC25	3	0.445058	0	0	0.8	0.074
ENSG00000090889	KIF4A	3	0.436203	0	0	0.832	0.074
ENSG00000169607	CKAP2L	3	0.424972	0	0	0.773	0.133
ENSG00000138160	KIF11	3	0.420941	0	0	0.796	0.099
ENSG00000178999	AURKB	3	0.410472	0	0	0.716	0.082
ENSG00000161800	RACGAP1	3	0.40759	0	0	0.829	0.143
ENSG00000112984	KIF20A	3	0.39767	0	0	0.827	0.055
ENSG00000135451	TROAP	3	0.39051	0	0	0.865	0.137
ENSG00000134690	CDCA8	3	0.386498	0	0	0.659	0.063
ENSG00000111206	FOXM1	3	0.380627	0	0	0.863	0.144
ENSG00000071539	TRIP13	3	0.363819	0	0	0.869	0.138
ENSG00000129810	SGOL1	3	0.362707	0	0	0.72	0.071
ENSG00000163507	KIAA1524	3	0.361662	0	0	0.821	0.143
ENSG00000156970	BUB1B	3	0.360127	0	0	0.768	0.061
ENSG00000076382	SPAG5	3	0.356609	0	0	0.806	0.08
ENSG00000100162	CENPM	3	0.345765	0	0	0.85	0.151
ENSG00000112742	TTK	3	0.331125	0	0	0.665	0.068
ENSG00000164087	POC1A	3	0.314644	0	0	0.819	0.14
ENSG00000122966	CIT	3	0.282718	0	0	0.76	0.087
ENSG00000161888	SPC24	3	0.257532	0	0	0.745	0.113
ENSG00000113368	LMNB1	3	0.33479	4.53295e-307	9.24858e-303	0.752	0.128
ENSG00000121211	MND1	3	0.252368	4.40985e-305	8.99741e-301	0.731	0.109
ENSG00000128944	KNSTRN	3	0.620105	3.66183e-304	7.47123e-300	0.914	0.307
ENSG00000237649	KIFC1	3	0.274945	3.88952e-304	7.93579e-300	0.615	0.073
ENSG00000203760	CENPW	3	0.938791	1.61246e-302	3.2899e-298	0.996	0.474
ENSG00000164611	PTTG1	3	1.56963	2.13839e-302	4.36296e-298	1	0.686
ENSG00000108106	UBE2S	3	1.56469	2.73674e-302	5.58377e-298	1	0.97
ENSG00000198826	ARHGAP11A	3	0.448948	3.15172e-301	6.43045e-297	0.756	0.143
ENSG00000122952	ZWINT	3	0.640626	2.23439e-300	4.55882e-296	0.958	0.314
ENSG00000123219	CENPK	3	0.411701	7.03089e-300	1.43451e-295	0.89	0.209
ENSG00000173207	CKS1B	3	1.1854	2.68212e-297	5.47233e-293	0.998	0.584
ENSG00000166803	KIAA0101	3	0.92721	1.72163e-296	3.51264e-292	0.996	0.359
ENSG00000185480	PARPBP	3	0.255932	1.69641e-294	3.46119e-290	0.775	0.152
ENSG00000136108	CKAP2	3	0.651223	1.44738e-291	2.95309e-287	0.867	0.256
ENSG00000087586	AURKA	3	0.750033	2.85251e-290	5.81998e-286	0.857	0.252
ENSG00000167900	TK1	3	0.773609	3.4182e-287	6.97416e-283	0.998	0.381
ENSG00000119403	PHF19	3	0.614959	6.12497e-285	1.24968e-280	0.971	0.419
ENSG00000153044	CENPH	3	0.343849	6.28264e-283	1.28185e-278	0.872	0.212
ENSG00000176890	TYMS	3	0.849778	4.65339e-281	9.49432e-277	0.985	0.355
ENSG00000140525	FANCI	3	0.263739	2.28539e-280	4.66288e-276	0.77	0.146
ENSG00000146918	NCAPG2	3	0.274089	1.65854e-278	3.38392e-274	0.787	0.163
ENSG00000167553	TUBA1C	3	1.17254	1.01866e-272	2.07837e-268	1	0.947
ENSG00000117632	STMN1	3	1.15245	9.69244e-269	1.97755e-264	0.998	0.916
ENSG00000189403	HMGB1	3	0.916189	7.13009e-268	1.45475e-263	1	0.987
ENSG00000164032	H2AFZ	3	1.13317	3.5955e-267	7.3359e-263	1	0.987
ENSG00000182481	KPNA2	3	1.2953	1.76713e-265	3.60547e-261	0.994	0.755
ENSG00000029993	HMGB3	3	0.741542	3.29774e-264	6.72839e-260	0.987	0.643
ENSG00000010292	NCAPD2	3	0.446337	1.28891e-263	2.62976e-259	0.926	0.353
ENSG00000168393	DTYMK	3	0.761872	3.61469e-263	7.37504e-259	1	0.802
ENSG00000069275	NUCKS1	3	0.792994	2.24627e-262	4.58306e-258	1	0.964
ENSG00000101447	FAM83D	3	0.288939	4.10987e-261	8.38536e-257	0.55	0.071
ENSG00000123975	CKS2	3	1.48769	2.56815e-259	5.23979e-255	0.992	0.722
ENSG00000121621	KIF18A	3	0.294028	2.61992e-258	5.34543e-254	0.65	0.115
ENSG00000188229	TUBB4B	3	1.29539	5.74723e-257	1.17261e-252	0.998	0.929
ENSG00000123416	TUBA1B	3	1.19747	8.49162e-257	1.73254e-252	1	0.975
ENSG00000204899	MZT1	3	0.65681	1.24596e-253	2.54213e-249	0.99	0.751
ENSG00000104889	RNASEH2A	3	0.454834	1.13417e-249	2.31405e-245	0.945	0.358
ENSG00000123485	HJURP	3	0.296741	9.75088e-249	1.98947e-244	0.541	0.07
ENSG00000198830	HMGN2	3	0.985479	3.29655e-248	6.72595e-244	1	0.966
ENSG00000189159	HN1	3	0.780126	1.0942e-245	2.23249e-241	1	0.958
ENSG00000114346	ECT2	3	0.44686	1.32301e-245	2.69934e-241	0.89	0.329
ENSG00000166451	CENPN	3	0.396863	8.84963e-244	1.80559e-239	0.922	0.342
ENSG00000143401	ANP32E	3	0.727042	1.87064e-243	3.81666e-239	0.99	0.761
ENSG00000077152	UBE2T	3	0.75249	4.15632e-241	8.48015e-237	0.983	0.579
ENSG00000170540	ARL6IP1	3	0.9433	3.86954e-240	7.89502e-236	0.99	0.809
ENSG00000165304	MELK	3	0.270679	1.2915e-238	2.63505e-234	0.705	0.144
ENSG00000079616	KIF22	3	0.42262	2.99473e-238	6.11014e-234	0.851	0.294
ENSG00000196230	TUBB	3	0.808169	9.72376e-235	1.98394e-230	1	0.986
ENSG00000105968	H2AFV	3	0.62128	6.30466e-232	1.28634e-227	1	0.971
ENSG00000106355	LSM5	3	0.583793	7.35475e-228	1.50059e-223	1	0.927
ENSG00000091651	ORC6	3	0.283903	1.32072e-223	2.69466e-219	0.733	0.162
ENSG00000168476	REEP4	3	0.407608	8.57443e-221	1.74944e-216	0.92	0.45
ENSG00000121957	GPSM2	3	0.251935	7.35756e-212	1.50116e-207	0.684	0.165
ENSG00000163923	RPL39L	3	0.479613	3.41414e-210	6.96588e-206	0.971	0.569
ENSG00000164754	RAD21	3	0.632324	4.4997e-207	9.18074e-203	0.992	0.889
ENSG00000182628	SKA2	3	0.523972	1.63305e-206	3.33192e-202	0.994	0.831
ENSG00000175216	CKAP5	3	0.482373	2.36492e-206	4.82514e-202	0.941	0.557
ENSG00000170312	CDK1	3	0.773412	4.5685e-205	9.32112e-201	0.663	0.151
ENSG00000124795	DEK	3	0.630032	4.64323e-204	9.47358e-200	0.998	0.92
ENSG00000136824	SMC2	3	0.49937	1.2257e-202	2.5008e-198	0.96	0.588
ENSG00000164104	HMGB2	3	1.1084	2.00349e-201	4.08773e-197	0.952	0.602
ENSG00000130520	LSM4	3	0.534947	1.15946e-200	2.36565e-196	1	0.947
ENSG00000122566	HNRNPA2B1	3	0.559959	7.50673e-199	1.5316e-194	1	0.983
ENSG00000170860	LSM3	3	0.469105	1.6448e-197	3.35588e-193	0.998	0.947
ENSG00000123136	DDX39A	3	0.392165	1.01327e-193	2.06737e-189	0.962	0.53
ENSG00000132341	RAN	3	0.533148	1.93477e-193	3.94751e-189	1	0.982
ENSG00000106268	NUDT1	3	0.457379	7.90891e-190	1.61366e-185	0.987	0.712
ENSG00000143621	ILF2	3	0.448512	8.21277e-187	1.67565e-182	0.998	0.953
ENSG00000184661	CDCA2	3	0.312922	1.69541e-186	3.45914e-182	0.632	0.151
ENSG00000188486	H2AFX	3	0.618014	5.37264e-186	1.09618e-181	0.941	0.598
ENSG00000124207	CSE1L	3	0.377221	1.73148e-184	3.53274e-180	0.947	0.549
ENSG00000167136	ENDOG	3	0.413898	3.55089e-181	7.24488e-177	0.928	0.538
ENSG00000166508	MCM7	3	0.337155	4.04429e-180	8.25157e-176	0.89	0.345
ENSG00000116560	SFPQ	3	0.543656	1.17727e-179	2.40199e-175	0.996	0.949
ENSG00000106399	RPA3	3	0.492863	1.33582e-178	2.72547e-174	0.99	0.815
ENSG00000099901	RANBP1	3	0.509427	2.01415e-177	4.10947e-173	1	0.974
ENSG00000135486	HNRNPA1	3	0.515669	3.88226e-176	7.92098e-172	1	0.985
ENSG00000151466	SCLT1	3	0.273309	5.26922e-174	1.07508e-169	0.802	0.305
ENSG00000187514	PTMA	3	0.496387	5.63372e-172	1.14945e-167	1	0.993
ENSG00000176619	LMNB2	3	0.343589	2.14699e-171	4.38051e-167	0.899	0.472
ENSG00000144034	TPRKB	3	0.398742	6.20166e-164	1.26532e-159	0.985	0.865
ENSG00000120699	EXOSC8	3	0.397406	2.31913e-163	4.73172e-159	0.966	0.675
ENSG00000159335	PTMS	3	0.480794	3.36297e-162	6.86148e-158	1	0.982
ENSG00000136938	ANP32B	3	0.485303	3.62298e-161	7.39196e-157	0.998	0.967
ENSG00000125835	SNRPB	3	0.424862	1.22609e-160	2.5016e-156	0.998	0.961
ENSG00000106615	RHEB	3	0.393356	4.4784e-158	9.13728e-154	1	0.975
ENSG00000099783	HNRNPM	3	0.431417	1.78729e-156	3.6466e-152	0.994	0.924
ENSG00000109881	CCDC34	3	0.307438	8.30634e-156	1.69474e-151	0.874	0.423
ENSG00000096746	HNRNPH3	3	0.434685	1.93085e-155	3.93951e-151	0.996	0.946
ENSG00000109685	WHSC1	3	0.319697	1.5423e-154	3.14675e-150	0.853	0.408
ENSG00000126453	BCL2L12	3	0.284062	1.37783e-153	2.81118e-149	0.87	0.435
ENSG00000167325	RRM1	3	0.3727	9.91725e-153	2.02342e-148	0.931	0.593
ENSG00000134222	PSRC1	3	0.257311	3.48185e-152	7.10402e-148	0.611	0.182
ENSG00000094916	CBX5	3	0.423413	6.95178e-151	1.41837e-146	0.983	0.849
ENSG00000134291	TMEM106C	3	0.369154	1.57719e-150	3.21794e-146	0.941	0.594
ENSG00000160014	CALM3	3	0.420847	1.05866e-149	2.15998e-145	0.994	0.956
ENSG00000125944	HNRNPR	3	0.410575	4.06617e-148	8.2962e-144	1	0.955
ENSG00000165501	LRR1	3	0.256858	3.4171e-147	6.97191e-143	0.84	0.384
ENSG00000116161	CACYBP	3	0.404616	1.03327e-146	2.10819e-142	0.987	0.872
ENSG00000006634	DBF4	3	0.324278	3.48247e-146	7.10528e-142	0.735	0.292
ENSG00000110958	PTGES3	3	0.402397	2.12168e-145	4.32885e-141	1	0.968
ENSG00000101224	CDC25B	3	0.413303	1.39233e-144	2.84078e-140	0.836	0.443
ENSG00000198832	SELM	3	-0.460928	2.13849e-142	4.36316e-138	1	0.991
ENSG00000143977	SNRPG	3	0.338708	8.9278e-141	1.82154e-136	1	0.977
ENSG00000167088	SNRPD1	3	0.400996	2.40185e-140	4.90049e-136	0.998	0.959
ENSG00000111639	MRPL51	3	0.307771	6.27134e-140	1.27954e-135	1	0.98
ENSG00000080824	HSP90AA1	3	0.434632	3.25838e-139	6.64808e-135	1	0.985
ENSG00000130748	TMEM160	3	0.355889	4.7983e-139	9.78997e-135	0.979	0.804
ENSG00000154473	BUB3	3	0.502769	4.87224e-137	9.94083e-133	0.985	0.908
ENSG00000170144	HNRNPA3	3	0.403202	1.54277e-134	3.14771e-130	0.996	0.964
ENSG00000005022	SLC25A5	3	0.381582	1.93701e-134	3.95209e-130	1	0.968
ENSG00000132780	NASP	3	0.382042	1.14971e-133	2.34576e-129	0.989	0.832
ENSG00000128951	DUT	3	0.407388	3.28121e-133	6.69465e-129	0.994	0.945
ENSG00000088986	DYNLL1	3	0.351341	1.55703e-130	3.17681e-126	1	0.99
ENSG00000100908	EMC9	3	0.323708	5.99841e-130	1.22385e-125	0.971	0.791
ENSG00000150753	CCT5	3	0.427858	2.16542e-129	4.41811e-125	0.998	0.935
ENSG00000173456	RNF26	3	0.278905	2.51341e-128	5.1281e-124	0.853	0.512
ENSG00000176014	TUBB6	3	0.524756	2.97404e-128	6.06793e-124	0.998	0.94
ENSG00000131462	TUBG1	3	0.327506	4.2219e-128	8.61393e-124	0.973	0.759
ENSG00000071282	LMCD1	3	-0.708838	7.81018e-126	1.59351e-121	0.632	0.892
ENSG00000143321	HDGF	3	0.352912	6.41108e-124	1.30805e-119	0.998	0.95
ENSG00000147274	RBMX	3	0.340395	1.30726e-122	2.66721e-118	0.985	0.879
ENSG00000132475	H3F3B	3	0.315925	2.3218e-122	4.73716e-118	1	0.991
ENSG00000164985	PSIP1	3	0.32286	1.61903e-121	3.30331e-117	0.949	0.666
ENSG00000160789	LMNA	3	0.447439	6.6182e-121	1.35031e-116	1	0.96
ENSG00000171960	PPIH	3	0.255773	7.19978e-120	1.46897e-115	0.895	0.552
ENSG00000075188	NUP37	3	0.285581	6.73255e-117	1.37364e-112	0.905	0.63
ENSG00000228716	DHFR	3	0.296352	3.20912e-116	6.54757e-112	0.882	0.553
ENSG00000183684	ALYREF	3	0.332662	3.21603e-116	6.56167e-112	0.979	0.857
ENSG00000120802	TMPO	3	0.363628	8.40726e-114	1.71533e-109	0.901	0.608
ENSG00000196419	XRCC6	3	0.311437	1.14624e-113	2.33868e-109	0.994	0.94
ENSG00000064961	HMG20B	3	0.306295	9.08878e-113	1.85438e-108	0.987	0.868
ENSG00000102172	SMS	3	0.435696	9.77226e-113	1.99383e-108	0.998	0.955
ENSG00000142864	SERBP1	3	0.319041	7.90386e-112	1.61262e-107	0.998	0.975
ENSG00000245532	NEAT1	3	-0.839356	8.81791e-112	1.79912e-107	1	0.987
ENSG00000175334	BANF1	3	0.30582	6.0734e-110	1.23916e-105	0.994	0.952
ENSG00000112312	GMNN	3	0.274088	3.28974e-109	6.71205e-105	0.857	0.506
ENSG00000115355	CCDC88A	3	0.296143	5.43283e-109	1.10846e-104	0.939	0.701
ENSG00000026025	VIM	3	0.487965	2.10032e-108	4.28529e-104	1	0.997
ENSG00000130816	DNMT1	3	0.3196	5.06159e-108	1.03272e-103	0.945	0.738
ENSG00000170759	KIF5B	3	0.311683	1.4617e-107	2.9823e-103	1	0.974
ENSG00000127483	HP1BP3	3	0.351912	3.43842e-106	7.01542e-102	0.979	0.932
ENSG00000217555	CKLF	3	0.298209	4.63862e-105	9.46418e-101	0.99	0.886
ENSG00000165119	HNRNPK	3	0.283615	5.44796e-105	1.11155e-100	0.998	0.978
ENSG00000182004	SNRPE	3	0.297603	1.06897e-104	2.18102e-100	0.998	0.969
ENSG00000134308	YWHAQ	3	0.28662	4.92034e-104	1.0039e-99	1	0.974
ENSG00000108424	KPNB1	3	0.336963	1.3935e-103	2.84315e-99	0.992	0.959
ENSG00000138668	HNRNPD	3	0.34177	7.26432e-103	1.48214e-98	0.99	0.941
ENSG00000142230	SAE1	3	0.252906	7.61903e-103	1.55451e-98	0.935	0.711
ENSG00000170515	PA2G4	3	0.341943	2.46704e-102	5.03349e-98	0.996	0.927
ENSG00000277443	MARCKS	3	0.370534	1.14253e-100	2.3311e-96	1	0.975
ENSG00000139343	SNRPF	3	0.300062	2.31989e-99	4.73328e-95	1	0.956
ENSG00000122565	CBX3	3	0.271281	4.86464e-99	9.92533e-95	0.998	0.966
ENSG00000197451	HNRNPAB	3	0.343429	5.43226e-99	1.10834e-94	0.996	0.949
ENSG00000144381	HSPD1	3	0.379672	1.13931e-98	2.32453e-94	1	0.967
ENSG00000103495	MAZ	3	0.293344	1.60851e-98	3.28185e-94	0.99	0.911
ENSG00000213719	CLIC1	3	0.343947	3.52961e-98	7.20146e-94	1	0.981
ENSG00000165916	PSMC3	3	0.302783	3.61352e-98	7.37267e-94	0.99	0.918
ENSG00000140365	COMMD4	3	0.273653	5.27358e-98	1.07597e-93	0.971	0.878
ENSG00000070961	ATP2B1	3	0.443789	6.04374e-98	1.2331e-93	0.973	0.822
ENSG00000134809	TIMM10	3	0.270587	4.13179e-96	8.43009e-92	0.985	0.85
ENSG00000119335	SET	3	0.327388	1.0343e-95	2.11027e-91	1	0.982
ENSG00000112081	SRSF3	3	0.348719	2.02568e-95	4.13299e-91	1	0.963
ENSG00000164096	C4orf3	3	-0.374547	6.0129e-95	1.22681e-90	0.994	0.984
ENSG00000110321	EIF4G2	3	0.256704	6.61774e-95	1.35022e-90	1	0.982
ENSG00000087086	FTL	3	-0.553553	6.68708e-95	1.36436e-90	1	0.999
ENSG00000084463	WBP11	3	0.255337	1.06856e-94	2.18019e-90	0.907	0.715
ENSG00000105974	CAV1	3	0.491176	1.40171e-94	2.85991e-90	0.956	0.748
ENSG00000129534	MIS18BP1	3	0.36334	1.76539e-94	3.60193e-90	0.89	0.68
ENSG00000185262	UBALD2	3	0.330907	2.3839e-94	4.86387e-90	0.89	0.668
ENSG00000251562	MALAT1	3	-0.656286	1.50104e-93	3.06257e-89	1	0.996
ENSG00000113732	ATP6V0E1	3	-0.298889	1.777e-93	3.62561e-89	1	0.983
ENSG00000204392	LSM2	3	0.287431	2.83197e-93	5.77806e-89	0.985	0.908
ENSG00000149136	SSRP1	3	0.282206	6.3231e-92	1.2901e-87	0.971	0.866
ENSG00000153187	HNRNPU	3	0.326041	2.23796e-91	4.56611e-87	0.994	0.959
ENSG00000265241	RBM8A	3	0.279142	2.92261e-91	5.963e-87	1	0.956
ENSG00000120438	TCP1	3	0.273248	7.45674e-91	1.5214e-86	0.989	0.948
ENSG00000126432	PRDX5	3	-0.273894	1.35993e-90	2.77466e-86	1	0.985
ENSG00000253729	PRKDC	3	0.303235	2.31705e-90	4.72747e-86	0.996	0.939
ENSG00000078668	VDAC3	3	0.280475	6.05442e-90	1.23528e-85	0.975	0.889
ENSG00000079246	XRCC5	3	0.288618	1.7141e-89	3.49728e-85	0.998	0.961
ENSG00000169045	HNRNPH1	3	0.302522	4.70758e-89	9.60488e-85	0.994	0.943
ENSG00000131876	SNRPA1	3	0.29878	6.179e-89	1.2607e-84	0.975	0.821
ENSG00000184207	PGP	3	0.291001	7.49957e-89	1.53014e-84	0.979	0.891
ENSG00000082898	XPO1	3	0.270945	1.23643e-88	2.52268e-84	0.973	0.876
ENSG00000182512	GLRX5	3	0.250905	4.11914e-88	8.40429e-84	0.994	0.958
ENSG00000092621	PHGDH	3	0.30783	1.25952e-87	2.56979e-83	0.93	0.64
ENSG00000136153	LMO7	3	0.285282	1.89885e-87	3.87422e-83	0.935	0.703
ENSG00000092820	EZR	3	0.273474	4.77328e-87	9.73892e-83	0.846	0.494
ENSG00000152795	HNRNPDL	3	0.281306	1.15057e-86	2.34751e-82	1	0.964
ENSG00000108468	CBX1	3	0.257625	1.29232e-86	2.63673e-82	0.97	0.833
ENSG00000108055	SMC3	3	0.281002	3.4653e-86	7.07026e-82	0.97	0.816
ENSG00000159593	NAE1	3	0.255534	3.50467e-85	7.15059e-81	0.981	0.829
ENSG00000175166	PSMD2	3	0.315934	4.58012e-85	9.34481e-81	1	0.964
ENSG00000198668	CALM1	3	0.335806	5.93987e-85	1.21191e-80	1	0.977
ENSG00000127445	PIN1	3	0.250248	2.57754e-84	5.25896e-80	0.996	0.944
ENSG00000182752	PAPPA	3	-0.862196	1.17295e-83	2.39316e-79	0.975	0.982
ENSG00000179262	RAD23A	3	0.259813	2.64013e-83	5.38666e-79	0.994	0.963
ENSG00000103342	GSPT1	3	0.283899	4.56112e-83	9.30606e-79	0.981	0.926
ENSG00000146731	CCT6A	3	0.287302	1.15634e-82	2.35928e-78	1	0.959
ENSG00000090273	NUDC	3	0.271694	1.21273e-82	2.47434e-78	1	0.94
ENSG00000143933	CALM2	3	0.337564	1.88292e-81	3.84172e-77	1	0.99
ENSG00000173674	EIF1AX	3	0.271085	1.93094e-81	3.9397e-77	0.998	0.953
ENSG00000122545	SEPT7	3	0.26462	7.37109e-79	1.50392e-74	1	0.972
ENSG00000072501	SMC1A	3	0.258603	8.44414e-78	1.72286e-73	0.853	0.613
ENSG00000107581	EIF3A	3	0.275348	1.38224e-76	2.82019e-72	0.996	0.97
ENSG00000158710	TAGLN2	3	0.263819	3.05653e-75	6.23623e-71	1	0.98
ENSG00000070540	WIPI1	3	-0.309957	5.59194e-75	1.14092e-70	0.851	0.939
ENSG00000102409	BEX4	3	-0.287216	5.63225e-75	1.14915e-70	0.61	0.831
ENSG00000105355	PLIN3	3	0.258746	1.31987e-74	2.69293e-70	1	0.95
ENSG00000115541	HSPE1	3	0.272251	1.66221e-74	3.39141e-70	1	0.977
ENSG00000145907	G3BP1	3	0.255188	1.60766e-73	3.2801e-69	0.983	0.907
ENSG00000103121	CMC2	3	0.251222	1.28708e-71	2.62603e-67	0.958	0.862
ENSG00000132507	EIF5A	3	0.281678	7.24095e-71	1.47737e-66	1	0.982
ENSG00000115758	ODC1	3	0.305504	2.8051e-70	5.72324e-66	0.924	0.714
ENSG00000122861	PLAU	3	0.455882	2.50246e-69	5.10578e-65	0.798	0.475
ENSG00000121774	KHDRBS1	3	0.252163	1.1729e-68	2.39306e-64	0.99	0.948
ENSG00000115875	SRSF7	3	0.304143	4.3842e-68	8.94508e-64	0.998	0.935
ENSG00000145860	RNF145	3	0.262514	9.31993e-68	1.90155e-63	0.99	0.899
ENSG00000141522	ARHGDIA	3	0.264603	2.02472e-67	4.13105e-63	0.998	0.969
ENSG00000116209	TMEM59	3	-0.323847	3.55035e-67	7.24378e-63	0.996	0.98
ENSG00000136156	ITM2B	3	-0.351793	3.93455e-67	8.02766e-63	1	0.984
ENSG00000196141	SPATS2L	3	0.258264	1.09166e-66	2.2273e-62	0.992	0.951
ENSG00000112096	SOD2	3	-0.729007	1.49363e-66	3.04745e-62	0.989	0.983
ENSG00000040275	SPDL1	3	0.301592	2.80274e-66	5.71844e-62	0.93	0.781
ENSG00000172115	CYCS	3	0.269029	2.00236e-65	4.08542e-61	1	0.968
ENSG00000120913	PDLIM2	3	-0.272993	4.48283e-65	9.14633e-61	0.996	0.972
ENSG00000115053	NCL	3	0.334586	3.16521e-63	6.45797e-59	0.996	0.964
ENSG00000131711	MAP1B	3	0.342742	8.94784e-63	1.82563e-58	0.992	0.957
ENSG00000235162	C12orf75	3	0.379402	2.74876e-62	5.60829e-58	1	0.973
ENSG00000135318	NT5E	3	0.309317	7.07761e-62	1.44405e-57	0.979	0.919
ENSG00000134590	FAM127A	3	-0.25127	7.38961e-62	1.5077e-57	0.983	0.967
ENSG00000251493	FOXD1	3	0.376602	9.40777e-62	1.91947e-57	0.975	0.882
ENSG00000221869	CEBPD	3	-0.515766	1.79056e-61	3.65327e-57	0.956	0.972
ENSG00000164687	FABP5	3	0.385768	2.51053e-61	5.12223e-57	0.983	0.894
ENSG00000175602	CCDC85B	3	0.276361	4.39495e-61	8.96703e-57	0.994	0.972
ENSG00000101439	CST3	3	-0.301953	1.69902e-59	3.46651e-55	1	0.98
ENSG00000143549	TPM3	3	0.266535	1.74899e-59	3.56847e-55	0.994	0.971
ENSG00000167996	FTH1	3	-0.591056	4.95163e-59	1.01028e-54	1	1
ENSG00000184009	ACTG1	3	0.291407	3.3456e-58	6.82603e-54	1	0.996
ENSG00000167552	TUBA1A	3	0.361783	1.43076e-56	2.91918e-52	0.998	0.954
ENSG00000162493	PDPN	3	-0.441061	8.20895e-56	1.67487e-51	0.857	0.918
ENSG00000257923	CUX1	3	-0.270456	1.1223e-55	2.28983e-51	0.886	0.952
ENSG00000123933	MXD4	3	-0.268006	1.25786e-55	2.56642e-51	0.922	0.947
ENSG00000141756	FKBP10	3	-0.255256	4.32492e-54	8.82414e-50	0.998	0.979
ENSG00000137309	HMGA1	3	0.286014	1.38793e-53	2.8318e-49	1	0.978
ENSG00000104870	FCGRT	3	-0.275795	1.47953e-53	3.01868e-49	0.895	0.924
ENSG00000168938	PPIC	3	-0.284853	6.88839e-53	1.40544e-48	0.97	0.951
ENSG00000128245	YWHAH	3	0.285719	1.15347e-52	2.35343e-48	0.99	0.926
ENSG00000166681	NGFRAP1	3	-0.251012	1.45817e-52	2.9751e-48	0.996	0.983
ENSG00000102007	PLP2	3	0.264143	5.01477e-52	1.02316e-47	0.987	0.913
ENSG00000130066	SAT1	3	-0.599564	6.21065e-52	1.26716e-47	0.949	0.967
ENSG00000013297	CLDN11	3	0.362258	1.77704e-51	3.62569e-47	0.821	0.56
ENSG00000170955	PRKCDBP	3	0.254322	3.5472e-51	7.23735e-47	1	0.963
ENSG00000241878	PISD	3	-0.293992	2.74304e-50	5.59662e-46	0.699	0.869
ENSG00000137809	ITGA11	3	-0.301288	1.21465e-49	2.47826e-45	0.669	0.864
ENSG00000198959	TGM2	3	-0.748479	1.72893e-49	3.52754e-45	0.956	0.944
ENSG00000026508	CD44	3	0.314622	2.4869e-49	5.07402e-45	0.998	0.971
ENSG00000176788	BASP1	3	-0.335009	3.01434e-49	6.15015e-45	1	0.992
ENSG00000051108	HERPUD1	3	-0.383287	3.43112e-48	7.00052e-44	0.956	0.962
ENSG00000166033	HTRA1	3	-0.31241	2.9541e-46	6.02725e-42	0.977	0.966
ENSG00000011465	DCN	3	-0.603354	1.13988e-45	2.32571e-41	0.99	0.982
ENSG00000139329	LUM	3	-0.570491	4.05354e-45	8.27044e-41	0.989	0.98
ENSG00000185950	IRS2	3	-0.30078	8.12157e-45	1.65704e-40	0.8	0.901
ENSG00000168542	COL3A1	3	-0.434214	9.2343e-45	1.88407e-40	1	0.991
ENSG00000135919	SERPINE2	3	-0.685199	1.96312e-44	4.00536e-40	0.998	0.992
ENSG00000197635	DPP4	3	-0.289432	5.81747e-43	1.18694e-38	0.977	0.96
ENSG00000253276	CCDC71L	3	-0.379353	1.03818e-42	2.1182e-38	0.903	0.928
ENSG00000169756	LIMS1	3	-0.301442	3.47062e-41	7.0811e-37	0.994	0.976
ENSG00000128590	DNAJB9	3	-0.256053	4.98562e-41	1.01722e-36	0.659	0.813
ENSG00000152952	PLOD2	3	-0.310669	2.28499e-40	4.66207e-36	0.998	0.986
ENSG00000129757	CDKN1C	3	-0.278741	8.05034e-40	1.64251e-35	0.552	0.768
ENSG00000169908	TM4SF1	3	0.269397	2.21087e-39	4.51083e-35	0.962	0.82
ENSG00000140285	FGF7	3	-0.291758	2.65354e-39	5.41402e-35	0.996	0.986
ENSG00000118523	CTGF	3	-0.630419	3.16593e-39	6.45945e-35	0.872	0.926
ENSG00000096384	HSP90AB1	3	0.25434	6.59124e-39	1.34481e-34	1	0.978
ENSG00000170961	HAS2	3	0.332693	3.2288e-38	6.58772e-34	0.88	0.711
ENSG00000115594	IL1R1	3	-0.307154	4.39198e-38	8.96095e-34	0.663	0.817
ENSG00000106484	MEST	3	-0.535412	1.48717e-37	3.03428e-33	0.912	0.931
ENSG00000130635	COL5A1	3	-0.298116	3.82496e-37	7.80406e-33	0.996	0.978
ENSG00000136244	IL6	3	-0.871864	5.87116e-37	1.19789e-32	0.783	0.846
ENSG00000139289	PHLDA1	3	0.280116	1.56603e-36	3.19518e-32	0.971	0.856
ENSG00000060718	COL11A1	3	-0.260309	5.96312e-35	1.21665e-30	0.76	0.861
ENSG00000130508	PXDN	3	-0.260065	4.29555e-33	8.76421e-29	0.994	0.974
ENSG00000122786	CALD1	3	-0.285264	2.49158e-32	5.08358e-28	1	0.991
ENSG00000116260	QSOX1	3	-0.250398	2.78016e-32	5.67237e-28	0.992	0.975
ENSG00000105835	NAMPT	3	-0.466773	1.12485e-31	2.29504e-27	0.971	0.959
ENSG00000141753	IGFBP4	3	-0.39265	4.10795e-30	8.38145e-26	0.998	0.984
ENSG00000143878	RHOB	3	-0.283635	4.21784e-30	8.60565e-26	0.848	0.928
ENSG00000147454	SLC25A37	3	-0.32804	4.88121e-30	9.95914e-26	0.88	0.93
ENSG00000125538	IL1B	3	-0.689598	1.00378e-28	2.04801e-24	0.92	0.927
ENSG00000169429	CXCL8	3	-0.684039	2.64708e-28	5.40085e-24	0.992	0.988
ENSG00000130303	BST2	3	-0.26327	9.89834e-28	2.01956e-23	0.996	0.985
ENSG00000120708	TGFBI	3	-0.262071	3.21056e-27	6.5505e-23	1	0.992
ENSG00000100292	HMOX1	3	-0.327939	9.50231e-27	1.93876e-22	0.333	0.538
ENSG00000132329	RAMP1	3	-0.319142	1.01607e-26	2.07309e-22	0.44	0.62
ENSG00000116729	WLS	3	-0.29603	2.00949e-26	4.09996e-22	0.893	0.916
ENSG00000116774	OLFML3	3	-0.274058	5.02414e-26	1.02507e-21	0.971	0.942
ENSG00000087245	MMP2	3	-0.274185	7.24921e-25	1.47906e-20	0.992	0.982
ENSG00000159674	SPON2	3	-0.266539	1.37604e-24	2.80752e-20	1	0.989
ENSG00000180447	GAS1	3	-0.32165	2.94513e-24	6.00895e-20	0.634	0.782
ENSG00000103485	QPRT	3	-0.271386	3.57687e-24	7.29789e-20	0.57	0.717
ENSG00000269821	KCNQ1OT1	3	-0.296278	3.65556e-24	7.45844e-20	0.842	0.914
ENSG00000137331	IER3	3	-0.377333	1.16336e-23	2.3736e-19	1	0.989
ENSG00000153071	DAB2	3	-0.258244	1.92596e-23	3.92953e-19	0.842	0.885
ENSG00000086696	HSD17B2	3	-0.27101	3.88184e-23	7.92013e-19	0.396	0.591
ENSG00000120129	DUSP1	3	-0.32366	1.68689e-22	3.44176e-18	0.92	0.943
ENSG00000154734	ADAMTS1	3	-0.367557	4.33518e-22	8.84507e-18	0.724	0.824
ENSG00000214548	MEG3	3	-0.253474	1.022e-21	2.08518e-17	0.994	0.981
ENSG00000110092	CCND1	3	0.284957	2.86748e-21	5.85053e-17	0.998	0.967
ENSG00000156804	FBXO32	3	-0.305866	6.68305e-21	1.36354e-16	0.463	0.63
ENSG00000170345	FOS	3	-0.251977	2.15015e-20	4.38695e-16	0.735	0.835
ENSG00000137801	THBS1	3	0.333662	3.10285e-19	6.33074e-15	0.922	0.826
ENSG00000170801	HTRA3	3	-0.343669	6.69208e-19	1.36539e-14	0.979	0.969
ENSG00000196549	MME	3	-0.263926	1.15994e-18	2.36663e-14	0.973	0.967
ENSG00000146674	IGFBP3	3	-0.505292	1.49955e-18	3.05954e-14	0.425	0.58
ENSG00000166741	NNMT	3	-0.258317	3.54321e-18	7.22922e-14	0.996	0.975
ENSG00000118515	SGK1	3	-0.273275	6.28565e-17	1.28246e-12	0.716	0.791
ENSG00000159200	RCAN1	3	-0.267581	5.34196e-16	1.08992e-11	0.76	0.81
ENSG00000133110	POSTN	3	-0.416303	4.38822e-15	8.95328e-11	0.88	0.894
ENSG00000115461	IGFBP5	3	-0.435632	5.51905e-15	1.12605e-10	0.994	0.984
ENSG00000122641	INHBA	3	-0.299264	4.29854e-14	8.77031e-10	0.996	0.976
ENSG00000148344	PTGES	3	-0.263463	5.98071e-14	1.22024e-09	0.857	0.896
ENSG00000161011	SQSTM1	3	-0.374768	7.46201e-14	1.52247e-09	0.992	0.972
ENSG00000163453	IGFBP7	3	-0.325813	1.38078e-13	2.81721e-09	0.975	0.959
ENSG00000173221	GLRX	3	-0.319022	5.75321e-13	1.17383e-08	0.996	0.978
ENSG00000124875	CXCL6	3	-0.367412	2.65447e-12	5.41592e-08	0.998	0.991
ENSG00000103888	CEMIP	3	-0.389712	2.73885e-12	5.58807e-08	0.632	0.714
ENSG00000147872	PLIN2	3	-0.441208	3.22733e-12	6.58471e-08	0.994	0.976
ENSG00000108691	CCL2	3	-0.538404	4.1035e-12	8.37237e-08	0.851	0.869
ENSG00000073756	PTGS2	3	-0.328322	5.76457e-12	1.17615e-07	0.476	0.587
ENSG00000102265	TIMP1	3	-0.419059	8.85336e-12	1.80635e-07	1	0.999
ENSG00000185633	NDUFA4L2	3	-0.371742	1.28124e-11	2.61412e-07	0.505	0.588
ENSG00000085662	AKR1B1	3	-0.2979	1.74532e-10	3.56099e-06	0.998	0.982
ENSG00000115009	CCL20	3	-0.329618	8.85104e-09	0.000180588	0.168	0.269
ENSG00000167772	ANGPTL4	3	-0.299591	1.72695e-08	0.000352349	0.989	0.963
ENSG00000099860	GADD45B	3	-0.265194	3.73035e-06	0.0761103	0.632	0.683
ENSG00000163734	CXCL3	3	-0.324601	0.000159426	1	0.971	0.949
ENSG00000104368	PLAT	3	-0.544683	0.00111567	1	0.853	0.826
ENSG00000163735	CXCL5	3	-0.28106	0.00396514	1	0.95	0.947
ENSG00000171848	RRM2	4	1.04852	0	0	0.924	0.186
ENSG00000092853	CLSPN	4	0.739696	0	0	0.962	0.108
ENSG00000119969	HELLS	4	0.694259	0	0	0.965	0.224
ENSG00000131153	GINS2	4	0.630891	0	0	0.952	0.14
ENSG00000168496	FEN1	4	0.629943	0	0	0.96	0.252
ENSG00000091651	ORC6	4	0.540079	0	0	0.952	0.159
ENSG00000109805	NCAPG	4	0.499442	0	0	0.841	0.101
ENSG00000100297	MCM5	4	0.497869	0	0	0.924	0.148
ENSG00000101412	E2F1	4	0.48014	0	0	0.889	0.121
ENSG00000101057	MYBL2	4	0.474367	0	0	0.887	0.105
ENSG00000152253	SPC25	4	0.458583	0	0	0.768	0.093
ENSG00000167513	CDT1	4	0.455732	0	0	0.904	0.114
ENSG00000151725	CENPU	4	0.438172	0	0	0.877	0.095
ENSG00000093009	CDC45	4	0.429523	0	0	0.834	0.084
ENSG00000012048	BRCA1	4	0.425725	0	0	0.909	0.106
ENSG00000167670	CHAF1A	4	0.419937	0	0	0.894	0.142
ENSG00000171241	SHCBP1	4	0.405794	0	0	0.846	0.117
ENSG00000276043	UHRF1	4	0.401151	0	0	0.899	0.165
ENSG00000111247	RAD51AP1	4	0.401118	0	0	0.844	0.099
ENSG00000121211	MND1	4	0.37435	0	0	0.844	0.115
ENSG00000131470	PSMC3IP	4	0.361243	0	0	0.889	0.125
ENSG00000171320	ESCO2	4	0.355672	0	0	0.741	0.053
ENSG00000127564	PKMYT1	4	0.335151	0	0	0.816	0.053
ENSG00000105011	ASF1B	4	0.327491	0	0	0.793	0.073
ENSG00000137310	TCF19	4	0.323234	0	0	0.819	0.097
ENSG00000094804	CDC6	4	0.322262	0	0	0.783	0.05
ENSG00000065328	MCM10	4	0.314181	0	0	0.753	0.037
ENSG00000092470	WDR76	4	0.304634	0	0	0.816	0.083
ENSG00000146670	CDCA5	4	0.288442	0	0	0.776	0.076
ENSG00000237649	KIFC1	4	0.288063	0	0	0.743	0.076
ENSG00000129810	SGOL1	4	0.286389	0	0	0.776	0.082
ENSG00000123485	HJURP	4	0.286333	0	0	0.7	0.069
ENSG00000143476	DTL	4	0.277623	0	0	0.773	0.034
ENSG00000133119	RFC3	4	0.275248	0	0	0.811	0.102
ENSG00000075218	GTSE1	4	0.499336	8.69684e-308	1.77442e-303	0.844	0.122
ENSG00000148773	MKI67	4	0.889461	1.33779e-307	2.7295e-303	0.849	0.129
ENSG00000170312	CDK1	4	0.828162	1.24683e-299	2.54392e-295	0.856	0.149
ENSG00000178999	AURKB	4	0.436317	6.26826e-297	1.27891e-292	0.738	0.095
ENSG00000104738	MCM4	4	0.508684	5.72517e-295	1.16811e-290	0.945	0.228
ENSG00000112029	FBXO5	4	0.467907	1.08332e-289	2.21031e-285	0.814	0.148
ENSG00000160298	C21orf58	4	0.36006	3.0944e-286	6.31351e-282	0.839	0.155
ENSG00000100162	CENPM	4	0.408008	1.99576e-284	4.07194e-280	0.874	0.165
ENSG00000165304	MELK	4	0.366947	4.87797e-283	9.95252e-279	0.834	0.147
ENSG00000113368	LMNB1	4	0.300123	1.54318e-282	3.14854e-278	0.836	0.136
ENSG00000124610	HIST1H1A	4	0.270332	9.3414e-282	1.90593e-277	0.574	0.057
ENSG00000123219	CENPK	4	0.571997	9.98014e-281	2.03625e-276	0.927	0.222
ENSG00000138180	CEP55	4	0.286751	5.64052e-279	1.15084e-274	0.809	0.112
ENSG00000137804	NUSAP1	4	0.545943	4.03237e-273	8.22725e-269	0.831	0.137
ENSG00000071539	TRIP13	4	0.320136	2.61302e-272	5.33135e-268	0.861	0.155
ENSG00000175063	UBE2C	4	0.85337	9.33473e-270	1.90456e-265	0.882	0.175
ENSG00000011426	ANLN	4	0.559746	4.32154e-269	8.81724e-265	0.854	0.151
ENSG00000076003	MCM6	4	0.401081	1.53338e-268	3.12856e-264	0.859	0.184
ENSG00000168078	PBK	4	0.4542	1.64917e-267	3.3648e-263	0.826	0.131
ENSG00000156802	ATAD2	4	0.710296	4.21222e-267	8.5942e-263	0.982	0.356
ENSG00000146263	MMS22L	4	0.253352	7.13163e-266	1.45507e-261	0.776	0.132
ENSG00000140525	FANCI	4	0.322592	1.14256e-264	2.33116e-260	0.834	0.156
ENSG00000138376	BARD1	4	0.31463	2.58725e-264	5.27876e-260	0.831	0.165
ENSG00000131747	TOP2A	4	0.954267	1.60966e-260	3.28419e-256	0.869	0.178
ENSG00000169607	CKAP2L	4	0.378989	1.37007e-259	2.79536e-255	0.819	0.145
ENSG00000138160	KIF11	4	0.332451	1.30385e-258	2.66025e-254	0.758	0.118
ENSG00000176890	TYMS	4	1.24752	1.88581e-254	3.84761e-250	0.987	0.369
ENSG00000143228	NUF2	4	0.312686	2.35423e-254	4.80334e-250	0.741	0.102
ENSG00000166508	MCM7	4	0.707564	2.89381e-252	5.90423e-248	0.972	0.351
ENSG00000066279	ASPM	4	0.439462	5.29275e-248	1.07988e-243	0.798	0.128
ENSG00000142945	KIF2C	4	0.262196	1.10238e-246	2.24919e-242	0.705	0.099
ENSG00000080986	NDC80	4	0.360842	5.86435e-242	1.1965e-237	0.733	0.112
ENSG00000198826	ARHGAP11A	4	0.340059	2.88241e-238	5.88098e-234	0.809	0.153
ENSG00000170779	CDCA4	4	0.450205	5.97909e-237	1.21991e-232	0.919	0.29
ENSG00000115163	CENPA	4	0.260447	2.12403e-232	4.33366e-228	0.68	0.094
ENSG00000013810	TACC3	4	0.382151	5.79782e-231	1.18293e-226	0.811	0.158
ENSG00000137812	CASC5	4	0.278169	1.97732e-230	4.03433e-226	0.688	0.1
ENSG00000112118	MCM3	4	0.629612	4.82024e-229	9.83474e-225	0.937	0.346
ENSG00000139618	BRCA2	4	0.337461	4.99594e-229	1.01932e-224	0.864	0.195
ENSG00000198901	PRC1	4	0.496915	4.95933e-228	1.01185e-223	0.912	0.201
ENSG00000149636	DSN1	4	0.334412	1.37096e-227	2.79717e-223	0.894	0.257
ENSG00000117724	CENPF	4	0.690291	5.90818e-225	1.20545e-220	0.884	0.189
ENSG00000166803	KIAA0101	4	1.02654	4.94547e-224	1.00902e-219	0.985	0.374
ENSG00000111206	FOXM1	4	0.32602	2.75089e-221	5.61264e-217	0.806	0.164
ENSG00000213551	DNAJC9	4	0.590605	6.62065e-221	1.35081e-216	0.982	0.504
ENSG00000138182	KIF20B	4	0.437819	4.67253e-218	9.53337e-214	0.912	0.222
ENSG00000088325	TPX2	4	0.613377	2.99932e-217	6.11951e-213	0.894	0.222
ENSG00000122952	ZWINT	4	0.680069	5.14422e-217	1.04958e-212	0.942	0.33
ENSG00000120539	MASTL	4	0.256677	5.49317e-217	1.12077e-212	0.778	0.167
ENSG00000162607	USP1	4	0.529761	2.5379e-216	5.17807e-212	0.97	0.446
ENSG00000024526	DEPDC1	4	0.270555	2.49128e-211	5.08296e-207	0.763	0.125
ENSG00000106462	EZH2	4	0.320275	6.683e-211	1.36353e-206	0.864	0.227
ENSG00000163918	RFC4	4	0.484287	2.37186e-208	4.83931e-204	0.924	0.367
ENSG00000139734	DIAPH3	4	0.477888	3.23722e-208	6.60489e-204	0.904	0.258
ENSG00000163507	KIAA1524	4	0.266937	1.14122e-207	2.32844e-203	0.781	0.161
ENSG00000132646	PCNA	4	0.885921	2.45311e-204	5.00508e-200	0.967	0.601
ENSG00000138778	CENPE	4	0.362044	5.56148e-202	1.13471e-197	0.761	0.145
ENSG00000031691	CENPQ	4	0.276401	1.24695e-201	2.54414e-197	0.821	0.22
ENSG00000112312	GMNN	4	0.611268	2.9549e-200	6.02889e-196	0.957	0.507
ENSG00000072571	HMMR	4	0.34815	3.99449e-199	8.14995e-195	0.811	0.158
ENSG00000167900	TK1	4	0.782544	1.67638e-198	3.42033e-194	0.972	0.397
ENSG00000089685	BIRC5	4	0.636035	2.14923e-198	4.38507e-194	0.902	0.234
ENSG00000137807	KIF23	4	0.500169	1.77441e-197	3.62034e-193	0.879	0.246
ENSG00000164109	MAD2L1	4	0.658753	1.62714e-192	3.31984e-188	0.94	0.359
ENSG00000111665	CDCA3	4	0.294699	3.39653e-192	6.92994e-188	0.72	0.138
ENSG00000124795	DEK	4	0.818263	5.83271e-192	1.19005e-187	0.995	0.922
ENSG00000228716	DHFR	4	0.575711	6.99924e-191	1.42806e-186	0.985	0.554
ENSG00000117399	CDC20	4	0.274361	1.12567e-188	2.2967e-184	0.801	0.155
ENSG00000130816	DNMT1	4	0.61183	8.467e-188	1.72752e-183	0.995	0.739
ENSG00000153044	CENPH	4	0.301745	7.94465e-187	1.62095e-182	0.859	0.228
ENSG00000184661	CDCA2	4	0.271438	1.34349e-186	2.74112e-182	0.723	0.156
ENSG00000100749	VRK1	4	0.327024	1.88903e-186	3.85419e-182	0.874	0.281
ENSG00000167325	RRM1	4	0.602863	5.09803e-186	1.04015e-181	0.97	0.598
ENSG00000104889	RNASEH2A	4	0.496492	2.97692e-185	6.07381e-181	0.922	0.373
ENSG00000077152	UBE2T	4	0.871439	7.36581e-184	1.50285e-179	0.965	0.59
ENSG00000049541	RFC2	4	0.329592	3.41857e-183	6.97492e-179	0.874	0.305
ENSG00000197061	HIST1H4C	4	1.70915	4.86873e-183	9.93366e-179	0.985	0.856
ENSG00000077514	POLD3	4	0.298581	1.4969e-181	3.05412e-177	0.877	0.293
ENSG00000113810	SMC4	4	0.717703	7.22429e-180	1.47397e-175	0.97	0.461
ENSG00000145386	CCNA2	4	0.7482	2.83956e-178	5.79356e-174	0.914	0.359
ENSG00000099901	RANBP1	4	0.64661	9.74905e-174	1.9891e-169	1	0.975
ENSG00000157456	CCNB2	4	0.288073	1.39568e-172	2.84762e-168	0.831	0.193
ENSG00000151503	NCAPD3	4	0.338526	7.41703e-171	1.5133e-166	0.882	0.319
ENSG00000126787	DLGAP5	4	0.264367	1.51398e-170	3.08897e-166	0.69	0.125
ENSG00000163535	SGOL2	4	0.331361	2.96527e-170	6.05003e-166	0.836	0.236
ENSG00000173207	CKS1B	4	0.759159	7.61082e-170	1.55283e-165	0.997	0.594
ENSG00000128951	DUT	4	0.723141	1.88565e-165	3.8473e-161	0.992	0.946
ENSG00000164032	H2AFZ	4	0.918674	7.85763e-165	1.60319e-160	1	0.987
ENSG00000143799	PARP1	4	0.479389	2.98815e-163	6.09671e-159	0.977	0.629
ENSG00000165501	LRR1	4	0.32234	5.75762e-161	1.17473e-156	0.927	0.388
ENSG00000188486	H2AFX	4	0.697563	3.15186e-158	6.43073e-154	0.957	0.605
ENSG00000159055	MIS18A	4	0.283246	1.21957e-155	2.4883e-151	0.864	0.317
ENSG00000164104	HMGB2	4	0.941986	6.57436e-155	1.34137e-150	0.965	0.609
ENSG00000120802	TMPO	4	0.521912	1.57798e-154	3.21955e-150	0.97	0.609
ENSG00000101773	RBBP8	4	0.252484	1.59933e-153	3.26312e-149	0.844	0.288
ENSG00000163923	RPL39L	4	0.437668	3.90229e-151	7.96185e-147	0.97	0.578
ENSG00000149554	CHEK1	4	0.314056	4.45522e-151	9.08999e-147	0.927	0.421
ENSG00000109685	WHSC1	4	0.366025	1.00295e-150	2.04632e-146	0.917	0.413
ENSG00000132780	NASP	4	0.62704	1.23359e-149	2.5169e-145	0.977	0.837
ENSG00000079616	KIF22	4	0.321357	2.88447e-148	5.88519e-144	0.846	0.307
ENSG00000006634	DBF4	4	0.287147	1.67345e-146	3.41434e-142	0.841	0.295
ENSG00000197451	HNRNPAB	4	0.534442	5.83454e-146	1.19042e-141	1	0.95
ENSG00000136938	ANP32B	4	0.532048	1.43308e-145	2.92391e-141	0.992	0.968
ENSG00000100526	CDKN3	4	0.347972	2.41229e-145	4.9218e-141	0.814	0.213
ENSG00000166451	CENPN	4	0.305665	9.11621e-145	1.85998e-140	0.909	0.356
ENSG00000123416	TUBA1B	4	0.952984	1.02379e-143	2.08884e-139	1	0.976
ENSG00000164985	PSIP1	4	0.469954	2.06081e-143	4.20467e-139	0.977	0.671
ENSG00000117632	STMN1	4	0.869165	9.72448e-143	1.98409e-138	0.99	0.919
ENSG00000203760	CENPW	4	0.587225	9.78064e-143	1.99554e-138	0.955	0.489
ENSG00000134291	TMEM106C	4	0.451716	1.03814e-142	2.11812e-138	0.967	0.6
ENSG00000166801	FAM111A	4	0.428071	4.16589e-142	8.49966e-138	0.879	0.441
ENSG00000124575	HIST1H1D	4	0.293639	5.00423e-142	1.02101e-137	0.708	0.2
ENSG00000253729	PRKDC	4	0.51327	8.46441e-142	1.72699e-137	0.997	0.94
ENSG00000213347	MXD3	4	0.28524	1.34903e-140	2.75242e-136	0.647	0.167
ENSG00000166851	PLK1	4	0.254853	6.84948e-140	1.3975e-135	0.668	0.153
ENSG00000163781	TOPBP1	4	0.259229	1.3598e-138	2.77441e-134	0.872	0.355
ENSG00000176619	LMNB2	4	0.340162	1.42511e-136	2.90766e-132	0.937	0.479
ENSG00000168393	DTYMK	4	0.530358	3.79077e-136	7.73431e-132	0.987	0.808
ENSG00000196230	TUBB	4	0.682674	1.13509e-135	2.31592e-131	0.997	0.986
ENSG00000163950	SLBP	4	0.515751	3.43671e-134	7.01192e-130	0.977	0.821
ENSG00000108424	KPNB1	4	0.450955	2.6669e-133	5.44127e-129	0.995	0.959
ENSG00000094916	CBX5	4	0.431244	2.16968e-132	4.4268e-128	0.992	0.851
ENSG00000151287	TEX30	4	0.376112	6.12606e-132	1.2499e-127	0.967	0.641
ENSG00000106399	RPA3	4	0.499271	1.13501e-130	2.31576e-126	0.987	0.819
ENSG00000108055	SMC3	4	0.464765	4.12305e-130	8.41226e-126	0.975	0.819
ENSG00000217555	CKLF	4	0.420563	5.30834e-130	1.08306e-125	0.985	0.889
ENSG00000123975	CKS2	4	0.66088	2.81392e-129	5.74124e-125	0.987	0.729
ENSG00000116161	CACYBP	4	0.44565	1.48433e-128	3.02848e-124	0.987	0.874
ENSG00000128245	YWHAH	4	0.550863	1.15271e-127	2.35188e-123	0.995	0.927
ENSG00000184990	SIVA1	4	0.400426	1.30401e-127	2.66058e-123	0.997	0.959
ENSG00000136824	SMC2	4	0.443096	7.26628e-127	1.48254e-122	0.94	0.598
ENSG00000184207	PGP	4	0.403198	2.59859e-126	5.30189e-122	0.992	0.892
ENSG00000177917	ARL6IP6	4	0.305748	5.81448e-125	1.18633e-120	0.914	0.489
ENSG00000128708	HAT1	4	0.386929	1.03123e-124	2.10401e-120	0.94	0.688
ENSG00000130520	LSM4	4	0.469295	1.94614e-124	3.97071e-120	0.992	0.948
ENSG00000124207	CSE1L	4	0.347347	7.4875e-124	1.52768e-119	0.942	0.559
ENSG00000146143	PRIM2	4	0.261578	1.04746e-123	2.13712e-119	0.869	0.389
ENSG00000006625	GGCT	4	0.351305	1.21579e-122	2.48058e-118	0.972	0.667
ENSG00000134057	CCNB1	4	0.269408	2.7751e-121	5.66204e-117	0.846	0.299
ENSG00000136108	CKAP2	4	0.262754	1.34434e-120	2.74286e-116	0.788	0.276
ENSG00000172336	POP7	4	0.354784	2.23054e-118	4.55096e-114	0.985	0.874
ENSG00000169689	STRA13	4	0.406919	2.28785e-118	4.6679e-114	0.987	0.834
ENSG00000167088	SNRPD1	4	0.422681	1.86192e-117	3.79888e-113	0.995	0.96
ENSG00000198830	HMGN2	4	0.645719	8.27696e-116	1.68875e-111	1	0.966
ENSG00000115241	PPM1G	4	0.377006	4.48482e-115	9.15039e-111	0.995	0.95
ENSG00000069275	NUCKS1	4	0.429697	1.84369e-114	3.76168e-110	0.995	0.965
ENSG00000170515	PA2G4	4	0.431236	3.67265e-114	7.49331e-110	0.99	0.929
ENSG00000103121	CMC2	4	0.386862	9.3273e-112	1.90305e-107	0.985	0.863
ENSG00000164687	FABP5	4	0.66435	1.19665e-111	2.44153e-107	0.987	0.896
ENSG00000182481	KPNA2	4	0.528054	1.72461e-109	3.51872e-105	0.957	0.763
ENSG00000168061	SAC3D1	4	0.295299	1.11698e-108	2.27898e-104	0.922	0.555
ENSG00000109881	CCDC34	4	0.287547	6.38087e-108	1.30189e-103	0.877	0.433
ENSG00000072501	SMC1A	4	0.357366	8.96645e-108	1.82943e-103	0.932	0.613
ENSG00000115875	SRSF7	4	0.527597	1.72731e-107	3.52424e-103	0.985	0.937
ENSG00000114346	ECT2	4	0.25252	3.46332e-107	7.06621e-103	0.816	0.347
ENSG00000132341	RAN	4	0.436391	1.37208e-106	2.79946e-102	0.997	0.983
ENSG00000188229	TUBB4B	4	0.68031	2.49035e-106	5.08105e-102	0.985	0.931
ENSG00000170860	LSM3	4	0.380048	3.09375e-105	6.31218e-101	0.992	0.949
ENSG00000125835	SNRPB	4	0.398124	7.85112e-105	1.60186e-100	0.992	0.962
ENSG00000119333	WDR34	4	0.291352	8.10236e-105	1.65312e-100	0.904	0.531
ENSG00000187514	PTMA	4	0.440847	8.68206e-104	1.7714e-99	1	0.993
ENSG00000119403	PHF19	4	0.297063	2.5768e-103	5.25744e-99	0.889	0.438
ENSG00000189403	HMGB1	4	0.531539	4.43691e-103	9.05263e-99	1	0.987
ENSG00000161547	SRSF2	4	0.400125	5.4677e-103	1.11557e-98	0.995	0.952
ENSG00000198176	TFDP1	4	0.298283	1.01878e-101	2.07862e-97	0.977	0.749
ENSG00000106355	LSM5	4	0.367986	3.28374e-101	6.69981e-97	0.987	0.929
ENSG00000204392	LSM2	4	0.345634	3.89686e-101	7.95076e-97	0.995	0.909
ENSG00000131462	TUBG1	4	0.323632	6.60332e-101	1.34728e-96	0.965	0.764
ENSG00000120699	EXOSC8	4	0.352228	3.57283e-100	7.28964e-96	0.932	0.684
ENSG00000108106	UBE2S	4	0.515588	6.91702e-100	1.41128e-95	0.997	0.971
ENSG00000179958	DCTPP1	4	0.288602	3.38473e-99	6.90587e-95	0.859	0.457
ENSG00000173674	EIF1AX	4	0.342724	4.74588e-99	9.68301e-95	0.995	0.954
ENSG00000138668	HNRNPD	4	0.385815	1.70991e-98	3.48874e-94	0.992	0.942
ENSG00000116237	ICMT	4	0.271169	2.77686e-97	5.66563e-93	0.957	0.669
ENSG00000169813	HNRNPF	4	0.381346	1.63492e-96	3.33573e-92	0.982	0.948
ENSG00000105968	H2AFV	4	0.408924	2.98298e-96	6.08617e-92	1	0.971
ENSG00000183684	ALYREF	4	0.344233	1.00527e-95	2.05105e-91	0.972	0.86
ENSG00000070814	TCOF1	4	0.250094	4.14745e-94	8.46204e-90	0.929	0.563
ENSG00000101361	NOP56	4	0.365422	6.05812e-94	1.23604e-89	0.977	0.854
ENSG00000128050	PAICS	4	0.386984	9.07999e-92	1.85259e-87	0.977	0.805
ENSG00000110958	PTGES3	4	0.350441	1.84192e-91	3.75807e-87	0.995	0.969
ENSG00000213853	EMP2	4	0.305147	2.58083e-91	5.26568e-87	0.914	0.521
ENSG00000205531	NAP1L4	4	0.315767	2.94159e-91	6.00173e-87	0.977	0.856
ENSG00000092201	SUPT16H	4	0.338074	9.24402e-91	1.88606e-86	0.972	0.855
ENSG00000167747	C19orf48	4	0.281277	1.18608e-90	2.41996e-86	0.902	0.528
ENSG00000142864	SERBP1	4	0.34205	5.15912e-90	1.05262e-85	1	0.975
ENSG00000143401	ANP32E	4	0.378704	3.11216e-89	6.34974e-85	0.972	0.767
ENSG00000204899	MZT1	4	0.313773	3.78466e-88	7.72183e-84	0.962	0.759
ENSG00000080824	HSP90AA1	4	0.418649	1.25166e-87	2.55376e-83	0.997	0.986
ENSG00000105202	FBL	4	0.277915	1.29972e-87	2.65181e-83	0.985	0.807
ENSG00000144381	HSPD1	4	0.429584	1.19303e-86	2.43414e-82	0.995	0.968
ENSG00000176014	TUBB6	4	0.455182	2.25754e-84	4.60607e-80	0.992	0.942
ENSG00000161980	POLR3K	4	0.264567	4.20038e-84	8.57003e-80	0.924	0.619
ENSG00000164611	PTTG1	4	0.432151	1.01582e-83	2.07257e-79	0.965	0.695
ENSG00000154473	BUB3	4	0.304472	7.47496e-83	1.52512e-78	0.977	0.91
ENSG00000182628	SKA2	4	0.31082	1.04961e-81	2.14153e-77	0.98	0.836
ENSG00000167553	TUBA1C	4	0.459676	4.35022e-81	8.87576e-77	0.99	0.949
ENSG00000149136	SSRP1	4	0.301525	1.11225e-80	2.26933e-76	0.972	0.868
ENSG00000081870	HSPB11	4	0.299701	7.31001e-80	1.49146e-75	0.985	0.925
ENSG00000129534	MIS18BP1	4	0.335232	1.2917e-79	2.63546e-75	0.929	0.682
ENSG00000198668	CALM1	4	0.356723	1.441e-79	2.94006e-75	1	0.978
ENSG00000004700	RECQL	4	0.287146	2.38405e-79	4.86417e-75	0.985	0.843
ENSG00000205937	RNPS1	4	0.259366	1.09835e-78	2.24097e-74	0.987	0.923
ENSG00000143977	SNRPG	4	0.273109	2.24603e-78	4.58257e-74	0.997	0.978
ENSG00000089280	FUS	4	0.294091	2.47896e-78	5.05783e-74	0.992	0.954
ENSG00000182004	SNRPE	4	0.290254	4.29155e-78	8.75606e-74	0.992	0.97
ENSG00000123737	EXOSC9	4	0.310482	2.25106e-77	4.59283e-73	0.937	0.69
ENSG00000125520	SLC2A4RG	4	0.291993	8.72253e-77	1.77966e-72	0.96	0.789
ENSG00000106268	NUDT1	4	0.298585	9.92357e-77	2.02471e-72	0.95	0.721
ENSG00000124802	EEF1E1	4	0.26729	2.62081e-75	5.34724e-71	0.972	0.864
ENSG00000080345	RIF1	4	0.264178	9.07564e-75	1.8517e-70	0.965	0.755
ENSG00000163655	GMPS	4	0.261812	9.3825e-75	1.91431e-70	0.955	0.794
ENSG00000133226	SRRM1	4	0.289245	1.79558e-72	3.66352e-68	0.992	0.943
ENSG00000139343	SNRPF	4	0.27787	1.91772e-72	3.91272e-68	0.992	0.957
ENSG00000005022	SLC25A5	4	0.326358	4.14367e-71	8.45433e-67	0.995	0.969
ENSG00000143549	TPM3	4	0.320049	8.95796e-71	1.82769e-66	0.995	0.972
ENSG00000136950	ARPC5L	4	0.265113	1.77439e-70	3.62029e-66	0.995	0.936
ENSG00000119326	CTNNAL1	4	0.300558	1.92843e-69	3.93458e-65	0.982	0.836
ENSG00000092820	EZR	4	0.25059	2.48869e-68	5.07767e-64	0.882	0.5
ENSG00000109971	HSPA8	4	0.431131	2.95529e-68	6.02968e-64	0.995	0.976
ENSG00000146247	PHIP	4	0.251677	3.73965e-68	7.63001e-64	0.952	0.718
ENSG00000106628	POLD2	4	0.261929	4.02684e-68	8.21597e-64	0.972	0.791
ENSG00000029993	HMGB3	4	0.265489	8.78004e-68	1.79139e-63	0.94	0.654
ENSG00000144136	SLC20A1	4	0.261589	9.04329e-68	1.8451e-63	0.945	0.647
ENSG00000154640	BTG3	4	0.287499	2.2536e-67	4.59803e-63	0.98	0.916
ENSG00000119335	SET	4	0.301974	3.11408e-66	6.35365e-62	1	0.983
ENSG00000009954	BAZ1B	4	0.265773	8.07495e-66	1.64753e-61	0.985	0.871
ENSG00000116062	MSH6	4	0.263074	8.27828e-66	1.68902e-61	0.856	0.543
ENSG00000065150	IPO5	4	0.257069	2.24496e-65	4.5804e-61	0.975	0.793
ENSG00000135446	CDK4	4	0.256359	2.25684e-65	4.60462e-61	0.99	0.911
ENSG00000153048	CARHSP1	4	0.306497	6.36665e-65	1.29899e-60	0.99	0.946
ENSG00000062716	VMP1	4	-0.436764	9.53971e-64	1.94639e-59	0.995	0.983
ENSG00000189159	HN1	4	0.338865	2.14938e-62	4.38538e-58	1	0.959
ENSG00000235162	C12orf75	4	0.421844	3.09036e-62	6.30525e-58	0.997	0.974
ENSG00000123933	MXD4	4	-0.32042	3.30283e-62	6.73876e-58	0.935	0.946
ENSG00000146278	PNRC1	4	-0.425348	5.98816e-62	1.22176e-57	0.826	0.926
ENSG00000172115	CYCS	4	0.287109	7.0754e-62	1.44359e-57	0.99	0.97
ENSG00000130726	TRIM28	4	0.26882	1.34759e-61	2.74949e-57	0.975	0.911
ENSG00000040275	SPDL1	4	0.315936	3.66061e-61	7.46874e-57	0.97	0.781
ENSG00000112081	SRSF3	4	0.357291	4.53537e-61	9.25351e-57	0.995	0.964
ENSG00000187840	EIF4EBP1	4	0.274316	2.31158e-60	4.71632e-56	0.997	0.953
ENSG00000116209	TMEM59	4	-0.357862	4.82341e-60	9.8412e-56	0.985	0.981
ENSG00000122566	HNRNPA2B1	4	0.299904	2.63802e-59	5.38235e-55	1	0.984
ENSG00000169902	TPST1	4	-0.345935	4.46683e-59	9.11366e-55	0.947	0.964
ENSG00000115541	HSPE1	4	0.275737	5.88248e-59	1.2002e-54	0.992	0.978
ENSG00000183688	FAM101B	4	0.270711	3.06471e-58	6.25292e-54	0.965	0.76
ENSG00000105974	CAV1	4	0.40092	3.71869e-58	7.58724e-54	0.947	0.754
ENSG00000113460	BRIX1	4	0.254578	4.81015e-57	9.81415e-53	0.912	0.748
ENSG00000136156	ITM2B	4	-0.370563	6.7814e-57	1.38361e-52	0.997	0.985
ENSG00000079246	XRCC5	4	0.289283	9.17035e-57	1.87103e-52	0.992	0.962
ENSG00000129355	CDKN2D	4	0.269774	2.93999e-56	5.99846e-52	0.834	0.558
ENSG00000132507	EIF5A	4	0.272591	1.21572e-55	2.48044e-51	0.997	0.983
ENSG00000070540	WIPI1	4	-0.300498	3.75117e-55	7.65351e-51	0.894	0.934
ENSG00000115053	NCL	4	0.375097	9.41143e-51	1.92021e-46	1	0.965
ENSG00000164754	RAD21	4	0.296404	1.37396e-50	2.8033e-46	0.962	0.894
ENSG00000198832	SELM	4	-0.288848	1.60417e-50	3.27298e-46	1	0.991
ENSG00000133872	SARAF	4	-0.273532	3.55607e-49	7.25545e-45	0.99	0.975
ENSG00000176788	BASP1	4	-0.374093	4.38826e-49	8.95337e-45	1	0.992
ENSG00000102172	SMS	4	0.286118	6.56639e-49	1.33974e-44	1	0.956
ENSG00000115758	ODC1	4	0.26409	1.02925e-48	2.09999e-44	0.937	0.718
ENSG00000140285	FGF7	4	-0.39118	2.91122e-48	5.93976e-44	0.997	0.986
ENSG00000146731	CCT6A	4	0.253945	5.42544e-48	1.10695e-43	0.987	0.961
ENSG00000175166	PSMD2	4	0.277296	1.50239e-47	3.06533e-43	0.99	0.965
ENSG00000166582	CENPV	4	0.267294	3.5628e-46	7.26918e-42	0.965	0.854
ENSG00000171208	NETO2	4	0.266725	2.54771e-45	5.19809e-41	0.96	0.806
ENSG00000013297	CLDN11	4	0.395472	7.29647e-45	1.4887e-40	0.851	0.564
ENSG00000104765	BNIP3L	4	-0.257695	1.0068e-43	2.05417e-39	0.98	0.972
ENSG00000150753	CCT5	4	0.28734	1.15036e-42	2.34708e-38	0.972	0.938
ENSG00000102007	PLP2	4	0.275181	1.01251e-41	2.06582e-37	0.985	0.915
ENSG00000124766	SOX4	4	-0.419287	1.26136e-40	2.57356e-36	0.97	0.977
ENSG00000139329	LUM	4	-0.587499	4.6324e-40	9.4515e-36	0.99	0.98
ENSG00000139112	GABARAPL1	4	-0.280862	1.46951e-39	2.99824e-35	0.7	0.837
ENSG00000163584	RPL22L1	4	0.265868	1.49647e-39	3.05326e-35	1	0.979
ENSG00000251493	FOXD1	4	0.353393	5.75616e-39	1.17443e-34	0.975	0.884
ENSG00000087086	FTL	4	-0.365962	1.268e-38	2.58711e-34	1	0.999
ENSG00000078098	FAP	4	-0.325649	3.60903e-38	7.36351e-34	0.967	0.964
ENSG00000130303	BST2	4	-0.358183	3.13387e-37	6.39404e-33	0.992	0.985
ENSG00000135318	NT5E	4	0.252504	1.07468e-36	2.19267e-32	0.987	0.92
ENSG00000221869	CEBPD	4	-0.466081	1.41893e-36	2.89504e-32	0.97	0.971
ENSG00000011465	DCN	4	-0.575051	4.14234e-36	8.45161e-32	0.992	0.982
ENSG00000170961	HAS2	4	0.313395	7.10793e-36	1.45023e-31	0.909	0.713
ENSG00000117395	EBNA1BP2	4	0.260437	1.01187e-35	2.06452e-31	0.972	0.896
ENSG00000143545	RAB13	4	-0.294435	2.22301e-35	4.5356e-31	0.997	0.986
ENSG00000011198	ABHD5	4	-0.33014	2.41299e-35	4.92323e-31	0.834	0.896
ENSG00000182752	PAPPA	4	-0.556868	2.8087e-35	5.73058e-31	0.985	0.981
ENSG00000177469	PTRF	4	0.263084	1.05445e-34	2.15138e-30	0.997	0.96
ENSG00000214548	MEG3	4	-0.322729	9.39298e-34	1.91645e-29	0.997	0.981
ENSG00000100644	HIF1A	4	-0.251424	1.1593e-33	2.36532e-29	0.995	0.984
ENSG00000131711	MAP1B	4	0.256525	2.23364e-33	4.5573e-29	0.997	0.958
ENSG00000137309	HMGA1	4	0.309387	4.69778e-33	9.58488e-29	1	0.978
ENSG00000166710	B2M	4	-0.300718	5.23346e-33	1.06778e-28	1	0.998
ENSG00000166033	HTRA1	4	-0.30023	2.71913e-32	5.54784e-28	0.972	0.966
ENSG00000177410	ZFAS1	4	-0.288907	2.90864e-32	5.93449e-28	0.997	0.986
ENSG00000198959	TGM2	4	-0.65593	9.44757e-31	1.92759e-26	0.937	0.946
ENSG00000095739	BAMBI	4	-0.327173	1.02834e-30	2.09813e-26	0.509	0.699
ENSG00000126709	IFI6	4	-0.28759	1.62243e-30	3.31024e-26	0.997	0.988
ENSG00000129757	CDKN1C	4	-0.276631	5.6212e-30	1.14689e-25	0.599	0.76
ENSG00000025708	TYMP	4	-0.364284	6.77429e-30	1.38216e-25	0.985	0.975
ENSG00000120708	TGFBI	4	-0.310752	1.45866e-29	2.9761e-25	0.997	0.992
ENSG00000170801	HTRA3	4	-0.523405	2.04692e-29	4.17633e-25	0.972	0.97
ENSG00000112096	SOD2	4	-0.596858	4.12163e-29	8.40936e-25	0.99	0.983
ENSG00000154734	ADAMTS1	4	-0.528598	4.23024e-29	8.63096e-25	0.743	0.821
ENSG00000170345	FOS	4	-0.341075	2.84973e-28	5.8143e-24	0.756	0.832
ENSG00000197635	DPP4	4	-0.25653	8.781e-28	1.79159e-23	0.96	0.962
ENSG00000152661	GJA1	4	-0.32942	1.58341e-27	3.23064e-23	0.849	0.891
ENSG00000137809	ITGA11	4	-0.268327	1.68459e-27	3.43707e-23	0.786	0.851
ENSG00000172216	CEBPB	4	-0.339013	2.98558e-27	6.09147e-23	0.992	0.977
ENSG00000148344	PTGES	4	-0.388575	9.0527e-27	1.84702e-22	0.884	0.893
ENSG00000125148	MT2A	4	0.266901	1.41449e-26	2.88598e-22	1	1
ENSG00000106484	MEST	4	-0.453814	5.02812e-26	1.02589e-21	0.897	0.931
ENSG00000137801	THBS1	4	0.369728	6.23721e-26	1.27258e-21	0.965	0.825
ENSG00000136859	ANGPTL2	4	-0.253959	6.48312e-26	1.32275e-21	0.882	0.917
ENSG00000206503	HLA-A	4	-0.257028	8.12246e-26	1.65723e-21	0.995	0.987
ENSG00000135919	SERPINE2	4	-0.573576	8.35316e-26	1.70429e-21	1	0.992
ENSG00000086696	HSD17B2	4	-0.332994	8.41302e-26	1.71651e-21	0.373	0.589
ENSG00000071282	LMCD1	4	-0.374527	2.34718e-25	4.78895e-21	0.864	0.87
ENSG00000162493	PDPN	4	-0.328087	8.48386e-24	1.73096e-19	0.922	0.912
ENSG00000176171	BNIP3	4	-0.256662	1.68316e-23	3.43415e-19	1	0.986
ENSG00000026025	VIM	4	0.28156	1.69997e-23	3.46844e-19	1	0.997
ENSG00000185088	RPS27L	4	-0.310954	2.03574e-22	4.15353e-18	0.997	0.988
ENSG00000182326	C1S	4	-0.251478	3.8703e-22	7.89657e-18	0.947	0.95
ENSG00000130066	SAT1	4	-0.46881	5.11796e-22	1.04422e-17	0.982	0.965
ENSG00000038427	VCAN	4	-0.266547	9.59003e-22	1.95665e-17	0.995	0.973
ENSG00000122861	PLAU	4	0.288406	1.43674e-21	2.93139e-17	0.72	0.488
ENSG00000161011	SQSTM1	4	-0.40817	1.62983e-21	3.32535e-17	0.987	0.973
ENSG00000167996	FTH1	4	-0.379334	1.85249e-21	3.77963e-17	1	1
ENSG00000168542	COL3A1	4	-0.323876	2.01137e-21	4.10379e-17	1	0.992
ENSG00000106366	SERPINE1	4	0.341929	2.25059e-21	4.59187e-17	0.997	0.989
ENSG00000245532	NEAT1	4	-0.458987	4.37636e-20	8.92909e-16	0.992	0.988
ENSG00000105835	NAMPT	4	-0.397059	7.50745e-20	1.53175e-15	0.97	0.959
ENSG00000168461	RAB31	4	-0.254254	7.86744e-20	1.60519e-15	0.927	0.93
ENSG00000197006	METTL9	4	-0.261679	8.53742e-20	1.74189e-15	0.987	0.983
ENSG00000115594	IL1R1	4	-0.271686	1.50213e-19	3.0648e-15	0.758	0.806
ENSG00000159674	SPON2	4	-0.25952	1.29839e-18	2.64911e-14	0.995	0.989
ENSG00000051108	HERPUD1	4	-0.300044	1.33962e-18	2.73322e-14	0.97	0.961
ENSG00000085662	AKR1B1	4	-0.340321	2.55214e-18	5.20713e-14	0.997	0.983
ENSG00000107984	DKK1	4	0.344457	5.1154e-18	1.0437e-13	0.94	0.825
ENSG00000180447	GAS1	4	-0.34157	8.3475e-18	1.70314e-13	0.713	0.773
ENSG00000133110	POSTN	4	-0.496017	5.70415e-17	1.16382e-12	0.889	0.893
ENSG00000163661	PTX3	4	0.3756	1.5456e-15	3.15348e-11	0.733	0.56
ENSG00000171223	JUNB	4	-0.281305	1.71451e-15	3.49811e-11	0.965	0.943
ENSG00000124875	CXCL6	4	-0.40522	5.07401e-14	1.03525e-09	1	0.991
ENSG00000156804	FBXO32	4	-0.306325	6.33648e-14	1.29283e-09	0.514	0.623
ENSG00000166741	NNMT	4	-0.251767	7.63399e-14	1.55756e-09	0.982	0.976
ENSG00000115461	IGFBP5	4	-0.469618	2.55891e-13	5.22095e-09	0.997	0.984
ENSG00000269821	KCNQ1OT1	4	-0.269754	5.28942e-13	1.0792e-08	0.897	0.908
ENSG00000141753	IGFBP4	4	-0.282866	6.23199e-13	1.27151e-08	0.997	0.984
ENSG00000142871	CYR61	4	0.279865	1.00984e-12	2.06037e-08	0.995	0.958
ENSG00000251562	MALAT1	4	-0.286024	1.41417e-12	2.88533e-08	1	0.996
ENSG00000125968	ID1	4	0.256808	6.09257e-12	1.24307e-07	0.98	0.928
ENSG00000125538	IL1B	4	-0.463489	1.30714e-11	2.66697e-07	0.912	0.927
ENSG00000134363	FST	4	0.265211	1.52098e-11	3.10326e-07	0.899	0.822
ENSG00000147872	PLIN2	4	-0.41936	5.69621e-11	1.1622e-06	0.987	0.977
ENSG00000163739	CXCL1	4	-0.262424	1.71298e-09	3.49499e-05	1	0.998
ENSG00000123610	TNFAIP6	4	-0.28316	1.02149e-08	0.000208415	0.809	0.827
ENSG00000187134	AKR1C1	4	-0.304433	1.96269e-08	0.000400447	0.423	0.522
ENSG00000136244	IL6	4	-0.518978	2.77526e-07	0.00566236	0.864	0.838
ENSG00000102265	TIMP1	4	-0.304008	4.13565e-07	0.00843797	1	0.999
ENSG00000104368	PLAT	4	-0.590682	6.56587e-07	0.0133963	0.882	0.824
ENSG00000163734	CXCL3	4	-0.368744	4.0125e-06	0.081867	0.965	0.95
ENSG00000103888	CEMIP	4	-0.263214	0.00137476	1	0.728	0.706
ENSG00000108821	COL1A1	5	-1.22617	8.50002e-138	1.73426e-133	0.975	0.993
ENSG00000161011	SQSTM1	5	1.54337	3.89388e-131	7.94469e-127	0.978	0.973
ENSG00000120708	TGFBI	5	-1.03139	2.13426e-129	4.35452e-125	0.975	0.993
ENSG00000101335	MYL9	5	-1.0686	2.4774e-119	5.05464e-115	0.861	0.988
ENSG00000168542	COL3A1	5	-1.14138	5.32873e-119	1.08722e-114	0.981	0.993
ENSG00000075624	ACTB	5	-0.97269	1.18175e-118	2.41113e-114	0.991	0.998
ENSG00000115461	IGFBP5	5	-1.75454	7.68323e-116	1.56761e-111	0.892	0.99
ENSG00000198467	TPM2	5	-0.894308	4.78818e-115	9.76932e-111	0.978	0.996
ENSG00000113140	SPARC	5	-0.84026	1.90859e-110	3.8941e-106	0.923	0.99
ENSG00000140416	TPM1	5	-1.14051	1.25339e-108	2.55729e-104	0.975	0.996
ENSG00000184009	ACTG1	5	-0.760593	3.79e-104	7.73273e-100	0.981	0.997
ENSG00000204262	COL5A2	5	-0.632671	1.53217e-103	3.12609e-99	0.851	0.982
ENSG00000130635	COL5A1	5	-0.705161	8.47259e-103	1.72866e-98	0.876	0.985
ENSG00000092841	MYL6	5	-0.648892	1.86073e-99	3.79646e-95	0.994	0.997
ENSG00000167996	FTH1	5	1.07568	2.51538e-99	5.13213e-95	1	1
ENSG00000149591	TAGLN	5	-1.44894	3.41519e-98	6.96801e-94	0.842	0.983
ENSG00000100097	LGALS1	5	-0.664293	1.35385e-97	2.76227e-93	0.991	0.997
ENSG00000166592	RRAD	5	0.918765	1.64526e-97	3.35683e-93	0.433	0.087
ENSG00000185088	RPS27L	5	0.822118	5.67735e-97	1.15835e-92	0.994	0.988
ENSG00000034510	TMSB10	5	-0.465535	7.37548e-97	1.50482e-92	0.997	0.999
ENSG00000164692	COL1A2	5	-0.80862	1.00964e-96	2.05997e-92	0.957	0.991
ENSG00000122786	CALD1	5	-0.711023	3.14053e-95	6.40763e-91	0.969	0.993
ENSG00000134871	COL4A2	5	-0.574946	5.96803e-94	1.21766e-89	0.681	0.954
ENSG00000103187	COTL1	5	-0.611018	1.53664e-91	3.1352e-87	0.929	0.991
ENSG00000134013	LOXL2	5	-0.613723	2.67068e-91	5.449e-87	0.87	0.986
ENSG00000162772	ATF3	5	0.565444	5.158e-90	1.05239e-85	0.291	0.04
ENSG00000075618	FSCN1	5	-0.525899	1.03726e-89	2.11632e-85	0.848	0.975
ENSG00000172757	CFL1	5	-0.484304	7.69329e-88	1.56966e-83	0.975	0.995
ENSG00000141756	FKBP10	5	-0.540035	5.22772e-87	1.06661e-82	0.889	0.986
ENSG00000038427	VCAN	5	-0.71396	3.03597e-86	6.19429e-82	0.814	0.983
ENSG00000002586	CD99	5	-0.475796	3.18644e-86	6.50129e-82	0.944	0.989
ENSG00000235162	C12orf75	5	-0.740405	7.05333e-86	1.43909e-81	0.876	0.981
ENSG00000106333	PCOLCE	5	-0.545444	2.58872e-85	5.28177e-81	0.635	0.931
ENSG00000035403	VCL	5	-0.487848	3.45276e-85	7.04467e-81	0.786	0.97
ENSG00000163430	FSTL1	5	-0.474861	9.37984e-84	1.91377e-79	0.904	0.986
ENSG00000112096	SOD2	5	1.29386	8.91825e-83	1.81959e-78	0.988	0.984
ENSG00000125868	DSTN	5	-0.439555	2.04993e-82	4.18246e-78	0.963	0.991
ENSG00000187498	COL4A1	5	-0.517089	1.12379e-81	2.29286e-77	0.449	0.874
ENSG00000152377	SPOCK1	5	-0.571778	9.50974e-81	1.94027e-76	0.805	0.97
ENSG00000150093	ITGB1	5	-0.517914	5.36547e-79	1.09472e-74	0.966	0.993
ENSG00000197381	ADARB1	5	-0.549821	7.21483e-79	1.47204e-74	0.749	0.962
ENSG00000164713	BRI3	5	0.53171	1.51685e-78	3.09484e-74	0.975	0.986
ENSG00000166147	FBN1	5	-0.519455	2.72399e-78	5.55776e-74	0.789	0.974
ENSG00000196924	FLNA	5	-0.56126	9.8105e-78	2.00164e-73	0.92	0.987
ENSG00000116774	OLFML3	5	-0.576374	7.79615e-76	1.59065e-71	0.7	0.958
ENSG00000108107	RPL28	5	-0.453375	2.93296e-75	5.98411e-71	0.994	0.996
ENSG00000172638	EFEMP2	5	-0.421298	3.72481e-75	7.59973e-71	0.82	0.976
ENSG00000130508	PXDN	5	-0.572062	3.85387e-75	7.86306e-71	0.854	0.982
ENSG00000152082	MZT2B	5	-0.391219	2.07053e-74	4.2245e-70	0.923	0.99
ENSG00000198034	RPS4X	5	-0.412162	2.45112e-73	5.00102e-69	0.975	0.996
ENSG00000111799	COL12A1	5	-0.519712	2.80063e-73	5.71413e-69	0.709	0.948
ENSG00000105327	BBC3	5	0.28568	8.56616e-73	1.74775e-68	0.495	0.142
ENSG00000175197	DDIT3	5	1.41628	9.44408e-73	1.92688e-68	0.762	0.407
ENSG00000140941	MAP1LC3B	5	0.578055	2.96386e-72	6.04716e-68	0.975	0.971
ENSG00000035862	TIMP2	5	-0.427664	3.01888e-72	6.15943e-68	0.91	0.985
ENSG00000075415	SLC25A3	5	-0.343477	2.50185e-71	5.10453e-67	0.963	0.99
ENSG00000106484	MEST	5	-0.885514	5.184e-71	1.05769e-66	0.697	0.942
ENSG00000175183	CSRP2	5	-0.697297	3.09067e-70	6.3059e-66	0.805	0.946
ENSG00000189043	NDUFA4	5	-0.361782	1.92075e-69	3.91891e-65	0.975	0.991
ENSG00000188042	ARL4C	5	0.336461	5.40973e-69	1.10375e-64	0.619	0.242
ENSG00000196923	PDLIM7	5	-0.46168	2.02585e-68	4.13334e-64	0.882	0.978
ENSG00000177410	ZFAS1	5	0.844268	2.34842e-68	4.79149e-64	0.985	0.987
ENSG00000064666	CNN2	5	-0.409524	2.55409e-68	5.21112e-64	0.777	0.964
ENSG00000142173	COL6A2	5	-0.540704	5.07723e-68	1.03591e-63	0.91	0.986
ENSG00000136026	CKAP4	5	-0.424508	9.58844e-68	1.95633e-63	0.947	0.987
ENSG00000050165	DKK3	5	-0.439162	3.94236e-67	8.04359e-63	0.786	0.972
ENSG00000174807	CD248	5	-0.390963	9.79457e-67	1.99839e-62	0.545	0.88
ENSG00000087086	FTL	5	0.843879	1.2756e-66	2.60261e-62	1	0.999
ENSG00000228474	OST4	5	-0.360144	1.66549e-66	3.3981e-62	0.963	0.991
ENSG00000106853	PTGR1	5	1.01193	4.08582e-66	8.3363e-62	0.938	0.941
ENSG00000130513	GDF15	5	1.4546	6.11704e-66	1.24806e-61	0.471	0.147
ENSG00000168003	SLC3A2	5	1.31276	1.22254e-65	2.49434e-61	0.944	0.867
ENSG00000187479	C11orf96	5	2.06248	2.94891e-65	6.01667e-61	0.368	0.088
ENSG00000179222	MAGED1	5	-0.390785	4.475e-65	9.13034e-61	0.827	0.969
ENSG00000198959	TGM2	5	-0.979069	2.34839e-64	4.79142e-60	0.759	0.956
ENSG00000102317	RBM3	5	-0.417032	2.03442e-63	4.15082e-59	0.885	0.981
ENSG00000159335	PTMS	5	-0.454014	2.94288e-63	6.00435e-59	0.929	0.986
ENSG00000087074	PPP1R15A	5	1.10526	7.77184e-63	1.58569e-58	0.957	0.812
ENSG00000136235	GPNMB	5	0.413889	1.2072e-62	2.46305e-58	0.709	0.352
ENSG00000130402	ACTN4	5	-0.445668	7.52767e-62	1.53587e-57	0.851	0.97
ENSG00000142156	COL6A1	5	-0.5418	7.76348e-62	1.58398e-57	0.892	0.986
ENSG00000169100	SLC25A6	5	-0.409827	1.10506e-61	2.25465e-57	0.904	0.988
ENSG00000140682	TGFB1I1	5	-0.401636	2.7926e-61	5.69773e-57	0.827	0.969
ENSG00000156804	FBXO32	5	0.980904	4.45731e-61	9.09425e-57	0.87	0.601
ENSG00000167775	CD320	5	-0.316066	4.4606e-61	9.10097e-57	0.728	0.929
ENSG00000167552	TUBA1A	5	-0.688449	8.46263e-61	1.72663e-56	0.87	0.963
ENSG00000163359	COL6A3	5	-0.454703	9.34924e-61	1.90753e-56	0.743	0.963
ENSG00000159176	CSRP1	5	-0.538323	1.34182e-60	2.73772e-56	0.851	0.976
ENSG00000114784	EIF1B	5	0.67022	1.45574e-60	2.97016e-56	0.969	0.94
ENSG00000142552	RCN3	5	-0.425259	1.53981e-60	3.14168e-56	0.848	0.969
ENSG00000197043	ANXA6	5	-0.359694	2.9864e-60	6.09315e-56	0.802	0.957
ENSG00000106799	TGFBR1	5	-0.543237	3.33392e-60	6.80219e-56	0.814	0.963
ENSG00000083444	PLOD1	5	-0.340334	4.96448e-60	1.0129e-55	0.734	0.959
ENSG00000164733	CTSB	5	-0.442378	7.1066e-60	1.44996e-55	0.941	0.989
ENSG00000158406	HIST1H4H	5	0.387283	9.03468e-60	1.84335e-55	0.282	0.055
ENSG00000141696	P3H4	5	-0.325908	1.01502e-59	2.07094e-55	0.718	0.946
ENSG00000170421	KRT8	5	-0.509739	1.19056e-59	2.42911e-55	0.91	0.984
ENSG00000183087	GAS6	5	-0.600869	1.20203e-59	2.4525e-55	0.845	0.979
ENSG00000085063	CD59	5	-0.407042	7.20294e-59	1.46962e-54	0.947	0.988
ENSG00000103196	CRISPLD2	5	-0.475496	8.48191e-59	1.73056e-54	0.82	0.978
ENSG00000128606	LRRC17	5	-0.604504	1.06467e-58	2.17224e-54	0.585	0.887
ENSG00000162704	ARPC5	5	-0.384359	1.73821e-58	3.54647e-54	0.941	0.982
ENSG00000100196	KDELR3	5	-0.394423	4.40136e-58	8.98009e-54	0.814	0.97
ENSG00000135047	CTSL	5	0.647139	1.07087e-57	2.1849e-53	0.95	0.961
ENSG00000168028	RPSA	5	-0.33566	1.64331e-57	3.35284e-53	0.978	0.993
ENSG00000136888	ATP6V1G1	5	0.415174	1.76678e-57	3.60477e-53	0.975	0.981
ENSG00000174099	MSRB3	5	-0.337417	5.63852e-57	1.15043e-52	0.752	0.944
ENSG00000103202	NME4	5	-0.360327	8.53874e-57	1.74216e-52	0.858	0.985
ENSG00000170801	HTRA3	5	-0.790532	1.04147e-56	2.1249e-52	0.851	0.976
ENSG00000095209	TMEM38B	5	0.283264	2.55495e-56	5.21286e-52	0.721	0.394
ENSG00000182670	TTC3	5	-0.37006	3.73505e-56	7.62062e-52	0.907	0.983
ENSG00000124762	CDKN1A	5	0.913676	7.99523e-56	1.63127e-51	0.879	0.696
ENSG00000107165	TYRP1	5	-0.366596	1.49034e-55	3.04074e-51	0.365	0.749
ENSG00000101608	MYL12A	5	-0.436955	2.4378e-55	4.97385e-51	0.975	0.992
ENSG00000011028	MRC2	5	-0.319824	4.10272e-55	8.37077e-51	0.799	0.969
ENSG00000139278	GLIPR1	5	-0.386123	2.0593e-54	4.20158e-50	0.786	0.959
ENSG00000116962	NID1	5	-0.251099	4.15841e-54	8.4844e-50	0.495	0.831
ENSG00000174307	PHLDA3	5	0.511179	4.19959e-54	8.56842e-50	0.91	0.802
ENSG00000026025	VIM	5	-0.547251	4.38816e-54	8.95316e-50	0.994	0.998
ENSG00000143641	GALNT2	5	-0.304627	1.10519e-53	2.25492e-49	0.793	0.962
ENSG00000130202	PVRL2	5	-0.336371	2.22927e-53	4.54837e-49	0.895	0.974
ENSG00000198420	TCAF1	5	-0.350994	6.86995e-53	1.40168e-48	0.721	0.944
ENSG00000100345	MYH9	5	-0.448599	1.15238e-52	2.35121e-48	0.858	0.977
ENSG00000163466	ARPC2	5	-0.317486	5.10278e-52	1.04112e-47	0.963	0.993
ENSG00000102359	SRPX2	5	-0.336173	7.06255e-52	1.44097e-47	0.69	0.929
ENSG00000150938	CRIM1	5	-0.503664	1.02041e-51	2.08194e-47	0.712	0.879
ENSG00000120889	TNFRSF10B	5	0.329822	1.58341e-51	3.23063e-47	0.82	0.577
ENSG00000147065	MSN	5	-0.395594	1.94098e-51	3.96019e-47	0.861	0.976
ENSG00000141052	MYOCD	5	-0.360233	2.60322e-51	5.31135e-47	0.235	0.648
ENSG00000105894	PTN	5	-0.355307	2.74932e-51	5.60944e-47	0.217	0.64
ENSG00000128595	CALU	5	-0.327937	3.14642e-51	6.41964e-47	0.957	0.991
ENSG00000173272	MZT2A	5	-0.302113	1.86136e-50	3.79774e-46	0.848	0.972
ENSG00000117385	P3H1	5	-0.29011	2.25652e-50	4.60398e-46	0.752	0.936
ENSG00000110651	CD81	5	-0.301837	2.95436e-50	6.02777e-46	0.95	0.987
ENSG00000197858	GPAA1	5	-0.272358	3.51277e-50	7.16711e-46	0.762	0.954
ENSG00000138080	EMILIN1	5	-0.317888	4.42103e-50	9.02023e-46	0.836	0.967
ENSG00000163110	PDLIM5	5	-0.401387	4.62998e-50	9.44654e-46	0.721	0.892
ENSG00000079150	FKBP7	5	-0.304928	4.63308e-50	9.45287e-46	0.703	0.914
ENSG00000179218	CALR	5	-0.365128	5.22085e-50	1.06521e-45	0.975	0.991
ENSG00000143933	CALM2	5	-0.448291	6.78567e-50	1.38448e-45	0.991	0.991
ENSG00000140988	RPS2	5	-0.311605	2.23694e-49	4.56404e-45	0.991	0.997
ENSG00000129116	PALLD	5	-0.496761	8.37591e-49	1.70894e-44	0.854	0.971
ENSG00000204628	GNB2L1	5	-0.282628	1.49156e-48	3.04323e-44	0.981	0.996
ENSG00000131171	SH3BGRL	5	-0.272846	2.07962e-48	4.24305e-44	0.824	0.963
ENSG00000182054	IDH2	5	-0.278975	3.28355e-48	6.69943e-44	0.724	0.929
ENSG00000087460	GNAS	5	-0.255256	6.88157e-48	1.40405e-43	0.975	0.994
ENSG00000181617	FDCSP	5	0.754918	9.50596e-48	1.9395e-43	0.601	0.277
ENSG00000103489	XYLT1	5	-0.290767	1.37676e-47	2.80901e-43	0.464	0.804
ENSG00000141753	IGFBP4	5	-0.551176	1.65094e-47	3.36842e-43	0.926	0.989
ENSG00000196262	PPIA	5	-0.288367	2.10538e-47	4.29561e-43	0.978	0.994
ENSG00000107796	ACTA2	5	-1.23884	2.34427e-47	4.78301e-43	0.796	0.905
ENSG00000149257	SERPINH1	5	-0.353332	6.84066e-47	1.3957e-42	0.916	0.984
ENSG00000105854	PON2	5	-0.319277	1.60513e-46	3.27494e-42	0.861	0.971
ENSG00000089157	RPLP0	5	-0.329428	1.63277e-46	3.33134e-42	0.981	0.994
ENSG00000166557	TMED3	5	-0.304048	1.80188e-46	3.67637e-42	0.867	0.979
ENSG00000135862	LAMC1	5	-0.29167	5.45727e-46	1.11345e-41	0.774	0.955
ENSG00000115414	FN1	5	-0.461449	6.1144e-46	1.24752e-41	0.941	0.992
ENSG00000135046	ANXA1	5	-0.592511	6.96968e-46	1.42202e-41	0.898	0.971
ENSG00000142534	RPS11	5	-0.271439	1.12162e-45	2.28844e-41	0.975	0.993
ENSG00000117410	ATP6V0B	5	0.379155	1.18568e-45	2.41915e-41	0.988	0.983
ENSG00000169604	ANTXR1	5	-0.385372	1.25912e-45	2.56899e-41	0.839	0.985
ENSG00000128791	TWSG1	5	-0.259351	2.40099e-45	4.89874e-41	0.842	0.957
ENSG00000172403	SYNPO2	5	-0.338627	3.00739e-45	6.13597e-41	0.241	0.614
ENSG00000189171	S100A13	5	-0.307014	3.39288e-45	6.92249e-41	0.96	0.987
ENSG00000265972	TXNIP	5	0.541209	5.54233e-45	1.1308e-40	0.923	0.908
ENSG00000135074	ADAM19	5	-0.260763	6.06871e-45	1.2382e-40	0.396	0.725
ENSG00000136810	TXN	5	0.553583	1.03409e-44	2.10985e-40	0.985	0.993
ENSG00000005243	COPZ2	5	-0.305429	1.56153e-44	3.18599e-40	0.78	0.964
ENSG00000197958	RPL12	5	-0.279587	1.68246e-44	3.43273e-40	0.988	0.996
ENSG00000115091	ACTR3	5	-0.337897	3.54847e-44	7.23994e-40	0.929	0.973
ENSG00000196230	TUBB	5	-0.506082	4.8825e-44	9.96176e-40	0.963	0.989
ENSG00000042753	AP2S1	5	-0.281567	9.41681e-44	1.92131e-39	0.947	0.991
ENSG00000159840	ZYX	5	-0.283729	1.31835e-43	2.68982e-39	0.817	0.948
ENSG00000188372	ZP3	5	0.327068	1.38097e-43	2.81759e-39	0.266	0.065
ENSG00000137801	THBS1	5	-0.663512	2.04181e-43	4.1659e-39	0.573	0.849
ENSG00000154096	THY1	5	-0.331003	2.1509e-43	4.38848e-39	0.728	0.937
ENSG00000077942	FBLN1	5	-0.251052	2.74492e-43	5.60046e-39	0.359	0.699
ENSG00000152952	PLOD2	5	-0.435403	4.10544e-43	8.37633e-39	0.926	0.99
ENSG00000160932	LY6E	5	-0.361913	5.27852e-43	1.07698e-38	0.932	0.991
ENSG00000136240	KDELR2	5	-0.298458	5.49091e-43	1.12031e-38	0.957	0.991
ENSG00000140937	CDH11	5	-0.409698	5.93881e-43	1.2117e-38	0.889	0.988
ENSG00000170889	RPS9	5	-0.256463	6.31e-43	1.28743e-38	0.994	0.997
ENSG00000166337	TAF10	5	-0.273915	6.71314e-43	1.36968e-38	0.882	0.983
ENSG00000072110	ACTN1	5	-0.404464	7.83134e-43	1.59783e-38	0.916	0.985
ENSG00000172270	BSG	5	-0.264365	1.18804e-42	2.42395e-38	0.935	0.983
ENSG00000111328	CDK2AP1	5	-0.275955	1.21026e-42	2.46929e-38	0.845	0.976
ENSG00000164176	EDIL3	5	-0.253284	1.22674e-42	2.50292e-38	0.511	0.812
ENSG00000113732	ATP6V0E1	5	0.309474	4.14322e-42	8.45342e-38	0.969	0.986
ENSG00000125534	PPDPF	5	-0.290223	5.12393e-42	1.04543e-37	0.889	0.985
ENSG00000060718	COL11A1	5	-0.326379	6.07328e-42	1.23913e-37	0.588	0.867
ENSG00000071242	RPS6KA2	5	-0.307709	9.32598e-42	1.90278e-37	0.508	0.814
ENSG00000179820	MYADM	5	-0.288949	9.39479e-42	1.91682e-37	0.656	0.886
ENSG00000134369	NAV1	5	-0.286916	9.83974e-42	2.0076e-37	0.771	0.946
ENSG00000177697	CD151	5	-0.319057	2.08347e-41	4.25091e-37	0.876	0.981
ENSG00000008517	IL32	5	0.274908	3.85119e-41	7.85758e-37	0.471	0.19
ENSG00000147454	SLC25A37	5	0.571997	3.85432e-41	7.86396e-37	0.944	0.925
ENSG00000155368	DBI	5	-0.27265	5.68827e-41	1.16058e-36	0.963	0.987
ENSG00000004776	HSPB6	5	-0.285718	6.94119e-41	1.41621e-36	0.458	0.783
ENSG00000182718	ANXA2	5	-0.481467	7.20541e-41	1.47012e-36	0.954	0.986
ENSG00000113013	HSPA9	5	0.413549	7.66959e-41	1.56483e-36	0.954	0.923
ENSG00000168275	COA6	5	0.457154	9.29285e-41	1.89602e-36	0.904	0.857
ENSG00000204592	HLA-E	5	0.373179	3.44489e-40	7.02862e-36	0.969	0.962
ENSG00000165502	RPL36AL	5	0.447148	4.59572e-40	9.37664e-36	0.991	0.988
ENSG00000130176	CNN1	5	-0.297859	5.58368e-40	1.13924e-35	0.282	0.614
ENSG00000115677	HDLBP	5	-0.256259	8.07265e-40	1.64706e-35	0.941	0.984
ENSG00000111716	LDHB	5	-0.299939	1.08176e-39	2.20711e-35	0.941	0.981
ENSG00000138071	ACTR2	5	-0.285236	2.21431e-39	4.51786e-35	0.873	0.972
ENSG00000100316	RPL3	5	-0.287166	2.26869e-39	4.62882e-35	0.988	0.996
ENSG00000136068	FLNB	5	-0.298873	2.86487e-39	5.84519e-35	0.786	0.95
ENSG00000245532	NEAT1	5	0.599944	4.21414e-39	8.59812e-35	0.988	0.988
ENSG00000100664	EIF5	5	0.528478	7.11133e-39	1.45092e-34	0.991	0.979
ENSG00000164463	CREBRF	5	0.269074	1.35048e-38	2.75538e-34	0.641	0.351
ENSG00000133639	BTG1	5	0.612294	1.89572e-38	3.86784e-34	0.981	0.949
ENSG00000167460	TPM4	5	-0.316047	1.98367e-38	4.04728e-34	0.978	0.995
ENSG00000126803	HSPA2	5	-0.314278	2.05648e-38	4.19584e-34	0.495	0.784
ENSG00000099624	ATP5D	5	-0.25702	2.46477e-38	5.02887e-34	0.907	0.983
ENSG00000101439	CST3	5	-0.349711	2.8055e-38	5.72407e-34	0.923	0.986
ENSG00000176697	BDNF	5	-0.480505	3.42059e-38	6.97904e-34	0.774	0.947
ENSG00000104635	SLC39A14	5	0.38207	4.34791e-38	8.87105e-34	0.808	0.651
ENSG00000159674	SPON2	5	-0.41986	7.11294e-38	1.45125e-33	0.957	0.991
ENSG00000167900	TK1	5	-0.378103	1.3587e-37	2.77216e-33	0.096	0.454
ENSG00000050405	LIMA1	5	-0.309932	5.43496e-37	1.10889e-32	0.786	0.942
ENSG00000145555	MYO10	5	-0.364917	9.41328e-37	1.92059e-32	0.867	0.968
ENSG00000105835	NAMPT	5	0.657037	1.11554e-36	2.27604e-32	0.96	0.96
ENSG00000160014	CALM3	5	-0.26971	1.2214e-36	2.49202e-32	0.879	0.964
ENSG00000197712	FAM114A1	5	-0.263195	1.52443e-36	3.11029e-32	0.895	0.98
ENSG00000176340	COX8A	5	-0.25138	2.14196e-36	4.37024e-32	0.947	0.987
ENSG00000135679	MDM2	5	0.338031	2.41919e-36	4.93588e-32	0.752	0.543
ENSG00000148175	STOM	5	0.261069	2.49105e-36	5.0825e-32	0.731	0.5
ENSG00000115641	FHL2	5	-0.32116	2.87515e-36	5.86617e-32	0.666	0.869
ENSG00000189159	HN1	5	-0.380631	3.02386e-36	6.16958e-32	0.892	0.966
ENSG00000117525	F3	5	-0.453294	3.71302e-36	7.57568e-32	0.433	0.703
ENSG00000102007	PLP2	5	-0.292832	5.28044e-36	1.07737e-31	0.712	0.931
ENSG00000185507	IRF7	5	0.280522	5.5921e-36	1.14096e-31	0.793	0.595
ENSG00000111057	KRT18	5	-0.410341	7.96623e-36	1.62535e-31	0.923	0.966
ENSG00000119048	UBE2B	5	0.440583	9.02543e-36	1.84146e-31	0.966	0.974
ENSG00000089327	FXYD5	5	-0.267388	9.90296e-36	2.0205e-31	0.858	0.974
ENSG00000213949	ITGA1	5	-0.319047	1.36389e-35	2.78274e-31	0.811	0.97
ENSG00000187134	AKR1C1	5	1.10649	1.67032e-35	3.40796e-31	0.728	0.504
ENSG00000144810	COL8A1	5	-0.394204	2.46747e-35	5.03437e-31	0.356	0.697
ENSG00000168938	PPIC	5	-0.299745	4.80397e-35	9.80153e-31	0.805	0.961
ENSG00000165996	HACD1	5	-0.252985	4.92715e-35	1.00529e-30	0.557	0.798
ENSG00000100300	TSPO	5	-0.301398	6.32961e-35	1.29143e-30	0.923	0.988
ENSG00000117632	STMN1	5	-0.53462	9.55416e-35	1.94934e-30	0.774	0.932
ENSG00000188290	HES4	5	0.395449	1.0033e-34	2.04703e-30	0.402	0.16
ENSG00000122705	CLTA	5	0.320085	1.44811e-34	2.95457e-30	0.975	0.981
ENSG00000071127	WDR1	5	-0.271517	1.5363e-34	3.13452e-30	0.876	0.968
ENSG00000117318	ID3	5	-0.474166	2.04249e-34	4.1673e-30	0.932	0.989
ENSG00000123416	TUBA1B	5	-0.756145	2.2776e-34	4.64699e-30	0.938	0.98
ENSG00000172216	CEBPB	5	0.527694	2.30053e-34	4.69378e-30	0.981	0.978
ENSG00000162783	IER5	5	0.786768	2.51005e-34	5.12125e-30	0.7	0.447
ENSG00000154319	FAM167A	5	-0.263028	2.54684e-34	5.19632e-30	0.437	0.735
ENSG00000117906	RCN2	5	-0.25015	4.6459e-34	9.47902e-30	0.879	0.975
ENSG00000134363	FST	5	-0.360026	4.90072e-34	9.99894e-30	0.542	0.844
ENSG00000185201	IFITM2	5	-0.259805	1.0195e-33	2.08009e-29	0.759	0.937
ENSG00000109861	CTSC	5	-0.475599	2.00371e-33	4.08818e-29	0.799	0.932
ENSG00000136003	ISCU	5	0.282908	2.98431e-33	6.08888e-29	0.932	0.952
ENSG00000118523	CTGF	5	-0.630622	4.27702e-33	8.7264e-29	0.808	0.928
ENSG00000178980	SEPW1	5	-0.281522	4.34553e-33	8.86618e-29	0.941	0.983
ENSG00000106211	HSPB1	5	-0.282934	8.38908e-33	1.71162e-28	0.938	0.982
ENSG00000154640	BTG3	5	0.376208	1.02775e-32	2.09691e-28	0.944	0.919
ENSG00000169714	CNBP	5	0.297068	1.45248e-32	2.96349e-28	0.941	0.96
ENSG00000174437	ATP2A2	5	-0.253686	3.46334e-32	7.06626e-28	0.836	0.951
ENSG00000160256	FAM207A	5	-0.286153	4.06542e-32	8.29467e-28	0.82	0.939
ENSG00000102804	TSC22D1	5	0.753603	7.02684e-32	1.43369e-27	0.916	0.814
ENSG00000166803	KIAA0101	5	-0.450619	9.58612e-32	1.95586e-27	0.111	0.431
ENSG00000178922	HYI	5	-0.341647	1.02006e-31	2.08123e-27	0.793	0.932
ENSG00000139211	AMIGO2	5	-0.31424	1.09363e-31	2.23132e-27	0.57	0.802
ENSG00000118363	SPCS2	5	0.347935	4.4629e-31	9.10565e-27	0.947	0.959
ENSG00000170558	CDH2	5	-0.291338	4.71984e-31	9.62988e-27	0.882	0.98
ENSG00000177426	TGIF1	5	0.437315	5.60975e-31	1.14456e-26	0.926	0.884
ENSG00000130522	JUND	5	0.340833	8.25471e-31	1.68421e-26	0.963	0.977
ENSG00000123689	G0S2	5	0.371287	1.02224e-30	2.08567e-26	0.263	0.077
ENSG00000131236	CAP1	5	-0.256294	1.05719e-30	2.15699e-26	0.941	0.983
ENSG00000137076	TLN1	5	-0.274148	1.26473e-30	2.58043e-26	0.907	0.978
ENSG00000135486	HNRNPA1	5	-0.308736	1.29787e-30	2.64805e-26	0.969	0.988
ENSG00000167196	FBXO22	5	0.30751	5.133e-30	1.04729e-25	0.836	0.78
ENSG00000167397	VKORC1	5	-0.256264	6.65352e-30	1.35752e-25	0.873	0.983
ENSG00000117614	SYF2	5	0.284784	9.02159e-30	1.84067e-25	0.941	0.917
ENSG00000112655	PTK7	5	-0.289636	9.10363e-30	1.85741e-25	0.796	0.965
ENSG00000183696	UPP1	5	0.442835	1.18471e-29	2.41716e-25	0.892	0.803
ENSG00000197989	SNHG12	5	0.54908	1.35875e-29	2.77226e-25	0.529	0.3
ENSG00000153048	CARHSP1	5	-0.255136	1.49572e-29	3.05172e-25	0.82	0.957
ENSG00000181026	AEN	5	0.355208	1.6465e-29	3.35936e-25	0.567	0.328
ENSG00000133110	POSTN	5	-0.531937	1.69069e-29	3.44952e-25	0.734	0.901
ENSG00000146278	PNRC1	5	0.54556	2.10336e-29	4.29148e-25	0.935	0.918
ENSG00000128590	DNAJB9	5	0.821755	2.13418e-29	4.35437e-25	0.873	0.796
ENSG00000162614	NEXN	5	-0.292372	2.25161e-29	4.59395e-25	0.811	0.916
ENSG00000101084	C20orf24	5	0.294107	2.47574e-29	5.05125e-25	0.907	0.949
ENSG00000176046	NUPR1	5	0.45318	3.37755e-29	6.89121e-25	0.61	0.378
ENSG00000130222	GADD45G	5	0.393677	4.7267e-29	9.64389e-25	0.297	0.106
ENSG00000124226	RNF114	5	0.430003	7.02865e-29	1.43406e-24	0.867	0.798
ENSG00000116717	GADD45A	5	0.97008	1.02999e-28	2.10149e-24	0.817	0.66
ENSG00000116260	QSOX1	5	-0.296824	1.21472e-28	2.47839e-24	0.907	0.98
ENSG00000039560	RAI14	5	-0.259025	2.8549e-28	5.82485e-24	0.895	0.984
ENSG00000105518	TMEM205	5	0.270814	3.11296e-28	6.35137e-24	0.932	0.925
ENSG00000099901	RANBP1	5	-0.294035	3.22276e-28	6.57539e-24	0.947	0.978
ENSG00000196154	S100A4	5	-0.550722	3.24708e-28	6.62502e-24	0.557	0.794
ENSG00000173221	GLRX	5	-0.491101	3.46992e-28	7.07968e-24	0.907	0.984
ENSG00000131981	LGALS3	5	0.552431	3.56945e-28	7.28275e-24	0.947	0.913
ENSG00000123610	TNFAIP6	5	1.20905	9.59391e-28	1.95744e-23	0.898	0.821
ENSG00000134802	SLC43A3	5	0.271081	9.9398e-28	2.02802e-23	0.672	0.457
ENSG00000124875	CXCL6	5	-0.491682	1.38275e-27	2.82122e-23	0.95	0.993
ENSG00000006652	IFRD1	5	0.489275	1.42379e-27	2.90497e-23	0.848	0.745
ENSG00000145817	YIPF5	5	-0.255855	1.7989e-27	3.6703e-23	0.954	0.985
ENSG00000197063	MAFG	5	0.402879	2.37229e-27	4.84018e-23	0.892	0.819
ENSG00000163171	CDC42EP3	5	-0.336986	4.99296e-27	1.01871e-22	0.827	0.934
ENSG00000095752	IL11	5	-0.604155	6.06653e-27	1.23775e-22	0.768	0.927
ENSG00000142669	SH3BGRL3	5	-0.284352	6.2566e-27	1.27653e-22	0.963	0.995
ENSG00000125827	TMX4	5	-0.497043	6.79944e-27	1.38729e-22	0.755	0.934
ENSG00000040275	SPDL1	5	-0.261157	7.71593e-27	1.57428e-22	0.591	0.805
ENSG00000095739	BAMBI	5	0.667571	9.68149e-27	1.97532e-22	0.851	0.677
ENSG00000150991	UBC	5	0.671781	1.41963e-26	2.89648e-22	0.994	0.987
ENSG00000120913	PDLIM2	5	-0.252792	2.10742e-26	4.29977e-22	0.848	0.982
ENSG00000145386	CCNA2	5	-0.343858	2.78527e-26	5.68279e-22	0.133	0.41
ENSG00000011243	AKAP8L	5	0.39762	3.58918e-26	7.32301e-22	0.817	0.677
ENSG00000088448	ANKRD10	5	0.272129	6.93021e-26	1.41397e-21	0.765	0.602
ENSG00000146457	WTAP	5	0.48364	7.50559e-26	1.53137e-21	0.932	0.918
ENSG00000164932	CTHRC1	5	-0.326311	8.1993e-26	1.6729e-21	0.926	0.987
ENSG00000130066	SAT1	5	0.583874	1.04284e-25	2.12771e-21	0.969	0.966
ENSG00000189403	HMGB1	5	-0.416343	1.42434e-25	2.90609e-21	0.963	0.989
ENSG00000105825	TFPI2	5	-0.443595	1.74104e-25	3.55225e-21	0.994	0.996
ENSG00000067057	PFKP	5	-0.269209	1.9308e-25	3.93942e-21	0.836	0.941
ENSG00000234745	HLA-B	5	0.331431	2.64595e-25	5.39854e-21	0.997	0.989
ENSG00000178381	ZFAND2A	5	0.42127	2.78412e-25	5.68045e-21	0.762	0.594
ENSG00000233276	GPX1	5	0.282966	3.25046e-25	6.63191e-21	0.969	0.989
ENSG00000176014	TUBB6	5	-0.328047	5.74128e-25	1.17139e-20	0.895	0.948
ENSG00000170855	TRIAP1	5	0.265542	5.83584e-25	1.19069e-20	0.827	0.815
ENSG00000147872	PLIN2	5	1.30566	6.33024e-25	1.29156e-20	0.966	0.978
ENSG00000125968	ID1	5	-0.436903	7.63582e-25	1.55794e-20	0.78	0.94
ENSG00000204256	BRD2	5	0.512655	8.5228e-25	1.73891e-20	0.926	0.898
ENSG00000151012	SLC7A11	5	0.266939	1.09954e-24	2.24339e-20	0.567	0.353
ENSG00000244879	GABPB1-AS1	5	0.310798	1.18918e-24	2.42628e-20	0.858	0.763
ENSG00000087088	BAX	5	0.331856	1.58878e-24	3.24158e-20	0.941	0.976
ENSG00000177606	JUN	5	0.518086	2.32738e-24	4.74856e-20	0.91	0.822
ENSG00000154734	ADAMTS1	5	-0.435404	6.94114e-24	1.4162e-19	0.653	0.825
ENSG00000147416	ATP6V1B2	5	0.254876	8.31729e-24	1.69698e-19	0.746	0.57
ENSG00000103888	CEMIP	5	-0.428115	1.32599e-23	2.70542e-19	0.458	0.721
ENSG00000051523	CYBA	5	-0.264363	1.32881e-23	2.71117e-19	0.889	0.977
ENSG00000166033	HTRA1	5	-0.279551	2.12978e-23	4.34539e-19	0.848	0.973
ENSG00000113552	GNPDA1	5	0.265282	2.18425e-23	4.45652e-19	0.712	0.54
ENSG00000006118	TMEM132A	5	-0.258012	2.62228e-23	5.35024e-19	0.864	0.982
ENSG00000105968	H2AFV	5	-0.261085	4.86832e-23	9.93283e-19	0.913	0.977
ENSG00000125347	IRF1	5	0.490235	6.10195e-23	1.24498e-18	0.557	0.338
ENSG00000173706	HEG1	5	-0.255612	1.12488e-22	2.2951e-18	0.789	0.93
ENSG00000154305	MIA3	5	0.253722	1.13761e-22	2.32107e-18	0.802	0.727
ENSG00000137575	SDCBP	5	0.366408	1.38435e-22	2.82449e-18	0.941	0.951
ENSG00000123595	RAB9A	5	0.340652	1.58451e-22	3.23288e-18	0.885	0.822
ENSG00000122641	INHBA	5	-0.363488	1.7379e-22	3.54583e-18	0.913	0.982
ENSG00000108106	UBE2S	5	-0.588757	2.91188e-22	5.94111e-18	0.926	0.975
ENSG00000086696	HSD17B2	5	-0.287672	7.5613e-22	1.54273e-17	0.325	0.589
ENSG00000102265	TIMP1	5	-0.389761	1.41122e-21	2.87932e-17	0.997	0.999
ENSG00000170412	GPRC5C	5	0.547412	2.08169e-21	4.24726e-17	0.35	0.166
ENSG00000104368	PLAT	5	-0.850449	2.18508e-21	4.45823e-17	0.65	0.838
ENSG00000164949	GEM	5	0.392602	6.97775e-21	1.42367e-16	0.533	0.316
ENSG00000165312	OTUD1	5	0.25176	9.06276e-21	1.84908e-16	0.35	0.161
ENSG00000011198	ABHD5	5	-0.253626	1.74241e-20	3.55505e-16	0.771	0.899
ENSG00000089737	DDX24	5	0.297901	1.78e-20	3.63174e-16	0.96	0.939
ENSG00000003056	M6PR	5	0.25235	1.86885e-20	3.81302e-16	0.926	0.896
ENSG00000100292	HMOX1	5	1.0406	2.1536e-20	4.394e-16	0.697	0.51
ENSG00000171867	PRNP	5	0.475336	3.25754e-20	6.64635e-16	0.944	0.925
ENSG00000119729	RHOQ	5	0.270813	4.65912e-20	9.50601e-16	0.842	0.837
ENSG00000136048	DRAM1	5	0.283289	4.75224e-20	9.696e-16	0.83	0.764
ENSG00000130303	BST2	5	-0.293315	5.40388e-20	1.10255e-15	0.901	0.991
ENSG00000141504	SAT2	5	0.252708	8.71671e-20	1.77847e-15	0.935	0.919
ENSG00000119900	OGFRL1	5	-0.332729	1.1004e-19	2.24514e-15	0.724	0.825
ENSG00000136732	GYPC	5	0.309917	2.56649e-19	5.23641e-15	0.916	0.965
ENSG00000224032	EPB41L4A-AS1	5	0.432958	2.64123e-19	5.3889e-15	0.83	0.772
ENSG00000168389	MFSD2A	5	0.373014	3.37263e-19	6.88117e-15	0.402	0.215
ENSG00000142871	CYR61	5	-0.370944	4.00421e-19	8.16978e-15	0.91	0.964
ENSG00000156976	EIF4A2	5	0.370569	6.14389e-19	1.25354e-14	0.972	0.969
ENSG00000163565	IFI16	5	0.27793	6.5062e-19	1.32746e-14	0.864	0.807
ENSG00000089685	BIRC5	5	-0.338387	1.42364e-18	2.90465e-14	0.071	0.29
ENSG00000180573	HIST1H2AC	5	0.316106	1.52567e-18	3.11282e-14	0.601	0.443
ENSG00000197632	SERPINB2	5	0.642559	1.87865e-18	3.83302e-14	0.387	0.201
ENSG00000077150	NFKB2	5	0.342949	1.92373e-18	3.925e-14	0.625	0.45
ENSG00000140961	OSGIN1	5	0.253141	2.06214e-18	4.20739e-14	0.269	0.116
ENSG00000100592	DAAM1	5	-0.289137	2.38597e-18	4.8681e-14	0.69	0.842
ENSG00000060138	YBX3	5	0.284832	2.41473e-18	4.92677e-14	0.947	0.967
ENSG00000233016	SNHG7	5	0.423553	2.84633e-18	5.80736e-14	0.91	0.898
ENSG00000150459	SAP18	5	0.365726	3.68554e-18	7.51961e-14	0.969	0.971
ENSG00000086061	DNAJA1	5	0.37843	4.04848e-18	8.26011e-14	0.954	0.963
ENSG00000173812	EIF1	5	0.298371	4.1667e-18	8.50131e-14	0.997	0.996
ENSG00000140285	FGF7	5	-0.260319	9.73647e-18	1.98653e-13	0.929	0.99
ENSG00000107984	DKK1	5	-0.364417	1.77224e-17	3.61591e-13	0.678	0.842
ENSG00000104825	NFKBIB	5	0.265028	1.97106e-17	4.02155e-13	0.588	0.421
ENSG00000115963	RND3	5	0.753373	3.3726e-17	6.88112e-13	0.944	0.921
ENSG00000100906	NFKBIA	5	0.985402	9.1043e-17	1.85755e-12	0.963	0.955
ENSG00000260708	CTA-29F11.1	5	0.461556	1.16855e-16	2.38419e-12	0.464	0.282
ENSG00000159200	RCAN1	5	0.448635	1.84895e-16	3.77241e-12	0.861	0.803
ENSG00000085662	AKR1B1	5	0.432546	2.1101e-16	4.30523e-12	0.975	0.984
ENSG00000138061	CYP1B1	5	0.428702	3.20894e-16	6.54721e-12	0.567	0.37
ENSG00000185650	ZFP36L1	5	0.372688	3.42067e-16	6.97919e-12	0.926	0.947
ENSG00000106591	MRPL32	5	0.266544	4.2962e-16	8.76553e-12	0.907	0.902
ENSG00000203760	CENPW	5	-0.31876	5.09774e-16	1.04009e-11	0.356	0.529
ENSG00000128272	ATF4	5	0.607193	6.1913e-16	1.26321e-11	0.963	0.973
ENSG00000157514	TSC22D3	5	0.261689	6.96958e-16	1.422e-11	0.777	0.653
ENSG00000198355	PIM3	5	0.352056	7.41094e-16	1.51205e-11	0.78	0.683
ENSG00000232956	SNHG15	5	0.308838	1.02415e-15	2.08958e-11	0.57	0.407
ENSG00000108342	CSF3	5	0.567849	1.04557e-15	2.13328e-11	0.402	0.243
ENSG00000119917	IFIT3	5	0.476231	2.06642e-15	4.21612e-11	0.718	0.617
ENSG00000125538	IL1B	5	-0.308121	2.42358e-15	4.94483e-11	0.799	0.934
ENSG00000164032	H2AFZ	5	-0.438419	4.14995e-15	8.46715e-11	0.985	0.988
ENSG00000077152	UBE2T	5	-0.271536	4.68304e-15	9.55481e-11	0.464	0.623
ENSG00000168209	DDIT4	5	0.449931	6.67488e-15	1.36188e-10	0.861	0.837
ENSG00000165030	NFIL3	5	0.259602	7.12882e-15	1.45449e-10	0.746	0.645
ENSG00000102401	ARMCX3	5	0.272942	8.05025e-15	1.64249e-10	0.923	0.906
ENSG00000166562	SEC11C	5	0.382633	8.05761e-15	1.64399e-10	0.885	0.91
ENSG00000088826	SMOX	5	0.289961	8.21997e-15	1.67712e-10	0.656	0.518
ENSG00000166012	TAF1D	5	0.503592	8.32212e-15	1.69796e-10	0.91	0.922
ENSG00000118503	TNFAIP3	5	0.349856	9.84748e-15	2.00918e-10	0.765	0.699
ENSG00000080824	HSP90AA1	5	0.283499	1.29082e-14	2.63365e-10	0.985	0.987
ENSG00000119523	ALG2	5	0.27914	1.46328e-14	2.98552e-10	0.805	0.748
ENSG00000255198	SNHG9	5	0.337519	1.83057e-14	3.73491e-10	0.588	0.407
ENSG00000185022	MAFF	5	0.371557	2.89751e-14	5.91179e-10	0.755	0.669
ENSG00000100811	YY1	5	0.255599	2.94594e-14	6.0106e-10	0.947	0.947
ENSG00000145681	HAPLN1	5	-0.25486	3.03573e-14	6.19381e-10	0.142	0.341
ENSG00000169976	SF3B5	5	0.308802	3.03578e-14	6.19391e-10	0.95	0.97
ENSG00000163660	CCNL1	5	0.636456	3.1191e-14	6.3639e-10	0.87	0.777
ENSG00000119801	YPEL5	5	0.283189	4.00651e-14	8.17448e-10	0.87	0.858
ENSG00000145779	TNFAIP8	5	0.338245	4.57918e-14	9.3429e-10	0.684	0.554
ENSG00000171490	RSL1D1	5	0.267044	4.81486e-14	9.82377e-10	0.904	0.923
ENSG00000081041	CXCL2	5	1.29119	4.86864e-14	9.93349e-10	0.703	0.58
ENSG00000122861	PLAU	5	-0.273426	5.20292e-14	1.06155e-09	0.344	0.513
ENSG00000071282	LMCD1	5	-0.268795	9.59268e-14	1.95719e-09	0.762	0.875
ENSG00000013441	CLK1	5	0.42466	1.03875e-13	2.11936e-09	0.554	0.398
ENSG00000115594	IL1R1	5	0.270481	1.05052e-13	2.14339e-09	0.845	0.801
ENSG00000204569	PPP1R10	5	0.343302	1.26136e-13	2.57355e-09	0.799	0.735
ENSG00000106803	SEC61B	5	0.367836	1.50978e-13	3.08041e-09	0.991	0.992
ENSG00000000419	DPM1	5	0.280849	2.10031e-13	4.28526e-09	0.904	0.886
ENSG00000178860	MSC	5	0.358024	4.58045e-13	9.34549e-09	0.817	0.76
ENSG00000100138	SNU13	5	0.254263	4.93195e-13	1.00626e-08	0.966	0.979
ENSG00000101782	RIOK3	5	0.278152	7.49654e-13	1.52952e-08	0.861	0.803
ENSG00000115009	CCL20	5	0.855321	1.00708e-12	2.05474e-08	0.406	0.252
ENSG00000085231	AK6	5	0.477153	1.57342e-12	3.21025e-08	0.898	0.874
ENSG00000059769	DNAJC25	5	0.330653	2.18722e-12	4.46259e-08	0.684	0.588
ENSG00000149948	HMGA2	5	0.280317	2.44933e-12	4.99736e-08	0.783	0.779
ENSG00000198901	PRC1	5	-0.26066	2.61791e-12	5.34132e-08	0.099	0.257
ENSG00000132823	OSER1	5	0.511806	2.64514e-12	5.39687e-08	0.768	0.696
ENSG00000108179	PPIF	5	0.424473	3.85005e-12	7.85527e-08	0.827	0.764
ENSG00000145632	PLK2	5	0.408708	4.878e-12	9.95259e-08	0.44	0.301
ENSG00000133398	MED10	5	0.345421	6.03482e-12	1.23128e-07	0.901	0.912
ENSG00000100526	CDKN3	5	-0.256432	6.44047e-12	1.31405e-07	0.102	0.261
ENSG00000126368	NR1D1	5	0.322221	1.19774e-11	2.44375e-07	0.399	0.251
ENSG00000165782	TMEM55B	5	0.258292	2.44953e-11	4.99777e-07	0.632	0.52
ENSG00000163636	PSMD6	5	0.324497	2.74881e-11	5.60839e-07	0.929	0.89
ENSG00000134107	BHLHE40	5	0.360613	5.01249e-11	1.0227e-06	0.65	0.526
ENSG00000120742	SERP1	5	0.283616	7.58455e-11	1.54748e-06	0.966	0.984
ENSG00000132329	RAMP1	5	-0.252885	1.36993e-10	2.79508e-06	0.461	0.612
ENSG00000198840	MT-ND3	5	0.264996	1.58128e-10	3.22628e-06	0.988	0.991
ENSG00000023909	GCLM	5	0.337534	2.94013e-10	5.99874e-06	0.799	0.752
ENSG00000189266	PNRC2	5	0.308225	3.03682e-10	6.19603e-06	0.811	0.731
ENSG00000088325	TPX2	5	-0.256976	4.0859e-10	8.33646e-06	0.13	0.274
ENSG00000232112	TMA7	5	0.269668	4.58961e-10	9.36418e-06	0.985	0.99
ENSG00000178913	TAF7	5	0.320625	5.17976e-10	1.05683e-05	0.879	0.858
ENSG00000113811	SELK	5	0.599779	5.33268e-10	1.08803e-05	0.972	0.966
ENSG00000141682	PMAIP1	5	0.816998	6.03375e-10	1.23107e-05	0.387	0.243
ENSG00000166920	C15orf48	5	0.564041	7.97066e-10	1.62625e-05	0.644	0.593
ENSG00000028277	POU2F2	5	0.273336	1.03073e-09	2.10299e-05	0.632	0.535
ENSG00000122257	RBBP6	5	0.25107	1.31464e-09	2.68227e-05	0.836	0.789
ENSG00000137331	IER3	5	0.38809	1.43844e-09	2.93484e-05	0.988	0.99
ENSG00000162385	MAGOH	5	0.290001	1.54293e-09	3.14804e-05	0.889	0.889
ENSG00000137947	GTF2B	5	0.291421	1.8675e-09	3.81026e-05	0.842	0.814
ENSG00000100591	AHSA1	5	0.27064	2.04773e-09	4.17799e-05	0.913	0.905
ENSG00000115541	HSPE1	5	0.348108	2.12e-09	4.32543e-05	0.966	0.98
ENSG00000143322	ABL2	5	0.294951	3.29532e-09	6.72345e-05	0.749	0.651
ENSG00000159720	ATP6V0D1	5	0.295722	3.89849e-09	7.95408e-05	0.923	0.914
ENSG00000139289	PHLDA1	5	0.317071	4.04838e-09	8.25991e-05	0.885	0.865
ENSG00000167553	TUBA1C	5	-0.254391	4.63903e-09	9.46501e-05	0.907	0.954
ENSG00000023608	SNAPC1	5	0.28023	4.81547e-09	9.825e-05	0.873	0.865
ENSG00000101654	RNMT	5	0.251392	4.94746e-09	0.000100943	0.876	0.885
ENSG00000123395	ATG101	5	0.345218	5.33564e-09	0.000108863	0.907	0.92
ENSG00000197061	HIST1H4C	5	-0.355195	6.39062e-09	0.000130388	0.762	0.87
ENSG00000143256	PFDN2	5	0.391283	1.0208e-08	0.000208274	0.978	0.972
ENSG00000184205	TSPYL2	5	0.294943	1.25397e-08	0.000255847	0.616	0.528
ENSG00000065548	ZC3H15	5	0.275945	1.66563e-08	0.000339838	0.941	0.956
ENSG00000120616	EPC1	5	0.588287	3.48669e-08	0.00071139	0.768	0.694
ENSG00000163950	SLBP	5	0.282031	4.13992e-08	0.000844668	0.845	0.831
ENSG00000112773	FAM46A	5	0.260838	4.25178e-08	0.000867492	0.833	0.807
ENSG00000148344	PTGES	5	0.442588	8.82431e-08	0.00180042	0.82	0.897
ENSG00000198431	TXNRD1	5	0.305522	1.15201e-07	0.00235044	0.864	0.926
ENSG00000131051	RBM39	5	0.262645	1.17759e-07	0.00240263	0.95	0.968
ENSG00000132475	H3F3B	5	0.256999	1.37024e-07	0.0027957	1	0.991
ENSG00000197976	AKAP17A	5	0.330411	1.72493e-07	0.00351938	0.632	0.557
ENSG00000095380	NANS	5	0.266858	2.56271e-07	0.0052287	0.889	0.906
ENSG00000251562	MALAT1	5	0.30081	3.37177e-07	0.00687943	0.997	0.996
ENSG00000044574	HSPA5	5	0.343787	5.38573e-07	0.0109885	0.966	0.98
ENSG00000133773	CCDC59	5	0.284212	5.79284e-07	0.0118191	0.882	0.861
ENSG00000162642	C1orf52	5	0.390538	6.82718e-07	0.0139295	0.83	0.803
ENSG00000091164	TXNL1	5	0.255941	7.13744e-07	0.0145625	0.95	0.958
ENSG00000148926	ADM	5	0.361614	8.18417e-07	0.0166982	0.567	0.473
ENSG00000173575	CHD2	5	0.268932	1.82932e-06	0.0373235	0.765	0.735
ENSG00000220205	VAMP2	5	0.38276	4.04376e-06	0.0825048	0.879	0.864
ENSG00000198763	MT-ND2	5	0.422605	4.89339e-06	0.0998399	0.981	0.988
ENSG00000197019	SERTAD1	5	0.348283	5.5108e-06	0.112437	0.765	0.725
ENSG00000155090	KLF10	5	0.323742	6.72798e-06	0.137271	0.709	0.642
ENSG00000115758	ODC1	5	0.451622	7.33485e-06	0.149653	0.786	0.73
ENSG00000123136	DDX39A	5	0.276449	8.97815e-06	0.183181	0.656	0.563
ENSG00000206573	THUMPD3-AS1	5	0.324239	8.98201e-06	0.18326	0.861	0.847
ENSG00000176170	SPHK1	5	0.273604	9.93562e-06	0.202717	0.802	0.729
ENSG00000140836	ZFHX3	5	0.255008	1.01639e-05	0.207374	0.56	0.465
ENSG00000169612	FAM103A1	5	0.256158	1.07648e-05	0.219635	0.879	0.863
ENSG00000204388	HSPA1B	5	0.418494	1.14207e-05	0.233016	0.368	0.285
ENSG00000165494	PCF11	5	0.423248	1.47811e-05	0.301579	0.542	0.451
ENSG00000187837	HIST1H1C	5	0.315286	1.87952e-05	0.383477	0.675	0.677
ENSG00000134057	CCNB1	5	-0.35088	2.62764e-05	0.536118	0.251	0.34
ENSG00000171223	JUNB	5	0.515029	3.9725e-05	0.81051	0.932	0.945
ENSG00000197747	S100A10	5	0.274348	4.3593e-05	0.889427	0.913	0.897
ENSG00000117616	RSRP1	5	0.315289	0.000133251	1	0.879	0.859
ENSG00000115128	SF3B6	5	0.345258	0.000154847	1	0.969	0.978
ENSG00000164611	PTTG1	5	-0.506613	0.000367599	1	0.693	0.714
ENSG00000073756	PTGS2	5	0.330596	0.000417222	1	0.619	0.574
ENSG00000100219	XBP1	5	0.417635	0.000851958	1	0.944	0.967
ENSG00000185222	WBP5	5	0.288361	0.00215646	1	0.957	0.971
ENSG00000051108	HERPUD1	5	0.305694	0.0033484	1	0.957	0.961
ENSG00000108848	LUC7L3	5	0.25836	0.00758219	1	0.935	0.95
ENSG00000008018	PSMB1	6	-1.08358	1.12566e-168	2.29669e-164	0.718	0.984
ENSG00000117450	PRDX1	6	-1.17056	2.06591e-161	4.21508e-157	0.773	0.989
ENSG00000099341	PSMD8	6	-0.853476	9.44091e-160	1.92623e-155	0.731	0.986
ENSG00000149925	ALDOA	6	-0.86184	6.78189e-159	1.38371e-154	0.987	0.995
ENSG00000150991	UBC	6	-1.11202	1.25601e-157	2.56265e-153	0.893	0.992
ENSG00000170315	UBB	6	-0.929988	2.60416e-155	5.31327e-151	0.935	0.991
ENSG00000106028	SSBP1	6	-0.876503	3.03394e-155	6.19015e-151	0.498	0.978
ENSG00000142507	PSMB6	6	-0.860989	6.197e-155	1.26437e-150	0.55	0.981
ENSG00000051523	CYBA	6	-1.05093	2.99811e-150	6.11704e-146	0.816	0.981
ENSG00000084207	GSTP1	6	-0.765259	1.71615e-149	3.50145e-145	0.951	0.993
ENSG00000113558	SKP1	6	-0.752801	2.44574e-149	4.99004e-145	0.896	0.99
ENSG00000167815	PRDX2	6	-0.898725	7.49425e-149	1.52905e-144	0.741	0.981
ENSG00000100804	PSMB5	6	-0.788385	3.614e-146	7.37364e-142	0.731	0.983
ENSG00000277791	PSMB3	6	-0.797505	4.42043e-146	9.01901e-142	0.505	0.978
ENSG00000166794	PPIB	6	-0.940497	7.10847e-146	1.45034e-141	0.955	0.99
ENSG00000092841	MYL6	6	-1.0239	9.35181e-144	1.90805e-139	0.99	0.997
ENSG00000135404	CD63	6	-0.749283	9.67794e-143	1.97459e-138	0.997	0.994
ENSG00000105669	COPE	6	-0.750381	4.11682e-142	8.39955e-138	0.728	0.984
ENSG00000172757	CFL1	6	-0.744835	2.3569e-140	4.80877e-136	0.984	0.994
ENSG00000134333	LDHA	6	-0.91919	3.84391e-139	7.84272e-135	0.99	0.996
ENSG00000150459	SAP18	6	-0.71597	3.60804e-138	7.36148e-134	0.712	0.985
ENSG00000074800	ENO1	6	-0.954995	7.46729e-138	1.52355e-133	0.958	0.991
ENSG00000101608	MYL12A	6	-0.906773	1.77183e-137	3.61507e-133	0.964	0.993
ENSG00000014641	MDH1	6	-0.697177	1.96833e-137	4.01598e-133	0.43	0.969
ENSG00000166710	B2M	6	-0.926177	3.56119e-137	7.26589e-133	1	0.998
ENSG00000129562	DAD1	6	-0.743992	7.60297e-137	1.55123e-132	0.848	0.988
ENSG00000118680	MYL12B	6	-0.734426	1.79797e-135	3.6684e-131	0.913	0.989
ENSG00000100567	PSMA3	6	-0.679718	4.16027e-133	8.48819e-129	0.463	0.972
ENSG00000068697	LAPTM4A	6	-0.699102	6.60629e-133	1.34788e-128	0.806	0.985
ENSG00000111229	ARPC3	6	-0.653543	1.11156e-132	2.26791e-128	0.942	0.988
ENSG00000086062	B4GALT1	6	0.899974	8.08416e-132	1.64941e-127	0.984	0.965
ENSG00000105379	ETFB	6	-0.712117	1.03122e-131	2.10399e-127	0.599	0.974
ENSG00000126457	PRMT1	6	-0.716825	2.08881e-131	4.2618e-127	0.534	0.978
ENSG00000126067	PSMB2	6	-0.683817	3.713e-130	7.57563e-126	0.605	0.98
ENSG00000204525	HLA-C	6	-0.815849	8.70992e-129	1.77709e-124	0.893	0.988
ENSG00000198467	TPM2	6	-0.947419	2.93713e-128	5.99263e-124	1	0.995
ENSG00000100911	PSME2	6	-0.695538	4.32697e-128	8.82831e-124	0.524	0.979
ENSG00000148834	GSTO1	6	-0.815949	1.08501e-127	2.21374e-123	0.871	0.986
ENSG00000102144	PGK1	6	-0.847578	1.39985e-127	2.85612e-123	0.926	0.988
ENSG00000118363	SPCS2	6	-0.657816	1.97932e-127	4.03841e-123	0.599	0.978
ENSG00000139644	TMBIM6	6	-0.634405	1.40664e-124	2.86997e-120	0.916	0.987
ENSG00000013275	PSMC4	6	-0.533624	1.41683e-124	2.89075e-120	0.324	0.955
ENSG00000181163	NPM1	6	-0.713163	1.23108e-123	2.51177e-119	0.968	0.993
ENSG00000023191	RNH1	6	-0.621386	1.78459e-123	3.6411e-119	0.621	0.976
ENSG00000102316	MAGED2	6	-0.699752	2.18381e-123	4.45563e-119	0.576	0.974
ENSG00000111669	TPI1	6	-0.681087	2.36615e-122	4.82765e-118	0.974	0.993
ENSG00000080824	HSP90AA1	6	-0.734563	3.39304e-121	6.92282e-117	0.919	0.99
ENSG00000163956	LRPAP1	6	-0.642355	2.5119e-120	5.12502e-116	0.576	0.974
ENSG00000166741	NNMT	6	-0.971522	3.37412e-119	6.88422e-115	0.848	0.984
ENSG00000165629	ATP5C1	6	-0.620456	3.53627e-119	7.21505e-115	0.673	0.976
ENSG00000079246	XRCC5	6	-0.654018	4.12253e-119	8.41119e-115	0.712	0.978
ENSG00000168374	ARF4	6	-0.587821	7.52792e-119	1.53592e-114	0.926	0.989
ENSG00000244038	DDOST	6	-0.62902	7.1165e-118	1.45198e-113	0.683	0.978
ENSG00000150753	CCT5	6	-0.647274	8.44964e-118	1.72398e-113	0.476	0.965
ENSG00000213719	CLIC1	6	-0.659036	9.58173e-118	1.95496e-113	0.903	0.987
ENSG00000126709	IFI6	6	-0.810768	1.02263e-117	2.08648e-113	0.981	0.989
ENSG00000110955	ATP5B	6	-0.594692	1.97169e-117	4.02283e-113	0.812	0.983
ENSG00000125835	SNRPB	6	-0.679202	8.67593e-117	1.77015e-112	0.647	0.982
ENSG00000107223	EDF1	6	-0.581078	1.02828e-116	2.098e-112	0.864	0.986
ENSG00000182718	ANXA2	6	-1.01905	3.18905e-116	6.50662e-112	0.893	0.989
ENSG00000177156	TALDO1	6	-0.684479	2.21105e-115	4.51121e-111	0.735	0.978
ENSG00000132341	RAN	6	-0.713809	1.27318e-114	2.59766e-110	0.877	0.989
ENSG00000132963	POMP	6	-0.584197	1.38199e-114	2.81968e-110	0.948	0.989
ENSG00000196262	PPIA	6	-0.534801	2.196e-114	4.48051e-110	0.99	0.993
ENSG00000135046	ANXA1	6	-1.21705	2.40936e-114	4.91582e-110	0.767	0.978
ENSG00000156261	CCT8	6	-0.584393	5.51903e-114	1.12605e-109	0.647	0.977
ENSG00000181350	LRRC75A	6	0.853971	5.88841e-114	1.20141e-109	0.883	0.564
ENSG00000146701	MDH2	6	-0.562814	1.13376e-113	2.31321e-109	0.754	0.981
ENSG00000143198	MGST3	6	-0.619534	2.15149e-113	4.38969e-109	0.764	0.981
ENSG00000084623	EIF3I	6	-0.586432	2.93777e-113	5.99393e-109	0.728	0.981
ENSG00000136930	PSMB7	6	-0.572567	8.39087e-113	1.71199e-108	0.709	0.98
ENSG00000106588	PSMA2	6	-0.564271	2.86611e-112	5.84772e-108	0.511	0.975
ENSG00000175166	PSMD2	6	-0.654636	4.34042e-111	8.85577e-107	0.696	0.981
ENSG00000158864	NDUFS2	6	-0.509468	8.44523e-111	1.72308e-106	0.414	0.958
ENSG00000186010	NDUFA13	6	-0.592096	1.66038e-110	3.38767e-106	0.67	0.981
ENSG00000168653	NDUFS5	6	-0.566601	5.30842e-110	1.08308e-105	0.942	0.988
ENSG00000044574	HSPA5	6	-0.760351	1.09361e-108	2.23129e-104	0.887	0.985
ENSG00000116209	TMEM59	6	-0.641863	3.74516e-108	7.64124e-104	0.893	0.986
ENSG00000143870	PDIA6	6	-0.585584	1.35027e-107	2.75496e-103	0.939	0.986
ENSG00000172172	MRPL13	6	-0.483639	1.60497e-107	3.27462e-103	0.379	0.952
ENSG00000086065	CHMP5	6	-0.534884	1.80669e-107	3.68619e-103	0.605	0.976
ENSG00000141543	EIF4A3	6	-0.391117	2.46448e-107	5.02827e-103	0.217	0.901
ENSG00000164111	ANXA5	6	-0.769238	2.73289e-107	5.57592e-103	0.974	0.994
ENSG00000090273	NUDC	6	-0.535061	7.27965e-106	1.48527e-101	0.55	0.966
ENSG00000184840	TMED9	6	-0.58784	8.18897e-106	1.67079e-101	0.883	0.984
ENSG00000168894	RNF181	6	-0.524415	1.03476e-105	2.11121e-101	0.631	0.977
ENSG00000122705	CLTA	6	-0.51124	1.384e-105	2.82378e-101	0.874	0.986
ENSG00000102265	TIMP1	6	-1.2589	1.462e-105	2.98292e-101	0.994	0.999
ENSG00000165916	PSMC3	6	-0.49456	2.40404e-105	4.90496e-101	0.392	0.954
ENSG00000143106	PSMA5	6	-0.533635	1.01246e-104	2.06572e-100	0.638	0.976
ENSG00000041357	PSMA4	6	-0.544892	1.19682e-104	2.44187e-100	0.621	0.974
ENSG00000113387	SUB1	6	-0.519139	7.59892e-104	1.55041e-99	0.942	0.988
ENSG00000160789	LMNA	6	-0.676889	1.06059e-103	2.16392e-99	0.706	0.977
ENSG00000143621	ILF2	6	-0.54675	1.0737e-103	2.19068e-99	0.638	0.974
ENSG00000131981	LGALS3	6	-0.606493	3.2322e-103	6.59465e-99	0.388	0.944
ENSG00000170955	PRKCDBP	6	-0.691037	6.06518e-103	1.23748e-98	0.722	0.979
ENSG00000197894	ADH5	6	-0.515396	7.56414e-103	1.54331e-98	0.592	0.974
ENSG00000106333	PCOLCE	6	-0.617044	9.18904e-103	1.87484e-98	0.43	0.941
ENSG00000163468	CCT3	6	-0.553462	1.12973e-102	2.30498e-98	0.718	0.979
ENSG00000082515	MRPL22	6	-0.445437	1.30427e-102	2.6611e-98	0.346	0.951
ENSG00000188229	TUBB4B	6	-0.993678	1.97477e-102	4.02912e-98	0.547	0.956
ENSG00000178127	NDUFV2	6	-0.488522	3.03049e-102	6.1831e-98	0.903	0.984
ENSG00000100028	SNRPD3	6	-0.508824	5.80969e-102	1.18535e-97	0.612	0.974
ENSG00000095380	NANS	6	-0.441575	2.7023e-101	5.51351e-97	0.324	0.936
ENSG00000142552	RCN3	6	-0.616523	2.78764e-101	5.68763e-97	0.767	0.974
ENSG00000142227	EMP3	6	-0.595722	3.44109e-101	7.02085e-97	0.828	0.985
ENSG00000118705	RPN2	6	-0.535056	2.03853e-100	4.15922e-96	0.825	0.979
ENSG00000184432	COPB2	6	-0.519394	2.54332e-100	5.18913e-96	0.676	0.974
ENSG00000180879	SSR4	6	-0.538505	5.76084e-100	1.17538e-95	0.939	0.986
ENSG00000160752	FDPS	6	-0.600771	7.61237e-100	1.55315e-95	0.534	0.965
ENSG00000111716	LDHB	6	-0.571213	2.14559e-99	4.37765e-95	0.88	0.984
ENSG00000181610	MRPS23	6	-0.410717	7.14012e-99	1.4568e-94	0.346	0.94
ENSG00000138029	HADHB	6	-0.46854	8.25942e-99	1.68517e-94	0.437	0.964
ENSG00000100764	PSMC1	6	-0.465529	1.03284e-98	2.10731e-94	0.463	0.962
ENSG00000120265	PCMT1	6	-0.443355	1.29492e-98	2.64202e-94	0.395	0.94
ENSG00000123131	PRDX4	6	-0.559166	1.60983e-98	3.28453e-94	0.909	0.984
ENSG00000065518	NDUFB4	6	-0.530255	3.53056e-98	7.2034e-94	0.874	0.985
ENSG00000139684	ESD	6	-0.491817	4.4994e-98	9.18013e-94	0.524	0.963
ENSG00000229117	RPL41	6	0.324387	7.16966e-98	1.46283e-93	1	0.997
ENSG00000117592	PRDX6	6	-0.614746	8.07112e-98	1.64675e-93	0.935	0.989
ENSG00000105404	RABAC1	6	-0.486333	6.47757e-97	1.32162e-92	0.968	0.985
ENSG00000023318	ERP44	6	-0.410259	8.0659e-97	1.64569e-92	0.317	0.941
ENSG00000134153	EMC7	6	-0.505525	1.12904e-95	2.30358e-91	0.657	0.976
ENSG00000137818	RPLP1	6	0.332087	2.02267e-95	4.12686e-91	1	0.998
ENSG00000104823	ECH1	6	-0.509185	5.42801e-95	1.10748e-90	0.528	0.961
ENSG00000004779	NDUFAB1	6	-0.502041	1.00104e-94	2.04242e-90	0.838	0.982
ENSG00000166226	CCT2	6	-0.535781	2.41339e-93	4.92405e-89	0.663	0.974
ENSG00000136156	ITM2B	6	-0.60452	1.01646e-92	2.07389e-88	0.961	0.987
ENSG00000089157	RPLP0	6	0.455808	1.07472e-92	2.19275e-88	0.994	0.994
ENSG00000135624	CCT7	6	-0.477736	1.91705e-92	3.91136e-88	0.534	0.966
ENSG00000196655	TRAPPC4	6	-0.368682	1.92063e-92	3.91866e-88	0.33	0.926
ENSG00000167552	TUBA1A	6	-0.938054	2.77516e-92	5.66216e-88	0.712	0.971
ENSG00000163479	SSR2	6	-0.477958	1.12036e-91	2.28587e-87	0.942	0.988
ENSG00000100387	RBX1	6	-0.477332	2.86946e-91	5.85457e-87	0.841	0.986
ENSG00000109971	HSPA8	6	-0.632256	3.45482e-91	7.04887e-87	0.88	0.983
ENSG00000111237	VPS29	6	-0.491099	5.86979e-91	1.19761e-86	0.644	0.973
ENSG00000129084	PSMA1	6	-0.46199	1.03702e-90	2.11584e-86	0.741	0.98
ENSG00000173812	EIF1	6	-0.412645	2.02646e-90	4.13459e-86	0.994	0.996
ENSG00000171155	C1GALT1C1	6	-0.3669	2.06379e-90	4.21075e-86	0.175	0.846
ENSG00000075415	SLC25A3	6	-0.418816	4.06909e-90	8.30217e-86	0.981	0.989
ENSG00000124562	SNRPC	6	-0.425717	1.05895e-89	2.16057e-85	0.443	0.96
ENSG00000151465	CDC123	6	-0.379631	1.09027e-89	2.22448e-85	0.385	0.941
ENSG00000130508	PXDN	6	0.60732	1.16909e-89	2.38529e-85	0.994	0.975
ENSG00000139180	NDUFA9	6	-0.304949	1.39496e-89	2.84614e-85	0.259	0.899
ENSG00000122545	SEPT7	6	-0.512401	1.83939e-89	3.7529e-85	0.819	0.983
ENSG00000196419	XRCC6	6	-0.47011	2.24058e-89	4.57145e-85	0.547	0.967
ENSG00000164934	DCAF13	6	-0.375406	3.77426e-89	7.70063e-85	0.337	0.919
ENSG00000103035	PSMD7	6	-0.476078	4.80393e-89	9.80145e-85	0.66	0.975
ENSG00000143256	PFDN2	6	-0.506214	5.19243e-89	1.05941e-84	0.77	0.983
ENSG00000104412	EMC2	6	-0.33118	6.65968e-89	1.35877e-84	0.243	0.882
ENSG00000198804	MT-CO1	6	0.463339	1.7464e-88	3.56319e-84	0.997	0.994
ENSG00000167004	PDIA3	6	-0.435692	1.99819e-88	4.07691e-84	0.955	0.984
ENSG00000168036	CTNNB1	6	0.634105	3.18773e-88	6.50393e-84	0.955	0.946
ENSG00000140740	UQCRC2	6	-0.407751	4.36942e-88	8.91494e-84	0.447	0.96
ENSG00000198786	MT-ND5	6	0.606101	9.71347e-88	1.98184e-83	0.974	0.982
ENSG00000127884	ECHS1	6	-0.43352	1.49496e-87	3.05017e-83	0.563	0.968
ENSG00000163430	FSTL1	6	0.561483	1.53277e-87	3.12731e-83	0.997	0.98
ENSG00000206503	HLA-A	6	-0.588945	1.64761e-87	3.36162e-83	0.948	0.99
ENSG00000169919	GUSB	6	-0.280118	1.76321e-87	3.59748e-83	0.123	0.777
ENSG00000067225	PKM	6	-0.427313	3.56119e-87	7.2659e-83	0.981	0.994
ENSG00000145050	MANF	6	-0.587776	7.5167e-87	1.53363e-82	0.741	0.978
ENSG00000182670	TTC3	6	0.52437	9.36521e-87	1.91078e-82	0.968	0.98
ENSG00000115875	SRSF7	6	-0.553598	9.42557e-87	1.9231e-82	0.524	0.963
ENSG00000111639	MRPL51	6	-0.442163	9.94053e-87	2.02817e-82	0.9	0.986
ENSG00000162385	MAGOH	6	-0.374737	1.22218e-86	2.49361e-82	0.33	0.919
ENSG00000099797	TECR	6	-0.421984	2.16948e-86	4.42638e-82	0.46	0.962
ENSG00000072778	ACADVL	6	-0.450563	2.51828e-86	5.13805e-82	0.77	0.98
ENSG00000137547	MRPL15	6	-0.40393	2.66316e-86	5.43365e-82	0.401	0.938
ENSG00000000419	DPM1	6	-0.349922	5.36335e-86	1.09428e-81	0.317	0.918
ENSG00000140319	SRP14	6	-0.44561	8.54807e-86	1.74406e-81	0.971	0.993
ENSG00000161057	PSMC2	6	-0.359478	1.01649e-85	2.07395e-81	0.34	0.924
ENSG00000100519	PSMC6	6	-0.406003	1.2534e-85	2.55731e-81	0.505	0.955
ENSG00000116752	BCAS2	6	-0.320216	1.8367e-85	3.74743e-81	0.269	0.89
ENSG00000115128	SF3B6	6	-0.450634	4.1212e-85	8.40848e-81	0.848	0.984
ENSG00000136522	MRPL47	6	-0.416535	4.79262e-85	9.77838e-81	0.498	0.959
ENSG00000151366	NDUFC2	6	-0.454462	5.04481e-85	1.02929e-80	0.877	0.987
ENSG00000096384	HSP90AB1	6	-0.59439	5.87682e-85	1.19905e-80	0.874	0.985
ENSG00000086061	DNAJA1	6	-0.525135	9.66557e-85	1.97207e-80	0.702	0.977
ENSG00000232119	MCTS1	6	-0.409458	1.03539e-84	2.1125e-80	0.524	0.955
ENSG00000265241	RBM8A	6	-0.453565	5.07309e-84	1.03506e-79	0.696	0.975
ENSG00000074842	MYDGF	6	-0.463791	6.24397e-84	1.27396e-79	0.971	0.99
ENSG00000002549	LAP3	6	-0.355926	2.98171e-83	6.08358e-79	0.34	0.906
ENSG00000111057	KRT18	6	-0.825907	5.16279e-83	1.05336e-78	0.722	0.977
ENSG00000001036	FUCA2	6	-0.41344	5.33288e-83	1.08807e-78	0.511	0.954
ENSG00000137947	GTF2B	6	-0.286103	5.71993e-83	1.16704e-78	0.207	0.849
ENSG00000111775	COX6A1	6	-0.447094	5.95294e-83	1.21458e-78	0.877	0.985
ENSG00000241468	ATP5J2	6	-0.464909	7.62078e-83	1.55487e-78	0.848	0.987
ENSG00000154518	ATP5G3	6	-0.453998	9.2902e-83	1.89548e-78	0.903	0.987
ENSG00000108654	DDX5	6	-0.469184	1.24139e-82	2.53281e-78	0.9	0.985
[truncated: 1,558 more rows]

## Sheet: SCLCs
Gene	Gene_name	cluster	avg_logFC	p_val	p_val_adj	pct.1	pct.2
ENSG00000123496	IL13RA2	0	0.875729	1.05921e-238	2.11991e-234	0.947	0.614
ENSG00000115461	IGFBP5	0	0.78098	5.53831e-187	1.10844e-182	0.999	0.958
ENSG00000104368	PLAT	0	0.818094	1.15002e-174	2.30165e-170	0.998	0.898
ENSG00000069011	PITX1	0	0.607144	2.17986e-170	4.36278e-166	0.984	0.797
ENSG00000106366	SERPINE1	0	-1.83167	1.62793e-165	3.25813e-161	0.474	0.755
ENSG00000064042	LIMCH1	0	0.45266	8.13579e-165	1.6283e-160	0.929	0.634
ENSG00000111275	ALDH2	0	0.471383	1.44357e-159	2.88917e-155	0.981	0.811
ENSG00000255112	CHMP1B	0	0.633268	3.22662e-156	6.45777e-152	0.971	0.864
ENSG00000118526	TCF21	0	0.555002	2.59672e-149	5.19708e-145	0.771	0.464
ENSG00000204397	CARD16	0	0.6422	6.87789e-149	1.37654e-144	0.751	0.469
ENSG00000086696	HSD17B2	0	0.503049	6.95151e-149	1.39128e-144	0.994	0.823
ENSG00000153234	NR4A2	0	0.436962	1.61973e-148	3.24173e-144	0.868	0.539
ENSG00000154188	ANGPT1	0	0.419099	1.26624e-141	2.53426e-137	0.913	0.674
ENSG00000159167	STC1	0	0.589104	5.134e-139	1.02752e-134	0.997	0.933
ENSG00000133639	BTG1	0	0.431873	2.50986e-125	5.02324e-121	0.996	0.945
ENSG00000108107	RPL28	0	0.307275	2.62016e-121	5.244e-117	1	0.991
ENSG00000269893	SNHG8	0	0.386902	8.98417e-121	1.79809e-116	0.974	0.879
ENSG00000066583	ISOC1	0	0.302553	1.11091e-120	2.22337e-116	0.861	0.649
ENSG00000226742	HSBP1L1	0	0.28406	1.27286e-117	2.5475e-113	0.955	0.813
ENSG00000134198	TSPAN2	0	0.321942	1.48521e-108	2.9725e-104	0.926	0.69
ENSG00000100644	HIF1A	0	-0.384798	1.00588e-101	2.01317e-97	0.97	0.958
ENSG00000163739	CXCL1	0	0.43983	1.99502e-101	3.99284e-97	1	0.999
ENSG00000137752	CASP1	0	0.319841	3.32536e-101	6.65538e-97	0.707	0.451
ENSG00000119938	PPP1R3C	0	0.357513	3.02922e-100	6.06268e-96	0.761	0.507
ENSG00000168679	SLC16A4	0	0.334804	4.67338e-97	9.3533e-93	0.715	0.459
ENSG00000134363	FST	0	0.369412	7.69317e-97	1.53971e-92	0.988	0.878
ENSG00000115414	FN1	0	-1.06792	1.17709e-96	2.35582e-92	0.972	0.945
ENSG00000152377	SPOCK1	0	-0.373341	7.05338e-94	1.41166e-89	0.494	0.727
ENSG00000182118	FAM89A	0	0.306755	7.8484e-94	1.57078e-89	0.891	0.711
ENSG00000102802	MEDAG	0	-0.785883	4.37901e-93	8.76415e-89	0.331	0.6
ENSG00000163359	COL6A3	0	-0.697489	2.4298e-92	4.863e-88	0.224	0.513
ENSG00000120875	DUSP4	0	0.310494	1.09341e-89	2.18836e-85	0.717	0.458
ENSG00000103888	CEMIP	0	0.444797	1.93823e-89	3.87916e-85	0.965	0.83
ENSG00000154556	SORBS2	0	0.259379	3.52363e-89	7.0522e-85	0.737	0.479
ENSG00000068366	ACSL4	0	0.353708	1.30725e-87	2.61633e-83	0.994	0.946
ENSG00000123689	G0S2	0	0.740145	1.18192e-86	2.36549e-82	0.808	0.615
ENSG00000113369	ARRDC3	0	0.252802	9.96011e-86	1.99342e-81	0.884	0.713
ENSG00000101439	CST3	0	0.25587	8.71281e-85	1.74378e-80	0.999	0.951
ENSG00000113657	DPYSL3	0	-0.260362	2.7739e-83	5.55169e-79	0.192	0.471
ENSG00000182853	VMO1	0	0.305534	5.09271e-83	1.01926e-78	0.91	0.695
ENSG00000112245	PTP4A1	0	0.323498	8.49052e-83	1.69929e-78	0.972	0.888
ENSG00000131711	MAP1B	0	-0.501855	2.14586e-78	4.29471e-74	0.514	0.711
ENSG00000142669	SH3BGRL3	0	-0.426745	5.25714e-78	1.05216e-73	0.982	0.957
ENSG00000132329	RAMP1	0	0.359171	4.55356e-77	9.11349e-73	0.955	0.827
ENSG00000138448	ITGAV	0	-0.31286	2.25987e-75	4.52291e-71	0.745	0.839
ENSG00000176697	BDNF	0	0.274991	8.27076e-75	1.65531e-70	0.988	0.902
ENSG00000173706	HEG1	0	-0.484643	1.08677e-74	2.17506e-70	0.586	0.745
ENSG00000196562	SULF2	0	-0.255219	1.2815e-74	2.5648e-70	0.235	0.496
ENSG00000175183	CSRP2	0	0.33893	1.7246e-73	3.45161e-69	0.945	0.846
ENSG00000166923	GREM1	0	-1.14483	3.36794e-73	6.74059e-69	0.324	0.546
ENSG00000136156	ITM2B	0	0.254596	7.70778e-73	1.54264e-68	0.997	0.953
ENSG00000100097	LGALS1	0	-0.87084	1.46024e-72	2.92252e-68	0.977	0.967
ENSG00000106799	TGFBR1	0	0.263599	2.20073e-72	4.40454e-68	0.981	0.864
ENSG00000140416	TPM1	0	-0.94283	2.84012e-72	5.68421e-68	0.955	0.954
ENSG00000117318	ID3	0	0.398417	2.63708e-70	5.27784e-66	0.99	0.944
ENSG00000130635	COL5A1	0	-0.337184	2.2808e-66	4.56479e-62	0.539	0.712
ENSG00000002586	CD99	0	-0.272963	1.0607e-65	2.12289e-61	0.986	0.938
ENSG00000071282	LMCD1	0	-0.412447	1.70944e-64	3.42128e-60	0.387	0.597
ENSG00000173457	PPP1R14B	0	-0.31287	2.38323e-64	4.76979e-60	0.933	0.93
ENSG00000167460	TPM4	0	-0.360815	4.4664e-64	8.93905e-60	0.99	0.964
ENSG00000150093	ITGB1	0	-0.419616	6.62808e-64	1.32654e-59	0.999	0.953
ENSG00000115457	IGFBP2	0	0.542503	1.00653e-61	2.01447e-57	0.487	0.273
ENSG00000133110	POSTN	0	-0.811436	1.98394e-61	3.97066e-57	0.441	0.63
ENSG00000100739	BDKRB1	0	0.309873	1.38774e-58	2.77742e-54	0.977	0.862
ENSG00000170955	PRKCDBP	0	-0.38398	1.4463e-56	2.89462e-52	0.669	0.779
ENSG00000182752	PAPPA	0	-0.475701	7.67866e-56	1.53681e-51	0.959	0.942
ENSG00000163734	CXCL3	0	0.451723	1.37728e-55	2.75649e-51	0.973	0.906
ENSG00000026025	VIM	0	-0.501458	8.80219e-54	1.76167e-49	0.995	0.975
ENSG00000108691	CCL2	0	0.605618	1.54661e-53	3.09538e-49	0.8	0.653
ENSG00000177697	CD151	0	-0.256592	2.78213e-53	5.56815e-49	0.907	0.896
ENSG00000196924	FLNA	0	-0.448894	2.95421e-53	5.91256e-49	0.913	0.911
ENSG00000149591	TAGLN	0	-1.51932	3.97553e-53	7.95662e-49	0.679	0.777
ENSG00000157227	MMP14	0	-0.307654	4.88539e-51	9.77761e-47	0.562	0.705
ENSG00000178922	HYI	0	-0.269079	7.65437e-51	1.53195e-46	0.537	0.698
ENSG00000146674	IGFBP3	0	0.304179	9.17073e-51	1.83543e-46	0.902	0.756
ENSG00000140379	BCL2A1	0	0.278635	1.40993e-50	2.82183e-46	0.785	0.573
ENSG00000163171	CDC42EP3	0	-0.33536	3.99783e-50	8.00125e-46	0.392	0.567
ENSG00000092841	MYL6	0	-0.337831	9.56981e-50	1.9153e-45	0.996	0.986
ENSG00000154277	UCHL1	0	-0.42987	5.63276e-49	1.12734e-44	0.785	0.826
ENSG00000095752	IL11	0	0.274022	2.77397e-48	5.55182e-44	0.985	0.945
ENSG00000182871	COL18A1	0	0.337675	4.55034e-46	9.10706e-42	0.804	0.697
ENSG00000125968	ID1	0	0.276156	1.17275e-45	2.34715e-41	0.958	0.85
ENSG00000106211	HSPB1	0	-0.50749	2.10772e-45	4.21839e-41	0.849	0.876
ENSG00000119900	OGFRL1	0	0.275522	2.50859e-45	5.02069e-41	0.875	0.787
ENSG00000075624	ACTB	0	-0.521737	7.81536e-45	1.56417e-40	0.996	0.985
ENSG00000125868	DSTN	0	-0.269984	1.20372e-44	2.40913e-40	0.994	0.966
ENSG00000143387	CTSK	0	0.259608	1.29465e-44	2.59112e-40	0.725	0.546
ENSG00000072110	ACTN1	0	-0.323243	1.30909e-44	2.62001e-40	0.928	0.923
ENSG00000041982	TNC	0	-0.267648	2.29434e-44	4.59189e-40	0.093	0.272
ENSG00000144810	COL8A1	0	0.390566	2.4696e-44	4.94265e-40	0.887	0.797
ENSG00000078098	FAP	0	-0.299579	4.0768e-43	8.15931e-39	0.746	0.823
ENSG00000035862	TIMP2	0	-0.268144	6.4481e-43	1.29052e-38	0.959	0.924
ENSG00000113140	SPARC	0	-0.521319	1.69458e-42	3.39153e-38	0.953	0.919
ENSG00000245532	NEAT1	0	-0.615758	1.70559e-41	3.41356e-37	0.999	0.957
ENSG00000142156	COL6A1	0	-0.537117	1.81935e-41	3.64125e-37	0.794	0.829
ENSG00000167552	TUBA1A	0	-0.444291	3.38655e-41	6.77783e-37	0.742	0.818
ENSG00000164647	STEAP1	0	-0.277464	4.69022e-41	9.38701e-37	0.195	0.374
ENSG00000125538	IL1B	0	0.27018	1.47021e-40	2.94248e-36	0.991	0.952
ENSG00000129116	PALLD	0	-0.315991	1.54342e-40	3.089e-36	0.861	0.884
ENSG00000121039	RDH10	0	0.299839	2.19416e-40	4.39138e-36	0.59	0.444
ENSG00000142173	COL6A2	0	-0.499435	9.56203e-40	1.91374e-35	0.915	0.91
ENSG00000101335	MYL9	0	-0.737139	9.70534e-40	1.94243e-35	0.85	0.866
ENSG00000169715	MT1E	0	0.284264	1.41076e-39	2.82349e-35	0.971	0.91
ENSG00000170558	CDH2	0	-0.269252	1.04533e-38	2.09212e-34	0.811	0.839
ENSG00000163735	CXCL5	0	0.308811	1.63769e-36	3.27767e-32	0.95	0.881
ENSG00000176845	METRNL	0	-0.254297	4.74622e-36	9.49909e-32	0.843	0.871
ENSG00000135919	SERPINE2	0	-0.889525	1.9043e-35	3.81127e-31	0.938	0.916
ENSG00000163191	S100A11	0	-0.310833	3.19788e-35	6.40024e-31	0.994	0.965
ENSG00000118515	SGK1	0	-0.283652	1.09088e-34	2.18329e-30	0.343	0.497
ENSG00000100345	MYH9	0	-0.270653	1.22855e-34	2.45883e-30	0.89	0.886
ENSG00000107796	ACTA2	0	-1.18495	2.86148e-34	5.72697e-30	0.485	0.608
ENSG00000135318	NT5E	0	-0.264333	7.0515e-32	1.41129e-27	0.526	0.649
ENSG00000144824	PHLDB2	0	-0.27627	1.57878e-31	3.15978e-27	0.682	0.77
ENSG00000251562	MALAT1	0	-0.467738	6.73664e-31	1.34827e-26	1	0.985
ENSG00000116132	PRRX1	0	-0.260494	2.98368e-30	5.97153e-26	0.414	0.559
ENSG00000185633	NDUFA4L2	0	-0.482887	1.63504e-28	3.27237e-24	0.456	0.594
ENSG00000198467	TPM2	0	-0.496343	2.17871e-28	4.36046e-24	0.998	0.989
ENSG00000196923	PDLIM7	0	-0.293808	3.46818e-28	6.94122e-24	0.773	0.807
ENSG00000204262	COL5A2	0	-0.323582	3.45586e-27	6.91656e-23	0.702	0.753
ENSG00000133657	ATP13A3	0	-0.271221	8.07386e-27	1.6159e-22	0.843	0.86
ENSG00000108821	COL1A1	0	-0.884318	4.87262e-26	9.75206e-22	0.812	0.846
ENSG00000011465	DCN	0	-0.53586	1.23659e-24	2.4749e-20	0.991	0.959
ENSG00000107165	TYRP1	0	-0.256164	2.03504e-24	4.07292e-20	0.423	0.545
ENSG00000105974	CAV1	0	-0.303234	2.62674e-24	5.25717e-20	0.268	0.396
ENSG00000168542	COL3A1	0	-0.700952	2.74676e-24	5.49736e-20	0.883	0.874
ENSG00000091986	CCDC80	0	-0.44724	3.96994e-24	7.94543e-20	0.591	0.69
ENSG00000034510	TMSB10	0	-0.270916	1.01255e-23	2.02653e-19	0.999	0.995
ENSG00000180447	GAS1	0	-0.346505	1.7631e-23	3.52866e-19	0.574	0.69
ENSG00000166147	FBN1	0	-0.276372	2.37729e-21	4.7579e-17	0.748	0.781
ENSG00000122786	CALD1	0	-0.303314	1.5575e-20	3.11718e-16	0.999	0.984
ENSG00000235162	C12orf75	0	-0.609556	9.85781e-20	1.97294e-15	0.72	0.753
ENSG00000137801	THBS1	0	-0.890352	8.30412e-19	1.66199e-14	0.689	0.732
ENSG00000122641	INHBA	0	-0.41215	5.5332e-18	1.10741e-13	0.927	0.911
ENSG00000177469	PTRF	0	-0.265601	9.38943e-18	1.8792e-13	0.83	0.816
ENSG00000172403	SYNPO2	0	-0.30975	7.06442e-17	1.41387e-12	0.334	0.435
ENSG00000150938	CRIM1	0	-0.300495	1.14265e-16	2.2869e-12	0.701	0.738
ENSG00000164171	ITGA2	0	-0.265135	2.74194e-16	5.48773e-12	0.768	0.779
ENSG00000135046	ANXA1	0	-0.284921	6.14833e-16	1.23053e-11	0.793	0.834
ENSG00000164761	TNFRSF11B	0	0.252945	8.20298e-16	1.64174e-11	0.758	0.704
ENSG00000182718	ANXA2	0	-0.401868	2.33611e-15	4.67549e-11	0.945	0.915
ENSG00000106484	MEST	0	-0.397354	3.4248e-15	6.85439e-11	0.532	0.574
ENSG00000109046	WSB1	0	-0.309879	5.54388e-15	1.10955e-10	0.876	0.881
ENSG00000095303	PTGS1	0	-0.369523	1.06257e-14	2.12663e-10	0.2	0.282
ENSG00000196611	MMP1	0	-0.981369	8.39166e-14	1.67951e-09	0.439	0.529
ENSG00000197956	S100A6	0	-0.287524	3.64675e-13	7.2986e-09	0.995	0.967
ENSG00000164692	COL1A2	0	-1.02626	6.07762e-13	1.21637e-08	0.848	0.831
ENSG00000152952	PLOD2	0	-0.257901	7.65827e-12	1.53273e-07	0.987	0.947
ENSG00000123416	TUBA1B	0	-0.360699	9.21798e-12	1.84489e-07	0.944	0.925
ENSG00000100234	TIMP3	0	-0.515945	3.4139e-11	6.83257e-07	0.556	0.627
ENSG00000156804	FBXO32	0	-0.31294	1.01198e-10	2.02538e-06	0.786	0.811
ENSG00000162892	IL24	0	-0.774815	2.45133e-10	4.9061e-06	0.184	0.258
ENSG00000145824	CXCL14	0	-0.701685	1.57304e-09	3.14829e-05	0.215	0.288
ENSG00000159176	CSRP1	0	-0.256948	5.41285e-08	0.00108333	0.893	0.877
ENSG00000134339	SAA2	0	-0.315968	4.67244e-07	0.00935142	0.393	0.457
ENSG00000170801	HTRA3	0	-0.280224	6.73848e-07	0.0134864	0.853	0.809
ENSG00000183087	GAS6	0	-0.298498	1.54692e-06	0.03096	0.896	0.875
ENSG00000173432	SAA1	0	-0.303763	3.47109e-06	0.0694704	0.658	0.687
ENSG00000072274	TFRC	0	-0.41502	6.52555e-05	1	0.785	0.793
ENSG00000065534	MYLK	0	-0.308217	0.000110558	1	0.257	0.3
ENSG00000115009	CCL20	0	0.506678	0.000205797	1	0.395	0.352
ENSG00000133048	CHI3L1	0	-0.283167	0.00125148	1	0.876	0.804
ENSG00000109321	AREG	0	-0.561545	0.00250418	1	0.308	0.344
ENSG00000135919	SERPINE2	1	1.14624	2.859e-172	5.722e-168	0.983	0.903
ENSG00000175745	NR2F1	1	0.605512	5.26789e-130	1.05432e-125	0.927	0.737
ENSG00000107165	TYRP1	1	0.411725	1.06609e-128	2.13368e-124	0.766	0.434
ENSG00000147889	CDKN2A	1	0.407472	6.84186e-119	1.36933e-114	0.854	0.63
ENSG00000116574	RHOU	1	0.283128	4.40245e-118	8.81107e-114	0.835	0.537
ENSG00000137309	HMGA1	1	0.353743	9.94529e-115	1.99045e-110	0.974	0.856
ENSG00000170801	HTRA3	1	0.411855	1.3613e-105	2.72451e-101	0.971	0.775
ENSG00000143387	CTSK	1	-0.680085	1.1214e-101	2.24437e-97	0.398	0.655
ENSG00000125148	MT2A	1	0.466519	3.9942e-99	7.99399e-95	1	0.999
ENSG00000166710	B2M	1	-0.398194	2.48542e-98	4.97433e-94	0.996	0.971
ENSG00000137809	ITGA11	1	0.283164	5.45886e-91	1.09254e-86	0.865	0.626
ENSG00000183775	KCTD16	1	0.380316	1.45405e-89	2.91014e-85	0.827	0.617
ENSG00000105825	TFPI2	1	0.566647	1.1532e-84	2.30801e-80	1	0.985
ENSG00000182752	PAPPA	1	0.385173	2.91058e-84	5.82523e-80	0.994	0.931
ENSG00000147454	SLC25A37	1	0.289202	1.36924e-83	2.74039e-79	0.97	0.881
ENSG00000181163	NPM1	1	0.261975	6.0254e-81	1.20592e-76	0.996	0.971
ENSG00000174437	ATP2A2	1	-0.40133	5.72347e-78	1.14549e-73	0.848	0.863
ENSG00000103888	CEMIP	1	-0.653803	1.61124e-76	3.22473e-72	0.803	0.887
ENSG00000164692	COL1A2	1	-1.1644	1.93392e-74	3.87055e-70	0.764	0.858
ENSG00000142089	IFITM3	1	-0.375479	1.85036e-73	3.7033e-69	0.958	0.938
ENSG00000077942	FBLN1	1	-0.335532	3.03177e-73	6.06778e-69	0.395	0.642
ENSG00000000971	CFH	1	-0.255885	4.45519e-71	8.91661e-67	0.179	0.44
ENSG00000169715	MT1E	1	0.499711	5.23658e-68	1.04805e-63	0.971	0.913
ENSG00000022267	FHL1	1	-0.40666	2.76958e-67	5.54303e-63	0.68	0.78
ENSG00000182636	NDN	1	0.262839	3.49503e-66	6.99495e-62	0.974	0.887
ENSG00000187193	MT1X	1	0.365771	2.7838e-65	5.5715e-61	0.939	0.825
ENSG00000115602	IL1RL1	1	0.583808	6.5148e-64	1.30387e-59	0.316	0.122
ENSG00000255112	CHMP1B	1	-0.584244	2.82465e-63	5.65326e-59	0.897	0.892
ENSG00000163430	FSTL1	1	-0.286375	1.3636e-62	2.7291e-58	0.962	0.931
ENSG00000073756	PTGS2	1	0.361688	2.97101e-62	5.94617e-58	0.843	0.649
ENSG00000128791	TWSG1	1	-0.258623	6.75916e-61	1.35278e-56	0.838	0.873
ENSG00000185201	IFITM2	1	-0.327618	2.35515e-60	4.71361e-56	0.82	0.879
ENSG00000102760	RGCC	1	-0.572475	2.72973e-60	5.46329e-56	0.119	0.353
ENSG00000106366	SERPINE1	1	0.372871	5.59338e-60	1.11946e-55	0.837	0.63
ENSG00000115267	IFIH1	1	0.374423	7.53037e-60	1.50713e-55	0.519	0.3
ENSG00000136997	MYC	1	0.28189	7.79921e-60	1.56093e-55	0.715	0.497
ENSG00000106484	MEST	1	0.367385	1.47571e-59	2.95348e-55	0.742	0.507
ENSG00000147872	PLIN2	1	0.361173	1.57365e-59	3.1495e-55	0.983	0.925
ENSG00000133026	MYH10	1	-0.3282	1.03387e-57	2.06918e-53	0.567	0.707
ENSG00000125730	C3	1	-0.250616	5.54504e-56	1.10978e-51	0.458	0.635
ENSG00000139329	LUM	1	0.334776	1.4511e-55	2.90424e-51	0.995	0.947
ENSG00000169908	TM4SF1	1	-0.454313	1.5806e-55	3.16342e-51	0.622	0.771
ENSG00000137033	IL33	1	0.268356	1.41695e-54	2.83588e-50	0.311	0.124
ENSG00000116729	WLS	1	0.285675	1.10942e-53	2.22039e-49	0.953	0.873
ENSG00000119938	PPP1R3C	1	-0.441634	2.75362e-53	5.5111e-49	0.434	0.619
ENSG00000118526	TCF21	1	-0.411403	3.67087e-53	7.34688e-49	0.395	0.594
ENSG00000100739	BDKRB1	1	0.310885	8.84284e-52	1.76981e-47	0.97	0.869
ENSG00000196549	MME	1	0.292747	1.55117e-51	3.1045e-47	0.95	0.869
ENSG00000025708	TYMP	1	0.253281	8.31434e-51	1.66403e-46	0.867	0.749
ENSG00000175183	CSRP2	1	-0.522981	1.28182e-50	2.56544e-46	0.86	0.877
ENSG00000125827	TMX4	1	0.397473	5.62861e-50	1.12651e-45	0.942	0.853
ENSG00000167996	FTH1	1	-0.307493	7.63387e-50	1.52784e-45	0.999	0.998
ENSG00000164442	CITED2	1	0.282439	1.17352e-49	2.34868e-45	0.925	0.815
ENSG00000101335	MYL9	1	-0.710175	1.08272e-48	2.16695e-44	0.819	0.874
ENSG00000122641	INHBA	1	0.403385	1.69962e-48	3.40162e-44	0.965	0.9
ENSG00000118523	CTGF	1	-0.702914	2.34321e-48	4.68971e-44	0.953	0.931
ENSG00000137801	THBS1	1	-1.0413	4.70126e-47	9.4091e-43	0.647	0.744
ENSG00000154553	PDLIM3	1	-0.354722	1.17769e-46	2.35703e-42	0.463	0.625
ENSG00000049323	LTBP1	1	-0.269916	1.44395e-46	2.88992e-42	0.849	0.861
ENSG00000163453	IGFBP7	1	-0.465079	3.28392e-46	6.57244e-42	0.974	0.956
ENSG00000235162	C12orf75	1	-0.665129	4.17505e-46	8.35594e-42	0.687	0.762
ENSG00000112769	LAMA4	1	-0.252982	5.71896e-46	1.14459e-41	0.323	0.511
ENSG00000011465	DCN	1	0.397383	1.36435e-45	2.73061e-41	0.995	0.96
ENSG00000101955	SRPX	1	-0.280918	2.02528e-45	4.05339e-41	0.615	0.734
ENSG00000108342	CSF3	1	-0.694549	3.12902e-44	6.26243e-40	0.368	0.565
ENSG00000182871	COL18A1	1	-0.409098	4.32465e-42	8.65536e-38	0.644	0.751
ENSG00000115380	EFEMP1	1	-0.33115	8.84993e-42	1.77123e-37	0.404	0.586
ENSG00000154556	SORBS2	1	-0.276702	1.21711e-41	2.43592e-37	0.424	0.587
ENSG00000188343	FAM92A1	1	-0.263113	1.85013e-40	3.70285e-36	0.825	0.848
ENSG00000119681	LTBP2	1	-0.262332	7.91269e-40	1.58365e-35	0.463	0.604
ENSG00000134871	COL4A2	1	-0.34844	1.57316e-39	3.14853e-35	0.783	0.821
ENSG00000102804	TSC22D1	1	-0.46367	3.59145e-39	7.18792e-35	0.747	0.799
ENSG00000167772	ANGPTL4	1	0.314299	9.98594e-39	1.99859e-34	0.952	0.87
ENSG00000137331	IER3	1	0.2555	4.38054e-38	8.76722e-34	0.997	0.979
ENSG00000141753	IGFBP4	1	-0.370428	3.36436e-37	6.73342e-33	0.995	0.978
ENSG00000065534	MYLK	1	-0.361178	2.2642e-36	4.53158e-32	0.159	0.328
ENSG00000196154	S100A4	1	-0.424804	1.01492e-35	2.03127e-31	0.359	0.522
ENSG00000108691	CCL2	1	-0.856517	2.08209e-35	4.1671e-31	0.613	0.718
ENSG00000125845	BMP2	1	0.292187	1.53641e-34	3.07497e-30	0.64	0.482
ENSG00000137573	SULF1	1	-0.275082	3.88056e-34	7.76656e-30	0.227	0.391
ENSG00000120693	SMAD9	1	-0.257003	1.00369e-33	2.00879e-29	0.591	0.699
ENSG00000168679	SLC16A4	1	-0.309633	1.24892e-33	2.49958e-29	0.433	0.558
ENSG00000277443	MARCKS	1	-0.263276	3.65622e-33	7.31757e-29	0.887	0.883
ENSG00000102265	TIMP1	1	0.32951	1.34381e-32	2.6895e-28	1	0.99
ENSG00000166147	FBN1	1	-0.33241	5.37197e-32	1.07515e-27	0.75	0.779
ENSG00000087245	MMP2	1	-0.263579	8.53313e-32	1.70782e-27	0.988	0.948
ENSG00000162892	IL24	1	-1.08016	2.2012e-31	4.40548e-27	0.122	0.274
ENSG00000144810	COL8A1	1	-0.433567	5.64077e-31	1.12894e-26	0.762	0.84
ENSG00000104332	SFRP1	1	-0.494831	6.88339e-31	1.37764e-26	0.32	0.459
ENSG00000187498	COL4A1	1	-0.403564	1.17129e-30	2.34422e-26	0.572	0.667
ENSG00000204397	CARD16	1	-0.35697	1.38477e-30	2.77148e-26	0.444	0.577
ENSG00000154380	ENAH	1	-0.252274	9.68603e-30	1.93856e-25	0.697	0.74
ENSG00000182718	ANXA2	1	-0.417454	1.31276e-28	2.62737e-24	0.922	0.924
ENSG00000159167	STC1	1	-0.433862	2.60597e-28	5.21558e-24	0.982	0.94
ENSG00000121039	RDH10	1	-0.262465	4.2948e-28	8.5956e-24	0.372	0.518
ENSG00000107796	ACTA2	1	-1.10639	9.59628e-28	1.9206e-23	0.496	0.599
ENSG00000108821	COL1A1	1	-0.825587	1.13965e-26	2.2809e-22	0.838	0.837
ENSG00000154188	ANGPT1	1	-0.296414	1.62945e-26	3.26118e-22	0.716	0.746
ENSG00000223414	LINC00473	1	-0.328901	2.01548e-26	4.03379e-22	0.59	0.673
ENSG00000133110	POSTN	1	0.326202	5.6019e-26	1.12116e-21	0.69	0.544
ENSG00000149591	TAGLN	1	-1.27676	8.64432e-26	1.73007e-21	0.708	0.764
ENSG00000120875	DUSP4	1	-0.322934	5.51302e-25	1.10338e-20	0.453	0.551
ENSG00000159176	CSRP1	1	-0.315122	5.84762e-25	1.17034e-20	0.884	0.881
ENSG00000164932	CTHRC1	1	-0.334163	2.48119e-24	4.96585e-20	0.918	0.909
ENSG00000117318	ID3	1	-0.288182	1.26119e-23	2.52414e-19	0.962	0.954
ENSG00000176046	NUPR1	1	-0.274568	4.32615e-22	8.65836e-18	0.287	0.406
ENSG00000146674	IGFBP3	1	-0.659374	5.3554e-22	1.07183e-17	0.766	0.804
ENSG00000150938	CRIM1	1	-0.286346	6.32806e-22	1.2665e-17	0.685	0.741
ENSG00000105974	CAV1	1	-0.300092	1.00202e-21	2.00544e-17	0.272	0.389
ENSG00000125968	ID1	1	-0.305836	1.69956e-21	3.4015e-17	0.841	0.891
ENSG00000131016	AKAP12	1	0.290016	2.45193e-21	4.90729e-17	0.865	0.783
ENSG00000133048	CHI3L1	1	-0.70588	6.94981e-21	1.39094e-16	0.816	0.826
ENSG00000064042	LIMCH1	1	-0.260422	8.08646e-21	1.61842e-16	0.687	0.722
ENSG00000196611	MMP1	1	-1.34531	1.60698e-20	3.21621e-16	0.432	0.528
ENSG00000106538	RARRES2	1	-0.543623	1.87022e-19	3.74306e-15	0.504	0.556
ENSG00000119900	OGFRL1	1	-0.272896	1.18675e-18	2.37515e-14	0.778	0.82
ENSG00000107984	DKK1	1	0.261038	1.38248e-18	2.76689e-14	0.753	0.64
ENSG00000163739	CXCL1	1	-0.305393	1.98018e-17	3.96312e-13	1	0.999
ENSG00000182853	VMO1	1	-0.905294	2.84396e-17	5.69191e-13	0.764	0.75
ENSG00000081041	CXCL2	1	-0.314108	1.13882e-16	2.27923e-12	0.531	0.62
ENSG00000123496	IL13RA2	1	-0.525236	1.6313e-16	3.26489e-12	0.712	0.701
ENSG00000004799	PDK4	1	0.289856	2.16378e-16	4.33059e-12	0.46	0.359
ENSG00000095303	PTGS1	1	-0.360788	3.43566e-15	6.87613e-11	0.191	0.281
ENSG00000111275	ALDH2	1	-0.270793	9.79048e-14	1.95947e-09	0.882	0.849
ENSG00000214548	MEG3	1	-0.332339	1.05474e-13	2.11096e-09	0.984	0.943
ENSG00000166923	GREM1	1	-0.844846	2.11744e-13	4.23784e-09	0.449	0.498
ENSG00000198467	TPM2	1	-0.41811	6.98094e-13	1.39716e-08	0.994	0.991
ENSG00000132329	RAMP1	1	-0.266901	2.31422e-12	4.63168e-08	0.9	0.849
ENSG00000115461	IGFBP5	1	-0.4073	4.72049e-11	9.44759e-07	0.994	0.961
ENSG00000149968	MMP3	1	-0.484484	2.0119e-10	4.02662e-06	0.631	0.678
ENSG00000115457	IGFBP2	1	-0.438821	7.10817e-10	1.42263e-05	0.279	0.347
ENSG00000113140	SPARC	1	-0.300726	4.70514e-09	9.41688e-05	0.97	0.915
ENSG00000197747	S100A10	1	-0.286226	5.78514e-09	0.000115784	0.518	0.579
ENSG00000075624	ACTB	1	-0.360721	1.78358e-08	0.000356966	0.999	0.984
ENSG00000100234	TIMP3	1	-0.299633	3.80996e-08	0.000762525	0.567	0.62
ENSG00000168542	COL3A1	1	-0.474157	4.39148e-08	0.000878911	0.905	0.868
ENSG00000072274	TFRC	1	-0.556733	4.45437e-07	0.00891498	0.811	0.785
ENSG00000170458	CD14	1	-0.287364	4.71901e-07	0.00944463	0.729	0.599
ENSG00000245532	NEAT1	1	-0.448988	5.98944e-07	0.0119873	0.997	0.959
ENSG00000186340	THBS2	1	-0.264582	7.24613e-07	0.0145024	0.52	0.533
ENSG00000163359	COL6A3	1	-0.501104	1.65213e-06	0.0330658	0.417	0.44
ENSG00000123689	G0S2	1	-0.473485	6.35253e-05	1	0.662	0.669
ENSG00000147257	GPC3	1	-0.299595	6.98423e-05	1	0.623	0.58
ENSG00000134339	SAA2	1	-0.368512	0.000100755	1	0.504	0.42
ENSG00000131711	MAP1B	1	-0.25786	0.00186535	1	0.674	0.653
ENSG00000140416	TPM1	1	-0.452814	0.0027689	1	0.961	0.952
ENSG00000104368	PLAT	1	-0.456258	0.00427962	1	0.958	0.914
ENSG00000147257	GPC3	2	0.874594	4.63837e-263	9.28323e-259	0.949	0.516
ENSG00000113494	PRLR	2	0.34129	5.9581e-244	1.19245e-239	0.552	0.099
ENSG00000176788	BASP1	2	0.677742	9.74767e-240	1.9509e-235	1	0.977
ENSG00000170458	CD14	2	1.4466	1.00079e-234	2.00298e-230	0.953	0.563
ENSG00000122176	FMOD	2	0.608716	6.47992e-219	1.29689e-214	0.76	0.28
ENSG00000145824	CXCL14	2	1.69968	1.09819e-209	2.19792e-205	0.643	0.19
ENSG00000166741	NNMT	2	0.742712	6.20679e-201	1.24223e-196	1	0.969
ENSG00000141753	IGFBP4	2	0.696353	2.81452e-192	5.63298e-188	1	0.978
ENSG00000198624	CCDC69	2	0.270011	5.04225e-191	1.00916e-186	0.576	0.149
ENSG00000064886	CHI3L2	2	0.533081	2.53783e-190	5.07921e-186	0.451	0.079
ENSG00000139329	LUM	2	0.808526	4.23597e-187	8.47787e-183	1	0.949
ENSG00000138449	SLC40A1	2	0.637875	3.35662e-185	6.71794e-181	0.92	0.526
ENSG00000182853	VMO1	2	1.38832	7.8304e-184	1.56718e-179	0.979	0.706
ENSG00000197580	BCO2	2	0.421822	3.49379e-182	6.99248e-178	0.746	0.295
ENSG00000164107	HAND2	2	0.529718	7.77574e-182	1.55624e-177	0.997	0.901
ENSG00000167283	ATP5L	2	0.400085	6.28287e-179	1.25745e-174	0.999	0.966
ENSG00000072274	TFRC	2	1.37574	3.14658e-173	6.29757e-169	0.949	0.758
ENSG00000106484	MEST	2	0.593803	2.18752e-163	4.37811e-159	0.911	0.49
ENSG00000112394	SLC16A10	2	0.285633	9.76379e-162	1.95413e-157	0.67	0.238
ENSG00000133048	CHI3L1	2	1.29771	5.26804e-161	1.05435e-156	0.973	0.793
ENSG00000198959	TGM2	2	0.728499	6.76387e-160	1.35372e-155	0.997	0.935
ENSG00000148175	STOM	2	0.457562	8.4405e-155	1.68928e-150	0.929	0.647
ENSG00000181617	FDCSP	2	1.13741	2.59136e-153	5.18635e-149	0.777	0.352
ENSG00000166033	HTRA1	2	0.519824	3.99313e-151	7.99185e-147	0.998	0.897
ENSG00000048540	LMO3	2	0.430564	7.79816e-150	1.56072e-145	0.854	0.448
ENSG00000165507	C10orf10	2	0.47266	8.60183e-148	1.72157e-143	0.567	0.18
ENSG00000204381	LAYN	2	0.488992	1.32007e-146	2.64199e-142	0.979	0.843
ENSG00000180447	GAS1	2	0.645601	1.293e-145	2.58782e-141	0.916	0.605
ENSG00000131495	NDUFA2	2	0.391496	5.26452e-145	1.05364e-140	0.995	0.935
ENSG00000165389	SPTSSA	2	0.426408	6.07407e-145	1.21566e-140	0.967	0.827
ENSG00000114115	RBP1	2	0.916639	1.00685e-144	2.01511e-140	0.805	0.427
ENSG00000167874	TMEM88	2	0.563873	2.84342e-144	5.69082e-140	0.512	0.153
ENSG00000126803	HSPA2	2	0.567344	6.56306e-141	1.31353e-136	0.955	0.659
ENSG00000185565	LSAMP	2	0.354728	4.31046e-137	8.62695e-133	0.896	0.541
ENSG00000221869	CEBPD	2	0.494025	1.16461e-135	2.33085e-131	0.997	0.953
ENSG00000142089	IFITM3	2	0.460506	1.69565e-135	3.39368e-131	0.997	0.931
ENSG00000106538	RARRES2	2	0.562799	2.04302e-135	4.08889e-131	0.849	0.48
ENSG00000134853	PDGFRA	2	0.449078	1.73053e-134	3.46349e-130	0.997	0.892
ENSG00000237125	HAND2-AS1	2	0.346108	4.98595e-133	9.97888e-129	0.964	0.771
ENSG00000106565	TMEM176B	2	0.320475	2.23148e-130	4.46609e-126	0.316	0.053
ENSG00000011465	DCN	2	0.841067	4.31719e-130	8.64043e-126	0.999	0.961
ENSG00000136859	ANGPTL2	2	0.470717	1.19209e-128	2.38585e-124	0.938	0.702
ENSG00000107562	CXCL12	2	0.516567	1.06481e-127	2.13111e-123	0.481	0.145
ENSG00000233276	GPX1	2	0.304662	6.42611e-127	1.28612e-122	0.995	0.965
ENSG00000120693	SMAD9	2	0.409793	1.33045e-124	2.66276e-120	0.93	0.62
ENSG00000125868	DSTN	2	0.418333	4.36489e-123	8.73589e-119	0.999	0.968
ENSG00000167772	ANGPTL4	2	-0.849646	1.26449e-119	2.53075e-115	0.828	0.902
ENSG00000188343	FAM92A1	2	0.376328	7.40136e-119	1.48131e-114	0.968	0.816
ENSG00000223414	LINC00473	2	0.416452	4.66109e-118	9.32872e-114	0.905	0.601
ENSG00000164619	BMPER	2	0.299136	4.84739e-118	9.70156e-114	0.753	0.38
ENSG00000113732	ATP6V0E1	2	0.289749	1.44166e-117	2.88535e-113	0.998	0.955
ENSG00000243927	MRPS6	2	0.440246	1.14244e-116	2.28647e-112	0.99	0.918
ENSG00000150787	PTS	2	0.351294	3.54322e-111	7.0914e-107	0.98	0.899
ENSG00000011198	ABHD5	2	0.408818	5.87786e-111	1.17639e-106	0.977	0.827
ENSG00000154734	ADAMTS1	2	0.641583	1.43803e-110	2.87808e-106	0.919	0.689
ENSG00000162407	PLPP3	2	0.458006	3.10621e-110	6.21677e-106	0.761	0.456
ENSG00000034510	TMSB10	2	-0.525064	7.60754e-110	1.52257e-105	1	0.996
ENSG00000185201	IFITM2	2	0.429556	8.90285e-110	1.78182e-105	0.979	0.842
ENSG00000164117	FBXO8	2	0.377355	6.11923e-106	1.2247e-101	0.894	0.647
ENSG00000113389	NPR3	2	0.489517	3.8565e-104	7.71841e-100	0.849	0.525
ENSG00000109272	PF4V1	2	0.440957	2.28129e-103	4.56578e-99	0.556	0.234
ENSG00000167244	IGF2	2	0.877391	3.29978e-103	6.60418e-99	0.878	0.624
ENSG00000213625	LEPROT	2	0.32148	3.55836e-103	7.12171e-99	0.997	0.94
ENSG00000249992	TMEM158	2	-0.752368	3.9055e-103	7.81647e-99	0.906	0.939
ENSG00000137309	HMGA1	2	-0.551378	4.27803e-103	8.56206e-99	0.815	0.898
ENSG00000166347	CYB5A	2	0.320369	9.88408e-103	1.9782e-98	0.989	0.89
ENSG00000103196	CRISPLD2	2	0.365521	1.08471e-102	2.17095e-98	0.96	0.723
ENSG00000135318	NT5E	2	-0.47685	1.3931e-102	2.78815e-98	0.384	0.664
ENSG00000170801	HTRA3	2	0.627603	9.96317e-101	1.99403e-96	0.976	0.789
ENSG00000131370	SH3BP5	2	0.338869	2.27339e-100	4.54996e-96	0.897	0.65
ENSG00000196950	SLC39A10	2	0.327986	4.30668e-100	8.61938e-96	0.84	0.573
ENSG00000105854	PON2	2	0.328567	7.08815e-100	1.41862e-95	0.992	0.903
ENSG00000143153	ATP1B1	2	0.386293	1.76775e-95	3.53798e-91	0.921	0.708
ENSG00000182752	PAPPA	2	0.445686	7.33964e-94	1.46895e-89	0.999	0.935
ENSG00000148834	GSTO1	2	-0.347081	4.7111e-93	9.4288e-89	0.997	0.963
ENSG00000134153	EMC7	2	0.282454	4.56442e-92	9.13523e-88	0.993	0.917
ENSG00000095739	BAMBI	2	0.412548	5.55825e-92	1.11243e-87	0.869	0.595
ENSG00000144824	PHLDB2	2	0.393227	5.75583e-92	1.15197e-87	0.915	0.711
ENSG00000112715	VEGFA	2	-0.527359	1.26721e-91	2.53619e-87	0.65	0.817
ENSG00000115604	IL18R1	2	0.320926	1.46588e-90	2.93381e-86	0.834	0.514
ENSG00000178573	MAF	2	0.3583	1.15239e-89	2.30639e-85	0.631	0.313
ENSG00000111275	ALDH2	2	0.445397	2.86933e-89	5.74268e-85	0.973	0.833
ENSG00000189043	NDUFA4	2	0.278947	5.16825e-89	1.03437e-84	0.999	0.97
ENSG00000100097	LGALS1	2	-1.09172	5.38404e-89	1.07756e-84	0.982	0.967
ENSG00000122035	RASL11A	2	0.253854	3.677e-88	7.35916e-84	0.506	0.206
ENSG00000125148	MT2A	2	-0.707178	5.78963e-87	1.15874e-82	1	1
ENSG00000163739	CXCL1	2	0.533406	1.39347e-86	2.7889e-82	1	0.999
ENSG00000196562	SULF2	2	0.262115	1.42826e-86	2.85851e-82	0.692	0.37
ENSG00000071282	LMCD1	2	0.35898	1.58748e-86	3.17718e-82	0.789	0.488
ENSG00000146674	IGFBP3	2	0.748934	1.79159e-86	3.58568e-82	0.94	0.765
ENSG00000185420	SMYD3	2	0.316213	7.76627e-86	1.55434e-81	0.756	0.504
ENSG00000163814	CDCP1	2	-0.417496	8.11903e-86	1.62494e-81	0.368	0.645
ENSG00000008952	SEC62	2	0.260421	2.1291e-85	4.26119e-81	0.999	0.945
ENSG00000166681	NGFRAP1	2	0.267698	4.70293e-85	9.41245e-81	0.997	0.956
ENSG00000250722	SEPP1	2	0.294746	4.94269e-85	9.8923e-81	0.448	0.166
ENSG00000151366	NDUFC2	2	0.251205	1.40957e-84	2.8211e-80	0.998	0.941
ENSG00000147872	PLIN2	2	-0.552555	3.11235e-81	6.22906e-77	0.949	0.936
ENSG00000117114	ADGRL2	2	0.292297	3.85362e-81	7.71263e-77	0.796	0.508
ENSG00000159403	C1R	2	0.250807	2.29559e-79	4.5944e-75	0.922	0.689
ENSG00000181649	PHLDA2	2	-0.359118	1.89878e-78	3.80022e-74	0.31	0.595
ENSG00000149948	HMGA2	2	-0.405713	2.87373e-78	5.75148e-74	0.459	0.7
ENSG00000164056	SPRY1	2	0.388519	5.06403e-76	1.01352e-71	0.738	0.474
ENSG00000176845	METRNL	2	0.357519	1.91722e-74	3.83712e-70	0.953	0.845
ENSG00000152661	GJA1	2	0.348455	7.87918e-73	1.57694e-68	0.976	0.858
ENSG00000111912	NCOA7	2	0.257589	1.73127e-72	3.46497e-68	0.928	0.743
ENSG00000168461	RAB31	2	0.338224	3.92015e-72	7.84578e-68	0.984	0.9
ENSG00000136156	ITM2B	2	0.317273	8.5122e-71	1.70363e-66	0.999	0.958
ENSG00000129757	CDKN1C	2	0.33913	1.70959e-70	3.42157e-66	0.932	0.762
ENSG00000198743	SLC5A3	2	0.277874	5.528e-70	1.10637e-65	0.938	0.748
ENSG00000182667	NTM	2	-0.352727	4.10912e-69	8.22399e-65	0.339	0.603
ENSG00000169429	CXCL8	2	-0.762933	1.92921e-68	3.86111e-64	0.998	0.995
ENSG00000164171	ITGA2	2	-0.469602	4.00662e-68	8.01885e-64	0.688	0.795
ENSG00000127955	GNAI1	2	0.254447	1.68992e-67	3.3822e-63	0.962	0.841
ENSG00000172201	ID4	2	0.463457	2.95742e-67	5.91899e-63	0.666	0.407
ENSG00000112096	SOD2	2	0.318997	2.64758e-66	5.29887e-62	1	0.982
ENSG00000149131	SERPING1	2	0.347884	3.33698e-66	6.67863e-62	0.677	0.404
ENSG00000150347	ARID5B	2	0.297099	5.22852e-66	1.04644e-61	0.971	0.872
ENSG00000073756	PTGS2	2	-1.0637	6.13978e-66	1.22882e-61	0.541	0.727
ENSG00000116774	OLFML3	2	0.31757	7.10731e-65	1.42246e-60	0.947	0.761
ENSG00000182636	NDN	2	0.289717	5.14191e-64	1.0291e-59	0.988	0.891
ENSG00000154188	ANGPT1	2	0.280438	1.83735e-63	3.67726e-59	0.927	0.7
ENSG00000154736	ADAMTS5	2	0.320271	4.11264e-63	8.23104e-59	0.924	0.679
ENSG00000166923	GREM1	2	-1.21196	1.06172e-59	2.12493e-55	0.29	0.527
ENSG00000140937	CDH11	2	0.259338	1.09922e-59	2.19998e-55	0.998	0.938
ENSG00000154553	PDLIM3	2	-0.390013	1.35136e-59	2.70461e-55	0.402	0.625
ENSG00000173457	PPP1R14B	2	-0.345969	1.63021e-59	3.26271e-55	0.948	0.928
ENSG00000101413	RPRD1B	2	0.33134	3.67295e-59	7.35104e-55	0.798	0.583
ENSG00000213719	CLIC1	2	-0.254436	2.80393e-58	5.61179e-54	0.992	0.943
ENSG00000022267	FHL1	2	0.262833	5.14896e-57	1.03051e-52	0.91	0.724
ENSG00000119655	NPC2	2	0.252121	6.65805e-57	1.33254e-52	0.998	0.926
ENSG00000154277	UCHL1	2	-0.503717	1.62189e-56	3.24604e-52	0.725	0.833
ENSG00000109861	CTSC	2	0.485889	2.21902e-56	4.44114e-52	0.959	0.842
ENSG00000162493	PDPN	2	0.302876	3.87626e-55	7.75795e-51	0.892	0.694
ENSG00000135046	ANXA1	2	0.492536	5.27601e-55	1.05594e-50	0.94	0.798
ENSG00000146242	TPBG	2	-0.308934	4.90653e-54	9.81992e-50	0.951	0.923
ENSG00000142669	SH3BGRL3	2	-0.401412	5.77987e-54	1.15678e-49	0.985	0.959
ENSG00000142173	COL6A2	2	-0.583638	7.0792e-54	1.41683e-49	0.947	0.904
ENSG00000163191	S100A11	2	-0.382384	2.22099e-53	4.44508e-49	0.993	0.969
ENSG00000128342	LIF	2	-0.388247	6.87398e-53	1.37576e-48	0.094	0.34
ENSG00000185559	DLK1	2	1.17663	2.02174e-52	4.0463e-48	0.371	0.165
ENSG00000105825	TFPI2	2	-0.719158	3.69572e-52	7.39662e-48	1	0.986
ENSG00000124875	CXCL6	2	0.444615	2.45463e-50	4.91269e-46	0.998	0.977
ENSG00000104332	SFRP1	2	-0.526026	5.24958e-50	1.05065e-45	0.228	0.468
ENSG00000133639	BTG1	2	-0.419267	5.29304e-50	1.05935e-45	0.991	0.952
ENSG00000137801	THBS1	2	-1.23808	5.52731e-50	1.10624e-45	0.648	0.736
ENSG00000197747	S100A10	2	-0.573689	9.10288e-49	1.82185e-44	0.398	0.599
ENSG00000078098	FAP	2	-0.337221	1.2329e-48	2.46752e-44	0.722	0.819
ENSG00000110092	CCND1	2	-0.43034	8.72021e-48	1.74526e-43	0.898	0.893
ENSG00000028277	POU2F2	2	-0.330312	6.85827e-47	1.37261e-42	0.384	0.585
ENSG00000008394	MGST1	2	0.329591	1.22944e-46	2.4606e-42	0.998	0.97
ENSG00000211445	GPX3	2	0.332703	4.22084e-45	8.44759e-41	0.368	0.176
ENSG00000120129	DUSP1	2	0.387874	1.18764e-44	2.37695e-40	0.967	0.905
ENSG00000026025	VIM	2	-0.511674	2.30612e-44	4.61546e-40	0.998	0.977
ENSG00000150093	ITGB1	2	-0.401997	2.77273e-44	5.54934e-40	0.998	0.958
ENSG00000120875	DUSP4	2	0.334854	2.1392e-43	4.28139e-39	0.705	0.491
ENSG00000132329	RAMP1	2	0.313481	7.59801e-43	1.52067e-38	0.962	0.841
ENSG00000175183	CSRP2	2	0.353195	1.06047e-42	2.12243e-38	0.968	0.853
ENSG00000089327	FXYD5	2	-0.250486	1.38419e-42	2.77033e-38	0.765	0.816
ENSG00000006327	TNFRSF12A	2	-0.303683	2.11281e-42	4.22859e-38	0.95	0.937
ENSG00000085662	AKR1B1	2	0.32254	3.22455e-42	6.45361e-38	0.995	0.958
ENSG00000142156	COL6A1	2	-0.564767	3.39781e-42	6.80037e-38	0.8	0.823
ENSG00000134013	LOXL2	2	-0.426002	2.36555e-41	4.7344e-37	0.767	0.793
ENSG00000122378	FAM213A	2	0.251315	8.16178e-41	1.6335e-36	0.92	0.785
ENSG00000111057	KRT18	2	0.412927	1.80133e-40	3.60519e-36	0.965	0.9
ENSG00000130303	BST2	2	0.332824	4.6093e-40	9.22506e-36	0.719	0.517
ENSG00000183087	GAS6	2	-0.449096	7.75622e-40	1.55233e-35	0.854	0.886
ENSG00000106366	SERPINE1	2	-1.2938	5.30874e-39	1.06249e-34	0.591	0.697
ENSG00000168679	SLC16A4	2	0.297176	1.08318e-38	2.16788e-34	0.701	0.492
ENSG00000164111	ANXA5	2	-0.251353	1.09081e-38	2.18316e-34	0.997	0.974
ENSG00000115414	FN1	2	-0.833934	1.12187e-37	2.24531e-33	0.98	0.946
ENSG00000139289	PHLDA1	2	-0.364847	1.36712e-37	2.73616e-33	0.904	0.906
ENSG00000086696	HSD17B2	2	0.308945	2.03111e-37	4.06506e-33	0.984	0.846
ENSG00000122641	INHBA	2	-0.593164	8.27831e-37	1.65682e-32	0.905	0.917
ENSG00000150630	VEGFC	2	-0.253802	3.32597e-36	6.6566e-32	0.502	0.642
ENSG00000121039	RDH10	2	0.269894	1.73145e-34	3.46533e-30	0.643	0.45
ENSG00000164292	RHOBTB3	2	-0.281674	1.7468e-34	3.49605e-30	0.982	0.947
ENSG00000108691	CCL2	2	-0.921465	3.2001e-34	6.40469e-30	0.596	0.713
ENSG00000173432	SAA1	2	0.714237	3.72259e-34	7.45039e-30	0.783	0.657
ENSG00000026508	CD44	2	-0.354944	1.02862e-32	2.05867e-28	0.879	0.866
ENSG00000187094	CCK	2	0.440236	1.90074e-32	3.80414e-28	0.331	0.167
ENSG00000117594	HSD11B1	2	0.274996	3.06001e-31	6.12431e-27	0.871	0.735
ENSG00000127920	GNG11	2	-0.252523	3.82862e-31	7.66261e-27	0.997	0.971
ENSG00000156804	FBXO32	2	0.379332	8.47581e-31	1.69635e-26	0.903	0.784
ENSG00000134339	SAA2	2	0.781688	2.49295e-30	4.98939e-26	0.577	0.411
ENSG00000128606	LRRC17	2	-0.285329	1.29245e-29	2.58671e-25	0.16	0.331
ENSG00000124145	SDC4	2	-0.252542	3.87847e-28	7.76238e-24	0.589	0.683
ENSG00000143387	CTSK	2	0.291742	4.77837e-28	9.56342e-24	0.743	0.564
ENSG00000182534	MXRA7	2	-0.250919	5.79481e-28	1.15977e-23	0.913	0.89
ENSG00000100739	BDKRB1	2	-0.31375	6.26807e-28	1.25449e-23	0.881	0.895
ENSG00000118526	TCF21	2	-0.34996	8.81422e-27	1.76408e-22	0.426	0.572
ENSG00000162892	IL24	2	-1.19767	1.8488e-25	3.7002e-21	0.116	0.263
ENSG00000095303	PTGS1	2	-0.37586	2.23687e-25	4.47687e-21	0.135	0.286
ENSG00000130066	SAT1	2	0.260922	2.35248e-25	4.70824e-21	0.995	0.976
ENSG00000235162	C12orf75	2	-0.595874	3.01917e-23	6.04256e-19	0.731	0.747
ENSG00000186340	THBS2	2	-0.321235	1.36403e-22	2.72997e-18	0.42	0.553
ENSG00000133657	ATP13A3	2	-0.294913	2.0608e-22	4.12448e-18	0.848	0.857
ENSG00000147454	SLC25A37	2	-0.352884	2.84301e-22	5.69e-18	0.894	0.903
ENSG00000104368	PLAT	2	-0.873912	4.00261e-22	8.01082e-18	0.96	0.917
ENSG00000157227	MMP14	2	-0.265721	6.97689e-22	1.39636e-17	0.621	0.676
ENSG00000164692	COL1A2	2	-1.09259	2.33771e-21	4.67869e-17	0.874	0.828
ENSG00000125538	IL1B	2	-0.362771	6.25196e-21	1.25127e-16	0.974	0.96
ENSG00000196923	PDLIM7	2	-0.267603	1.44868e-20	2.89939e-16	0.774	0.802
ENSG00000122861	PLAU	2	-0.331141	1.93204e-20	3.86678e-16	0.413	0.538
ENSG00000197956	S100A6	2	-0.367441	6.35772e-20	1.27243e-15	0.992	0.971
ENSG00000169715	MT1E	2	-0.577941	1.44339e-19	2.88879e-15	0.95	0.922
ENSG00000115602	IL1RL1	2	0.273731	2.9067e-19	5.81748e-15	0.273	0.146
ENSG00000115009	CCL20	2	-1.01886	4.05682e-19	8.11931e-15	0.253	0.386
ENSG00000177469	PTRF	2	-0.266895	1.68712e-18	3.37659e-14	0.825	0.819
ENSG00000108342	CSF3	2	-0.721206	1.20672e-17	2.41512e-13	0.442	0.534
ENSG00000065534	MYLK	2	-0.320926	5.51144e-17	1.10306e-12	0.183	0.31
ENSG00000136244	IL6	2	-0.421702	1.67344e-16	3.34922e-12	0.717	0.792
ENSG00000138685	FGF2	2	-0.387977	4.58155e-16	9.16951e-12	0.92	0.886
ENSG00000140379	BCL2A1	2	-0.352997	1.32554e-15	2.65293e-11	0.567	0.644
ENSG00000136160	EDNRB	2	0.292443	1.49792e-15	2.99793e-11	0.31	0.206
ENSG00000182718	ANXA2	2	-0.382442	7.16445e-15	1.43389e-10	0.949	0.918
ENSG00000131711	MAP1B	2	-0.354148	3.05218e-14	6.10864e-10	0.646	0.661
ENSG00000166920	C15orf48	2	-0.276019	7.49576e-14	1.5002e-09	0.435	0.524
ENSG00000163453	IGFBP7	2	-0.298301	5.21977e-12	1.04468e-07	0.989	0.954
ENSG00000159674	SPON2	2	-0.331783	5.87901e-12	1.17663e-07	0.973	0.917
ENSG00000169908	TM4SF1	2	0.319219	4.87202e-11	9.75085e-07	0.808	0.72
ENSG00000140416	TPM1	2	-0.58984	5.43186e-11	1.08713e-06	0.971	0.951
ENSG00000196611	MMP1	2	-1.51533	8.90801e-11	1.78285e-06	0.466	0.513
ENSG00000108821	COL1A1	2	-0.83384	1.89837e-10	3.7994e-06	0.887	0.827
ENSG00000164932	CTHRC1	2	-0.259823	2.51608e-10	5.03567e-06	0.941	0.905
ENSG00000164761	TNFRSF11B	2	0.307149	3.86134e-10	7.72808e-06	0.79	0.704
ENSG00000105974	CAV1	2	-0.265849	8.80985e-10	1.7632e-05	0.301	0.374
ENSG00000123689	G0S2	2	-0.761575	1.11224e-09	2.22603e-05	0.633	0.675
ENSG00000170955	PRKCDBP	2	-0.253004	3.32675e-09	6.65817e-05	0.789	0.741
ENSG00000204262	COL5A2	2	-0.255507	8.10696e-09	0.000162253	0.747	0.738
ENSG00000109321	AREG	2	-0.465115	2.57893e-07	0.00516147	0.273	0.346
ENSG00000119938	PPP1R3C	2	-0.2774	2.40827e-06	0.048199	0.578	0.575
ENSG00000102802	MEDAG	2	-0.547859	3.55053e-06	0.0710603	0.521	0.528
ENSG00000167552	TUBA1A	2	-0.262121	1.68507e-05	0.337249	0.827	0.791
ENSG00000187498	COL4A1	2	-0.300421	0.000104094	1	0.657	0.642
ENSG00000101335	MYL9	2	-0.268587	0.000774103	1	0.928	0.847
ENSG00000149968	MMP3	2	0.268143	0.00260343	1	0.69	0.662
ENSG00000251562	MALAT1	2	-0.338627	0.00576195	1	0.999	0.987
ENSG00000163359	COL6A3	3	1.67295	0	0	0.987	0.37
ENSG00000095303	PTGS1	3	1.35525	0	0	0.963	0.177
ENSG00000104332	SFRP1	3	1.30161	0	0	0.978	0.362
ENSG00000164647	STEAP1	3	0.968582	0	0	0.943	0.253
ENSG00000091972	CD200	3	0.589014	0	0	0.761	0.132
ENSG00000181104	F2R	3	0.543808	0	0	0.759	0.131
ENSG00000164161	HHIP	3	0.461554	0	0	0.48	0.029
ENSG00000157214	STEAP2	3	0.45998	0	0	0.735	0.05
ENSG00000134247	PTGFRN	3	0.457424	0	0	0.813	0.101
ENSG00000164736	SOX17	3	0.437852	0	0	0.667	0.03
ENSG00000135643	KCNMB4	3	0.412929	0	0	0.707	0.105
ENSG00000142408	CACNG8	3	0.366424	0	0	0.665	0.048
ENSG00000182809	CRIP2	3	0.3572	0	0	0.739	0.056
ENSG00000120279	MYCT1	3	0.342561	0	0	0.559	0.013
ENSG00000089472	HEPH	3	0.315354	0	0	0.628	0.008
ENSG00000158270	COLEC12	3	0.295341	0	0	0.493	0.011
ENSG00000139364	TMEM132B	3	0.282453	0	0	0.393	0.01
ENSG00000166923	GREM1	3	1.76371	6.07023e-302	1.21489e-297	0.994	0.427
ENSG00000124212	PTGIS	3	0.40959	7.95973e-293	1.59306e-288	0.389	0.015
ENSG00000176046	NUPR1	3	0.945221	1.19104e-291	2.38375e-287	0.946	0.311
ENSG00000248890	HHIP-AS1	3	0.517413	6.83253e-290	1.36746e-285	0.711	0.117
ENSG00000150687	PRSS23	3	0.611905	1.24794e-281	2.49763e-277	0.741	0.137
ENSG00000164692	COL1A2	3	2.07507	4.41435e-281	8.83488e-277	0.998	0.817
ENSG00000000971	CFH	3	0.784129	5.36467e-279	1.07368e-274	0.933	0.313
ENSG00000186340	THBS2	3	1.06879	1.47262e-273	2.94731e-269	0.98	0.477
ENSG00000147862	NFIB	3	0.460971	4.82626e-269	9.65927e-265	0.794	0.168
ENSG00000102802	MEDAG	3	1.56859	3.12208e-263	6.24853e-259	0.974	0.475
ENSG00000162892	IL24	3	2.03663	1.32164e-257	2.64513e-253	0.77	0.175
ENSG00000158747	NBL1	3	0.763005	9.80782e-255	1.96294e-250	0.902	0.316
ENSG00000182492	BGN	3	0.711802	1.79856e-251	3.59964e-247	0.883	0.278
ENSG00000048740	CELF2	3	0.470725	3.43653e-251	6.87787e-247	0.815	0.211
ENSG00000041982	TNC	3	0.698741	9.82704e-249	1.96678e-244	0.746	0.162
ENSG00000116132	PRRX1	3	0.845416	1.32953e-248	2.66092e-244	0.961	0.468
ENSG00000196611	MMP1	3	2.61394	1.87451e-248	3.75164e-244	0.935	0.455
ENSG00000150093	ITGB1	3	0.949194	1.29316e-247	2.58812e-243	1	0.961
ENSG00000119681	LTBP2	3	0.848137	3.54052e-247	7.086e-243	0.974	0.523
ENSG00000106333	PCOLCE	3	0.775143	4.83782e-240	9.68241e-236	0.889	0.325
ENSG00000142156	COL6A1	3	1.25007	1.85783e-230	3.71826e-226	0.991	0.799
ENSG00000169926	KLF13	3	0.262775	1.45911e-227	2.92026e-223	0.637	0.116
ENSG00000197614	MFAP5	3	0.272908	6.49645e-224	1.3002e-219	0.311	0.013
ENSG00000104213	PDGFRL	3	0.363476	5.22013e-223	1.04476e-218	0.689	0.144
ENSG00000117122	MFAP2	3	0.553204	7.28522e-223	1.45806e-218	0.889	0.343
ENSG00000106624	AEBP1	3	0.463455	5.63782e-222	1.12835e-217	0.837	0.263
ENSG00000154262	ABCA6	3	0.251845	1.11791e-221	2.23738e-217	0.517	0.066
ENSG00000142173	COL6A2	3	1.15554	1.08675e-219	2.17503e-215	0.989	0.902
ENSG00000008517	IL32	3	0.322787	1.04173e-214	2.08491e-210	0.574	0.094
ENSG00000069011	PITX1	3	-1.27895	2.93453e-210	5.87317e-206	0.269	0.916
ENSG00000197381	ADARB1	3	-0.906298	1.60189e-208	3.20603e-204	0.491	0.927
ENSG00000115414	FN1	3	1.42563	5.59396e-207	1.11957e-202	0.996	0.947
ENSG00000137801	THBS1	3	1.62978	1.02617e-205	2.05377e-201	0.993	0.689
ENSG00000035862	TIMP2	3	0.732398	5.27962e-203	1.05666e-198	0.994	0.926
ENSG00000143369	ECM1	3	0.358826	2.60593e-199	5.21551e-195	0.739	0.198
ENSG00000108582	CPD	3	0.756514	3.14704e-199	6.29848e-195	0.933	0.544
ENSG00000115461	IGFBP5	3	-1.97396	3.7223e-198	7.44981e-194	0.88	0.979
ENSG00000148700	ADD3	3	0.750083	1.79481e-197	3.59213e-193	0.965	0.641
ENSG00000111348	ARHGDIB	3	0.30217	4.74346e-196	9.49355e-192	0.635	0.142
ENSG00000157227	MMP14	3	0.753241	3.20183e-192	6.40815e-188	0.961	0.632
ENSG00000143320	CRABP2	3	0.671097	8.43442e-192	1.68807e-187	0.7	0.188
ENSG00000149257	SERPINH1	3	0.744233	1.05094e-191	2.10335e-187	0.978	0.726
ENSG00000115380	EFEMP1	3	0.880093	2.3365e-191	4.67627e-187	0.939	0.497
ENSG00000196526	AFAP1	3	0.481855	2.73483e-190	5.4735e-186	0.9	0.42
ENSG00000113140	SPARC	3	1.06233	2.82157e-190	5.64708e-186	0.998	0.92
ENSG00000120675	DNAJC15	3	-0.730187	9.03457e-190	1.80818e-185	0.228	0.902
ENSG00000105538	RASIP1	3	0.269824	2.2886e-189	4.58039e-185	0.65	0.138
ENSG00000140945	CDH13	3	0.44489	1.58518e-187	3.17257e-183	0.806	0.29
ENSG00000003989	SLC7A2	3	0.47458	1.55963e-185	3.12145e-181	0.656	0.158
ENSG00000112769	LAMA4	3	0.627508	1.76914e-184	3.54076e-180	0.896	0.417
ENSG00000091986	CCDC80	3	1.37559	3.71568e-184	7.43655e-180	0.957	0.628
ENSG00000155465	SLC7A7	3	0.306184	2.25601e-183	4.51518e-179	0.63	0.144
ENSG00000176788	BASP1	3	-1.02669	5.88719e-182	1.17826e-177	0.991	0.98
ENSG00000182534	MXRA7	3	0.628601	3.09529e-178	6.19491e-174	0.991	0.883
ENSG00000051523	CYBA	3	-0.790915	5.29561e-177	1.05986e-172	0.893	0.947
ENSG00000110031	LPXN	3	0.264512	8.30902e-177	1.66297e-172	0.606	0.133
ENSG00000176971	FIBIN	3	0.406356	1.288e-176	2.57781e-172	0.756	0.235
ENSG00000100097	LGALS1	3	0.926768	1.71885e-176	3.4401e-172	1	0.966
ENSG00000108821	COL1A1	3	1.54623	2.02812e-175	4.05908e-171	0.978	0.82
ENSG00000099250	NRP1	3	0.540092	2.15855e-175	4.32013e-171	0.893	0.418
ENSG00000159231	CBR3	3	0.293607	2.63218e-175	5.26805e-171	0.506	0.086
ENSG00000162618	ADGRL4	3	0.451516	2.95083e-175	5.9058e-171	0.876	0.368
ENSG00000196683	TOMM7	3	-0.55508	2.31992e-174	4.64309e-170	0.998	0.972
ENSG00000105711	SCN1B	3	0.344421	1.30831e-173	2.61845e-169	0.652	0.172
ENSG00000163453	IGFBP7	3	0.993365	6.10471e-173	1.2218e-168	1	0.955
ENSG00000087245	MMP2	3	0.710397	2.78273e-172	5.56935e-168	1	0.953
ENSG00000106799	TGFBR1	3	-1.00509	2.83721e-170	5.6784e-166	0.672	0.922
ENSG00000154380	ENAH	3	0.56472	6.39664e-170	1.28022e-165	0.969	0.702
ENSG00000164932	CTHRC1	3	0.866611	3.2215e-168	6.44752e-164	0.998	0.901
ENSG00000106366	SERPINE1	3	1.32072	3.4849e-168	6.97468e-164	0.98	0.643
ENSG00000204262	COL5A2	3	0.766295	1.31586e-167	2.63355e-163	0.974	0.712
ENSG00000197006	METTL9	3	-0.767096	2.52273e-167	5.04899e-163	0.974	0.963
ENSG00000120708	TGFBI	3	-1.02335	9.59074e-167	1.91949e-162	0.946	0.97
ENSG00000133657	ATP13A3	3	0.713097	1.11233e-166	2.22622e-162	0.989	0.84
ENSG00000196937	FAM3C	3	0.552212	8.09964e-166	1.62106e-161	0.959	0.762
ENSG00000086696	HSD17B2	3	-1.22539	1.20588e-165	2.41346e-161	0.5	0.913
ENSG00000122694	GLIPR2	3	0.287034	1.41943e-165	2.84085e-161	0.704	0.215
ENSG00000122870	BICC1	3	0.481908	2.6359e-165	5.27548e-161	0.917	0.48
ENSG00000138448	ITGAV	3	0.612901	3.37709e-165	6.7589e-161	0.965	0.796
ENSG00000111341	MGP	3	1.03133	5.91131e-165	1.18309e-160	0.389	0.05
ENSG00000123610	TNFAIP6	3	0.750095	1.51463e-163	3.03138e-159	0.941	0.515
ENSG00000260027	HOXB7	3	-0.438687	3.3795e-161	6.76373e-157	0.128	0.767
ENSG00000133816	MICAL2	3	0.332395	4.47537e-159	8.95701e-155	0.704	0.228
ENSG00000134198	TSPAN2	3	-0.725433	4.78158e-159	9.56985e-155	0.224	0.816
ENSG00000169715	MT1E	3	-1.74294	1.0429e-158	2.08726e-154	0.807	0.941
ENSG00000125730	C3	3	0.563619	3.33718e-158	6.67904e-154	0.93	0.554
ENSG00000168542	COL3A1	3	1.19005	2.33057e-157	4.66441e-153	0.989	0.863
ENSG00000084636	COL16A1	3	0.301784	4.17592e-155	8.35768e-151	0.728	0.244
ENSG00000085117	CD82	3	-0.584003	4.53678e-154	9.07991e-150	0.319	0.834
ENSG00000170801	HTRA3	3	-1.39565	4.9047e-154	9.81626e-150	0.493	0.86
ENSG00000234745	HLA-B	3	0.630802	2.68479e-153	5.37334e-149	0.998	0.945
ENSG00000213949	ITGA1	3	-0.916493	1.41719e-152	2.83636e-148	0.763	0.95
ENSG00000152377	SPOCK1	3	0.640829	3.92643e-152	7.85836e-148	0.957	0.629
ENSG00000167996	FTH1	3	0.676104	5.44022e-148	1.0888e-143	1	0.998
ENSG00000106991	ENG	3	0.39034	5.67465e-148	1.13572e-143	0.833	0.377
ENSG00000114698	PLSCR4	3	0.382196	1.55053e-147	3.10322e-143	0.761	0.294
ENSG00000155903	RASA2	3	0.368983	7.80589e-147	1.56227e-142	0.765	0.304
ENSG00000170421	KRT8	3	-0.695586	1.24967e-145	2.50108e-141	0.711	0.916
ENSG00000169504	CLIC4	3	0.541188	2.01998e-145	4.04278e-141	0.956	0.773
ENSG00000162576	MXRA8	3	0.495467	2.7366e-144	5.47703e-140	0.956	0.631
ENSG00000104368	PLAT	3	-1.73633	1.94804e-143	3.8988e-139	0.813	0.938
ENSG00000170558	CDH2	3	0.608887	2.25469e-143	4.51254e-139	0.97	0.815
ENSG00000198959	TGM2	3	-1.25964	2.7711e-143	5.54608e-139	0.867	0.955
ENSG00000109472	CPE	3	0.322223	3.83897e-143	7.68331e-139	0.5	0.104
ENSG00000243927	MRPS6	3	-0.771183	1.8887e-142	3.78005e-138	0.856	0.939
ENSG00000113657	DPYSL3	3	0.373439	2.28908e-142	4.58137e-138	0.835	0.343
ENSG00000138080	EMILIN1	3	0.454316	5.31602e-142	1.06395e-137	0.961	0.722
ENSG00000166825	ANPEP	3	0.294075	2.29349e-141	4.59018e-137	0.674	0.226
ENSG00000064042	LIMCH1	3	-0.754189	1.39043e-139	2.78281e-135	0.206	0.774
ENSG00000185551	NR2F2	3	0.567241	2.45391e-139	4.91125e-135	0.93	0.639
ENSG00000166147	FBN1	3	0.626678	3.70346e-139	7.41211e-135	0.963	0.75
ENSG00000111057	KRT18	3	-0.888689	3.76822e-139	7.54171e-135	0.783	0.927
ENSG00000115828	QPCT	3	0.506769	6.15929e-139	1.23272e-134	0.917	0.569
ENSG00000164107	HAND2	3	-0.818476	1.12562e-138	2.25282e-134	0.826	0.928
ENSG00000017427	IGF1	3	0.470344	1.12791e-138	2.2574e-134	0.309	0.035
ENSG00000049323	LTBP1	3	0.537159	1.69125e-138	3.38487e-134	0.987	0.843
ENSG00000166922	SCG5	3	0.669698	2.24897e-137	4.50108e-133	0.92	0.586
ENSG00000166598	HSP90B1	3	0.554188	5.00718e-135	1.00214e-130	1	0.952
ENSG00000123496	IL13RA2	3	-1.39569	3.27208e-133	6.54873e-129	0.233	0.759
ENSG00000161638	ITGA5	3	0.662176	9.82436e-133	1.96625e-128	0.87	0.5
ENSG00000135318	NT5E	3	0.489461	1.83664e-132	3.67586e-128	0.944	0.577
ENSG00000269893	SNHG8	3	-0.729159	5.68713e-132	1.13822e-127	0.811	0.916
ENSG00000118515	SGK1	3	0.630645	6.98591e-131	1.39816e-126	0.831	0.412
ENSG00000260916	CCPG1	3	0.442824	8.14889e-131	1.63092e-126	0.935	0.665
ENSG00000033170	FUT8	3	0.442684	9.11658e-131	1.82459e-126	0.856	0.453
ENSG00000188643	S100A16	3	0.527639	1.10027e-130	2.20207e-126	0.963	0.739
ENSG00000122862	SRGN	3	1.24235	1.17799e-130	2.35764e-126	0.557	0.162
ENSG00000154736	ADAMTS5	3	-0.633683	1.7323e-130	3.46702e-126	0.233	0.778
ENSG00000171451	DSEL	3	0.413745	3.32784e-129	6.66034e-125	0.852	0.454
ENSG00000037965	HOXC8	3	-0.447233	1.56345e-128	3.12909e-124	0.1	0.689
ENSG00000091136	LAMB1	3	0.502544	1.6267e-128	3.25568e-124	0.961	0.769
ENSG00000126803	HSPA2	3	-0.714813	3.14035e-128	6.2851e-124	0.254	0.763
ENSG00000135111	TBX3	3	-0.639729	5.97899e-128	1.19664e-123	0.507	0.878
ENSG00000135404	CD63	3	0.428251	8.13985e-128	1.62911e-123	0.998	0.972
ENSG00000182853	VMO1	3	-1.88614	1.74639e-127	3.49523e-123	0.374	0.798
ENSG00000182667	NTM	3	0.522793	1.86924e-127	3.7411e-123	0.907	0.516
ENSG00000177954	RPS27	3	-0.345589	8.15846e-127	1.63283e-122	0.998	0.99
ENSG00000170955	PRKCDBP	3	0.547458	4.35625e-126	8.71861e-122	0.939	0.727
ENSG00000097033	SH3GLB1	3	0.465738	1.36745e-125	2.73682e-121	0.976	0.836
ENSG00000197757	HOXC6	3	-0.348461	2.52065e-124	5.04482e-120	0.087	0.658
ENSG00000162493	PDPN	3	-0.735153	1.21999e-123	2.4417e-119	0.346	0.773
ENSG00000128595	CALU	3	0.432943	1.31903e-123	2.63991e-119	0.998	0.955
ENSG00000078401	EDN1	3	0.654359	1.41249e-121	2.82696e-117	0.398	0.077
ENSG00000152804	HHEX	3	0.333549	5.17669e-121	1.03606e-116	0.565	0.165
ENSG00000070214	SLC44A1	3	0.399817	6.95607e-121	1.39219e-116	0.922	0.603
ENSG00000164093	PITX2	3	-0.390244	6.76564e-120	1.35407e-115	0.106	0.657
ENSG00000090339	ICAM1	3	0.350544	3.26308e-119	6.53073e-115	0.68	0.261
ENSG00000133110	POSTN	3	0.978233	3.90256e-119	7.81058e-115	0.883	0.543
ENSG00000165949	IFI27	3	0.281613	1.02023e-117	2.04188e-113	0.459	0.102
ENSG00000101955	SRPX	3	0.585751	3.15636e-117	6.31714e-113	0.931	0.679
ENSG00000112245	PTP4A1	3	-0.784622	5.40019e-117	1.08079e-112	0.852	0.918
ENSG00000136026	CKAP4	3	0.462224	5.44212e-117	1.08919e-112	0.991	0.883
ENSG00000182118	FAM89A	3	-0.720115	1.82399e-116	3.65054e-112	0.413	0.801
ENSG00000070081	NUCB2	3	0.463909	1.03188e-115	2.0652e-111	0.972	0.856
ENSG00000256235	SMIM3	3	-0.528491	1.32405e-115	2.64996e-111	0.781	0.919
ENSG00000075790	BCAP29	3	0.403733	2.72555e-115	5.45491e-111	0.954	0.729
ENSG00000163041	H3F3A	3	0.370997	1.38646e-114	2.77486e-110	0.996	0.969
ENSG00000111275	ALDH2	3	-0.844242	2.44176e-114	4.88694e-110	0.669	0.879
ENSG00000235162	C12orf75	3	0.705943	3.34518e-114	6.69504e-110	0.956	0.719
ENSG00000226742	HSBP1L1	3	-0.52784	9.0814e-114	1.81755e-109	0.613	0.88
ENSG00000163739	CXCL1	3	-1.07787	3.94183e-113	7.88918e-109	1	0.999
ENSG00000068366	ACSL4	3	-0.840795	3.97303e-113	7.95163e-109	0.967	0.958
ENSG00000251493	FOXD1	3	-0.50773	1.15764e-112	2.3169e-108	0.304	0.768
ENSG00000103196	CRISPLD2	3	-0.684005	1.46783e-112	2.93772e-108	0.419	0.804
ENSG00000117519	CNN3	3	0.47708	2.28974e-111	4.58269e-107	0.97	0.824
ENSG00000141338	ABCA8	3	0.314823	1.08831e-110	2.17814e-106	0.748	0.298
ENSG00000167244	IGF2	3	-1.31616	5.64946e-110	1.13068e-105	0.259	0.716
ENSG00000166033	HTRA1	3	-0.649498	9.7477e-110	1.9509e-105	0.794	0.928
ENSG00000108342	CSF3	3	1.31003	2.42459e-109	4.85258e-105	0.83	0.482
ENSG00000177469	PTRF	3	0.508615	2.68289e-109	5.36953e-105	0.963	0.803
ENSG00000167123	CERCAM	3	0.371728	3.06474e-109	6.13377e-105	0.93	0.695
ENSG00000108107	RPL28	3	-0.468559	3.49384e-109	6.99258e-105	1	0.993
ENSG00000233608	TWIST2	3	0.464794	1.10855e-108	2.21866e-104	0.863	0.535
ENSG00000149380	P4HA3	3	0.299537	1.44001e-108	2.88204e-104	0.83	0.419
ENSG00000184584	TMEM173	3	0.347049	2.14217e-108	4.28734e-104	0.746	0.333
ENSG00000156482	RPL30	3	-0.297277	8.78958e-108	1.75915e-103	1	0.985
ENSG00000204525	HLA-C	3	0.432678	1.65429e-107	3.31089e-103	0.998	0.943
ENSG00000198743	SLC5A3	3	-0.627132	1.78277e-107	3.56803e-103	0.444	0.82
ENSG00000213722	DDAH2	3	0.257119	1.81729e-107	3.63712e-103	0.759	0.339
ENSG00000131711	MAP1B	3	0.506499	2.40216e-107	4.80768e-103	0.931	0.626
ENSG00000277443	MARCKS	3	0.505003	2.40805e-107	4.81948e-103	0.981	0.872
ENSG00000077549	CAPZB	3	0.353902	2.7833e-107	5.5705e-103	0.983	0.941
ENSG00000185624	P4HB	3	0.411804	6.04633e-107	1.21011e-102	0.996	0.961
ENSG00000119927	GPAM	3	0.295956	6.40084e-107	1.28106e-102	0.483	0.133
ENSG00000150403	TMCO3	3	0.306132	1.4736e-106	2.94927e-102	0.856	0.529
ENSG00000197565	COL4A6	3	-0.371991	4.86619e-106	9.73919e-102	0.144	0.657
ENSG00000018408	WWTR1	3	0.358236	1.73424e-105	3.47091e-101	0.865	0.562
ENSG00000143387	CTSK	3	0.630244	3.1133e-105	6.23095e-101	0.928	0.555
ENSG00000198242	RPL23A	3	-0.318801	1.09796e-104	2.19745e-100	1	0.977
ENSG00000065534	MYLK	3	1.07041	2.30152e-104	4.60626e-100	0.63	0.248
ENSG00000140937	CDH11	3	-0.601327	2.87691e-104	5.75785e-100	0.92	0.952
ENSG00000089327	FXYD5	3	0.387278	3.4597e-104	6.92424e-100	0.961	0.789
ENSG00000166710	B2M	3	0.465402	4.37895e-104	8.76403e-100	0.996	0.974
ENSG00000159674	SPON2	3	-0.975919	1.04973e-103	2.10094e-99	0.804	0.941
ENSG00000167617	CDC42EP5	3	0.255904	2.86154e-103	5.72709e-99	0.791	0.397
ENSG00000108511	HOXB6	3	-0.295172	8.54199e-103	1.70959e-98	0.083	0.587
ENSG00000173706	HEG1	3	0.529931	2.24806e-102	4.49926e-98	0.954	0.673
ENSG00000026025	VIM	3	0.48309	2.35026e-102	4.70381e-98	1	0.978
ENSG00000147257	GPC3	3	-0.678283	7.23025e-102	1.44706e-97	0.156	0.641
ENSG00000164171	ITGA2	3	0.689224	3.02765e-101	6.05954e-97	0.935	0.758
ENSG00000114251	WNT5A	3	-0.633725	8.83371e-101	1.76798e-96	0.73	0.9
ENSG00000114942	EEF1B2	3	-0.369671	3.73884e-100	7.48292e-96	0.994	0.969
ENSG00000167283	ATP5L	3	-0.381076	6.60313e-100	1.32155e-95	0.996	0.968
ENSG00000153714	LURAP1L	3	-0.455115	8.68941e-100	1.7391e-95	0.387	0.785
ENSG00000017260	ATP2C1	3	0.359379	2.26466e-99	4.53249e-95	0.885	0.614
ENSG00000237125	HAND2-AS1	3	-0.520589	2.77743e-99	5.55875e-95	0.53	0.836
ENSG00000160789	LMNA	3	0.420732	3.21732e-99	6.43915e-95	0.961	0.835
ENSG00000167460	TPM4	3	0.516259	6.13221e-99	1.2273e-94	0.994	0.968
ENSG00000137033	IL33	3	0.573492	2.59074e-98	5.18511e-94	0.481	0.132
ENSG00000139278	GLIPR1	3	0.470471	3.32273e-98	6.65011e-94	0.974	0.839
ENSG00000124788	ATXN1	3	0.259109	1.8064e-97	3.61533e-93	0.772	0.388
ENSG00000127955	GNAI1	3	-0.576324	4.18829e-97	8.38245e-93	0.739	0.876
ENSG00000102760	RGCC	3	1.1043	1.20426e-96	2.4102e-92	0.628	0.259
ENSG00000083444	PLOD1	3	0.398443	1.65761e-96	3.31755e-92	0.943	0.772
ENSG00000002586	CD99	3	0.373359	1.09864e-95	2.19883e-91	0.994	0.946
ENSG00000140379	BCL2A1	3	-0.774932	3.7893e-95	7.5839e-91	0.243	0.676
ENSG00000159403	C1R	3	0.463062	1.02869e-94	2.05883e-90	0.943	0.704
ENSG00000132386	SERPINF1	3	0.334397	1.29667e-94	2.59515e-90	0.707	0.328
ENSG00000176170	SPHK1	3	0.416955	2.19534e-94	4.39375e-90	0.828	0.478
ENSG00000197324	LRP10	3	0.370486	2.29713e-94	4.59748e-90	0.97	0.851
ENSG00000100644	HIF1A	3	0.4524	2.55255e-94	5.10868e-90	0.996	0.957
ENSG00000149557	FEZ1	3	0.275647	3.95943e-94	7.92441e-90	0.817	0.458
ENSG00000157557	ETS2	3	-0.42918	7.60471e-94	1.52201e-89	0.452	0.792
ENSG00000154188	ANGPT1	3	-0.607723	8.07662e-94	1.61645e-89	0.433	0.775
ENSG00000101558	VAPA	3	-0.387161	8.48698e-94	1.69858e-89	0.981	0.964
ENSG00000136770	DNAJC1	3	0.537521	1.13753e-93	2.27666e-89	0.978	0.869
ENSG00000083857	FAT1	3	0.355843	1.15917e-93	2.31996e-89	0.785	0.447
ENSG00000175745	NR2F1	3	-0.879085	9.518e-93	1.90493e-88	0.535	0.811
ENSG00000134986	NREP	3	0.437834	2.13197e-92	4.26692e-88	0.861	0.567
ENSG00000106484	MEST	3	-0.766924	4.4357e-92	8.87761e-88	0.157	0.61
ENSG00000110492	MDK	3	0.43057	1.63506e-91	3.27242e-87	0.848	0.527
ENSG00000105472	CLEC11A	3	0.388708	1.46188e-90	2.9258e-86	0.974	0.822
ENSG00000011198	ABHD5	3	-0.595603	2.10305e-89	4.20904e-85	0.726	0.868
ENSG00000105854	PON2	3	-0.451408	2.24381e-89	4.49077e-85	0.881	0.923
ENSG00000167552	TUBA1A	3	0.622783	2.72912e-89	5.46206e-85	0.961	0.778
ENSG00000188153	COL4A5	3	-0.384864	7.32147e-89	1.46532e-84	0.348	0.739
ENSG00000142798	HSPG2	3	0.351684	1.03503e-88	2.07152e-84	0.846	0.533
ENSG00000101460	MAP1LC3A	3	0.304787	2.62178e-88	5.24723e-84	0.885	0.601
ENSG00000130635	COL5A1	3	0.39362	5.74731e-88	1.15027e-83	0.896	0.638
ENSG00000120693	SMAD9	3	-0.530252	6.68803e-88	1.33854e-83	0.33	0.714
ENSG00000174807	CD248	3	0.311859	7.86749e-88	1.5746e-83	0.813	0.451
ENSG00000095752	IL11	3	-1.06805	9.8937e-88	1.98012e-83	0.931	0.959
ENSG00000060718	COL11A1	3	-0.434194	1.06505e-87	2.13159e-83	0.152	0.617
ENSG00000175130	MARCKSL1	3	0.432744	1.85857e-87	3.71975e-83	0.978	0.876
ENSG00000102024	PLS3	3	0.401165	2.63459e-87	5.27286e-83	0.922	0.731
ENSG00000187608	ISG15	3	0.271031	2.81481e-87	5.63355e-83	0.933	0.693
ENSG00000166794	PPIB	3	0.372688	3.71541e-87	7.43602e-83	0.993	0.952
ENSG00000170458	CD14	3	-1.05363	3.7415e-87	7.48823e-83	0.248	0.675
ENSG00000118680	MYL12B	3	0.282589	3.79449e-87	7.59429e-83	0.993	0.961
ENSG00000189221	MAOA	3	-0.38848	5.49794e-86	1.10036e-81	0.094	0.55
ENSG00000140416	TPM1	3	0.913714	8.14293e-86	1.62973e-81	0.998	0.949
ENSG00000099194	SCD	3	0.384638	1.12032e-85	2.24221e-81	0.77	0.439
ENSG00000162458	FBLIM1	3	0.315322	3.40893e-85	6.82263e-81	0.848	0.555
ENSG00000167157	PRRX2	3	0.345081	3.43394e-85	6.87269e-81	0.765	0.399
ENSG00000131459	GFPT2	3	0.325145	4.28453e-85	8.57507e-81	0.757	0.389
ENSG00000126458	RRAS	3	0.364004	5.06324e-85	1.01336e-80	0.976	0.888
ENSG00000181649	PHLDA2	3	0.394134	1.2043e-84	2.41029e-80	0.841	0.512
ENSG00000162704	ARPC5	3	0.419531	1.29568e-84	2.59318e-80	0.991	0.944
ENSG00000169567	HINT1	3	-0.346593	1.38322e-84	2.76837e-80	0.993	0.966
ENSG00000155660	PDIA4	3	0.34265	3.07007e-84	6.14444e-80	0.959	0.79
ENSG00000034510	TMSB10	3	0.31163	3.28541e-84	6.57542e-80	1	0.996
ENSG00000138760	SCARB2	3	0.323359	4.54493e-83	9.09622e-79	0.954	0.807
ENSG00000137331	IER3	3	-0.719318	1.07088e-82	2.14325e-78	1	0.982
ENSG00000185565	LSAMP	3	-0.366818	1.41659e-82	2.83517e-78	0.209	0.649
ENSG00000145730	PAM	3	0.360032	3.2765e-82	6.55759e-78	0.957	0.825
ENSG00000078098	FAP	3	0.42865	3.66872e-82	7.34257e-78	0.972	0.782
ENSG00000140563	MCTP2	3	-0.36028	5.70475e-82	1.14175e-77	0.283	0.687
ENSG00000255302	EID1	3	-0.360358	8.97104e-82	1.79546e-77	0.993	0.969
ENSG00000203805	PLPP4	3	-0.287761	1.03921e-81	2.07987e-77	0.124	0.572
ENSG00000105974	CAV1	3	0.358737	1.04011e-81	2.08167e-77	0.689	0.323
ENSG00000141441	GAREM1	3	-0.338095	1.73427e-81	3.47097e-77	0.239	0.628
ENSG00000132639	SNAP25	3	-0.271997	2.32567e-81	4.65459e-77	0.085	0.527
ENSG00000156011	PSD3	3	0.312719	5.01565e-81	1.00383e-76	0.861	0.55
ENSG00000134686	PHC2	3	-0.388017	5.62698e-81	1.12618e-76	0.909	0.937
ENSG00000163735	CXCL5	3	-1.41388	6.56444e-81	1.31381e-76	0.833	0.908
ENSG00000108691	CCL2	3	0.875798	1.47728e-80	2.95662e-76	0.931	0.665
ENSG00000165672	PRDX3	3	-0.352234	2.21194e-80	4.42699e-76	0.933	0.935
ENSG00000168209	DDIT4	3	0.654715	3.90633e-80	7.81812e-76	0.95	0.78
ENSG00000116016	EPAS1	3	-0.481033	1.56171e-79	3.1256e-75	0.841	0.919
ENSG00000111670	GNPTAB	3	0.269903	1.78373e-79	3.56995e-75	0.739	0.419
ENSG00000167004	PDIA3	3	0.345921	1.7993e-79	3.60111e-75	0.994	0.938
ENSG00000146386	ABRACL	3	0.261222	1.87495e-79	3.75253e-75	0.841	0.542
ENSG00000196628	TCF4	3	0.36913	2.17157e-79	4.34618e-75	0.906	0.676
ENSG00000168679	SLC16A4	3	-0.467652	2.32766e-79	4.65858e-75	0.15	0.573
ENSG00000198856	OSTC	3	0.314262	6.13529e-79	1.22792e-74	0.998	0.955
ENSG00000180817	PPA1	3	-0.382695	7.73876e-79	1.54884e-74	0.859	0.914
ENSG00000139329	LUM	3	-0.899856	8.27871e-79	1.6569e-74	0.98	0.955
ENSG00000268388	FENDRR	3	-0.364951	2.12889e-78	4.26076e-74	0.176	0.597
ENSG00000245532	NEAT1	3	0.27611	2.40536e-78	4.81409e-74	0.996	0.965
ENSG00000092964	DPYSL2	3	0.342237	5.44307e-78	1.08938e-73	0.913	0.747
ENSG00000100592	DAAM1	3	0.351098	7.84251e-78	1.5696e-73	0.824	0.515
ENSG00000146425	DYNLT1	3	0.314467	1.95755e-77	3.91783e-73	0.98	0.935
ENSG00000168461	RAB31	3	-0.497013	8.74845e-77	1.75091e-72	0.878	0.919
ENSG00000163661	PTX3	3	0.271309	1.401e-76	2.80397e-72	0.319	0.072
ENSG00000116667	C1orf21	3	-0.386702	1.54004e-76	3.08224e-72	0.626	0.848
ENSG00000121068	TBX2	3	-0.395544	1.85966e-76	3.72192e-72	0.419	0.761
ENSG00000196923	PDLIM7	3	0.390412	6.32292e-76	1.26547e-71	0.95	0.78
ENSG00000115604	IL18R1	3	-0.445939	6.4731e-76	1.29553e-71	0.215	0.611
ENSG00000108551	RASD1	3	0.2524	7.09012e-76	1.41902e-71	0.328	0.078
ENSG00000108960	MMD	3	0.632384	1.50262e-75	3.00734e-71	0.931	0.815
ENSG00000188846	RPL14	3	-0.275989	3.91825e-75	7.84198e-71	0.998	0.983
ENSG00000168899	VAMP5	3	0.354786	1.78006e-74	3.56262e-70	0.944	0.777
ENSG00000109062	SLC9A3R1	3	-0.253779	2.76863e-74	5.54114e-70	0.263	0.639
ENSG00000100739	BDKRB1	3	-0.692176	6.3551e-74	1.27191e-69	0.772	0.907
ENSG00000183726	TMEM50A	3	0.287183	8.70163e-74	1.74155e-69	0.983	0.932
ENSG00000163399	ATP1A1	3	0.316732	1.0349e-73	2.07126e-69	0.97	0.853
ENSG00000069849	ATP1B3	3	0.425895	1.04548e-73	2.09242e-69	0.989	0.924
ENSG00000138134	STAMBPL1	3	-0.277696	2.30956e-73	4.62236e-69	0.193	0.601
ENSG00000159335	PTMS	3	0.341796	3.6104e-73	7.22586e-69	0.983	0.889
ENSG00000145247	OCIAD2	3	0.347345	3.84759e-73	7.70056e-69	0.893	0.662
ENSG00000138449	SLC40A1	3	-0.516538	5.62417e-73	1.12562e-68	0.248	0.635
ENSG00000144713	RPL32	3	-0.270636	7.44925e-73	1.49089e-68	1	0.989
ENSG00000154553	PDLIM3	3	0.449024	7.58389e-73	1.51784e-68	0.854	0.555
ENSG00000116661	FBXO2	3	-0.270714	7.9426e-73	1.58963e-68	0.204	0.602
ENSG00000108846	ABCC3	3	-0.393547	1.65227e-72	3.30685e-68	0.522	0.798
ENSG00000151914	DST	3	0.296029	2.11882e-72	4.24062e-68	0.961	0.851
ENSG00000065809	FAM107B	3	-0.367478	2.60309e-72	5.20982e-68	0.374	0.747
ENSG00000131981	LGALS3	3	0.35032	3.22452e-72	6.45355e-68	0.931	0.717
ENSG00000198668	CALM1	3	0.335835	4.81393e-72	9.63461e-68	0.98	0.934
ENSG00000161970	RPL26	3	-0.260216	7.96343e-72	1.5938e-67	1	0.983
ENSG00000125148	MT2A	3	-0.804871	1.55359e-71	3.10935e-67	1	1
ENSG00000049239	H6PD	3	-0.31182	5.96551e-71	1.19394e-66	0.526	0.788
ENSG00000071054	MAP4K4	3	0.326168	7.01303e-71	1.40359e-66	0.937	0.766
ENSG00000139112	GABARAPL1	3	-0.516542	7.2807e-71	1.45716e-66	0.944	0.945
ENSG00000214548	MEG3	3	-0.640489	8.26036e-71	1.65323e-66	0.943	0.954
ENSG00000130176	CNN1	3	0.433227	1.04487e-70	2.0912e-66	0.543	0.218
ENSG00000205581	HMGN1	3	0.264471	3.24768e-70	6.4999e-66	0.993	0.945
ENSG00000103241	FOXF1	3	-0.309952	3.50055e-70	7.00601e-66	0.356	0.697
ENSG00000168056	LTBP3	3	0.271793	4.32618e-70	8.65842e-66	0.893	0.645
ENSG00000086062	B4GALT1	3	0.375917	1.81668e-69	3.63591e-65	0.967	0.833
ENSG00000173432	SAA1	3	-1.78662	2.04262e-69	4.08811e-65	0.428	0.708
ENSG00000142227	EMP3	3	0.367318	3.10798e-69	6.22032e-65	0.98	0.848
ENSG00000153234	NR4A2	3	-0.543052	3.5124e-69	7.02972e-65	0.296	0.667
ENSG00000091039	OSBPL8	3	0.311812	3.64973e-69	7.30457e-65	0.913	0.737
ENSG00000117385	P3H1	3	0.254033	5.291e-69	1.05894e-64	0.887	0.65
ENSG00000185950	IRS2	3	-0.39906	5.93353e-69	1.18754e-64	0.644	0.844
ENSG00000143013	LMO4	3	0.378102	6.0417e-69	1.20919e-64	0.981	0.896
ENSG00000130066	SAT1	3	-0.673724	1.94964e-68	3.90201e-64	0.976	0.979
ENSG00000005249	PRKAR2B	3	-0.269678	3.80993e-68	7.62519e-64	0.065	0.465
ENSG00000160256	FAM207A	3	-0.395534	1.07139e-67	2.14427e-63	0.706	0.824
ENSG00000115594	IL1R1	3	0.581203	1.17943e-67	2.3605e-63	0.959	0.846
ENSG00000172638	EFEMP2	3	0.297134	2.64292e-67	5.28954e-63	0.972	0.864
ENSG00000071127	WDR1	3	0.345477	9.80183e-67	1.96174e-62	0.959	0.84
ENSG00000177410	ZFAS1	3	-0.420601	1.5164e-66	3.03492e-62	0.981	0.958
ENSG00000167468	GPX4	3	0.268419	1.61254e-66	3.22733e-62	0.994	0.966
ENSG00000155366	RHOC	3	0.274427	3.50903e-66	7.02298e-62	0.965	0.889
ENSG00000172889	EGFL7	3	0.270265	4.5985e-66	9.20344e-62	0.835	0.563
ENSG00000182718	ANXA2	3	0.285776	5.18317e-66	1.03736e-61	0.989	0.916
ENSG00000107165	TYRP1	3	-0.474758	5.30135e-66	1.06101e-61	0.181	0.551
ENSG00000176014	TUBB6	3	0.410564	1.1182e-65	2.23796e-61	0.913	0.74
ENSG00000143549	TPM3	3	0.328538	1.41098e-65	2.82394e-61	0.97	0.879
ENSG00000149591	TAGLN	3	1.36471	2.99612e-65	5.99644e-61	0.915	0.731
ENSG00000136371	MTHFS	3	-0.315555	3.11294e-65	6.23024e-61	0.552	0.769
ENSG00000147454	SLC25A37	3	-0.614879	3.79972e-65	7.60475e-61	0.863	0.906
ENSG00000206503	HLA-A	3	0.346212	1.51606e-64	3.03424e-60	0.994	0.948
ENSG00000101335	MYL9	3	0.775574	1.90296e-64	3.80859e-60	0.987	0.847
ENSG00000203722	RAET1G	3	-0.342304	3.03541e-64	6.07506e-60	0.111	0.49
ENSG00000181072	CHRM2	3	-0.259643	3.85212e-64	7.70964e-60	0.046	0.425
ENSG00000072682	P4HA2	3	0.327818	4.6704e-64	9.34735e-60	0.919	0.735
ENSG00000109321	AREG	3	1.46775	5.76721e-64	1.15425e-59	0.596	0.303
ENSG00000023902	PLEKHO1	3	0.280916	6.86129e-64	1.37322e-59	0.904	0.688
ENSG00000074590	NUAK1	3	0.260094	7.36021e-64	1.47307e-59	0.719	0.419
ENSG00000107984	DKK1	3	-0.924757	9.03572e-64	1.80841e-59	0.398	0.698
ENSG00000177311	ZBTB38	3	0.371284	1.62335e-63	3.24898e-59	0.97	0.88
ENSG00000228474	OST4	3	0.25022	2.29403e-63	4.59128e-59	0.996	0.966
ENSG00000023909	GCLM	3	0.300874	4.19325e-63	8.39238e-59	0.856	0.61
ENSG00000084234	APLP2	3	0.320923	4.96313e-63	9.93321e-59	0.978	0.877
ENSG00000154277	UCHL1	3	0.394962	6.38349e-63	1.27759e-58	0.939	0.8
ENSG00000187109	NAP1L1	3	0.256826	7.14001e-63	1.429e-58	0.993	0.955
ENSG00000156113	KCNMA1	3	-0.270527	8.0374e-63	1.6086e-58	0.1	0.475
ENSG00000162496	DHRS3	3	0.300576	1.37127e-62	2.74446e-58	0.98	0.895
ENSG00000114315	HES1	3	0.257719	1.51445e-62	3.03103e-58	0.389	0.124
ENSG00000136240	KDELR2	3	0.284375	3.6824e-62	7.36995e-58	0.991	0.948
ENSG00000172331	BPGM	3	-0.353825	4.83679e-62	9.68035e-58	0.731	0.853
ENSG00000051128	HOMER3	3	0.294683	7.43097e-62	1.48723e-57	0.948	0.797
ENSG00000168938	PPIC	3	0.29462	1.08279e-61	2.16711e-57	0.889	0.648
ENSG00000179218	CALR	3	0.347258	1.29637e-61	2.59455e-57	0.998	0.954
ENSG00000088986	DYNLL1	3	0.275625	1.3795e-61	2.76093e-57	0.991	0.96
ENSG00000030582	GRN	3	0.276466	2.33248e-61	4.66823e-57	0.978	0.909
ENSG00000179820	MYADM	3	0.334666	3.26504e-61	6.53465e-57	0.839	0.647
ENSG00000137154	RPS6	3	-0.262074	3.76689e-61	7.53905e-57	1	0.985
ENSG00000197043	ANXA6	3	0.286995	5.12057e-61	1.02483e-56	0.857	0.628
ENSG00000101871	MID1	3	-0.286762	5.49724e-61	1.10022e-56	0.204	0.554
ENSG00000124155	PIGT	3	0.304396	5.60487e-61	1.12176e-56	0.961	0.842
ENSG00000116574	RHOU	3	-0.344271	5.97603e-61	1.19604e-56	0.33	0.64
ENSG00000146242	TPBG	3	0.409997	6.06074e-61	1.213e-56	0.989	0.92
ENSG00000105835	NAMPT	3	-0.502059	3.49939e-60	7.00367e-56	0.959	0.962
ENSG00000146674	IGFBP3	3	-0.723184	1.09772e-59	2.19697e-55	0.596	0.818
ENSG00000123131	PRDX4	3	0.270858	1.11168e-59	2.22492e-55	0.993	0.937
ENSG00000118971	CCND2	3	-0.251288	1.61826e-59	3.23878e-55	0.093	0.462
ENSG00000125354	SEPT6	3	-0.296702	6.31917e-59	1.26472e-54	0.45	0.718
ENSG00000114353	GNAI2	3	0.259765	6.96283e-59	1.39354e-54	0.987	0.922
ENSG00000151726	ACSL1	3	-0.288283	8.45342e-59	1.69187e-54	0.263	0.591
ENSG00000130303	BST2	3	-0.52478	2.18883e-58	4.38073e-54	0.248	0.587
ENSG00000131495	NDUFA2	3	-0.341955	2.51695e-58	5.03743e-54	0.959	0.944
ENSG00000152049	KCNE4	3	-0.369323	2.9916e-58	5.98739e-54	0.207	0.554
ENSG00000101608	MYL12A	3	0.342021	3.94487e-58	7.89527e-54	0.993	0.977
ENSG00000022267	FHL1	3	-0.464088	5.53734e-58	1.10824e-53	0.531	0.783
ENSG00000177697	CD151	3	0.266791	5.70113e-58	1.14103e-53	0.987	0.889
ENSG00000164117	FBXO8	3	-0.432443	1.98246e-57	3.96769e-53	0.487	0.713
ENSG00000185432	METTL7A	3	-0.269415	2.59271e-57	5.18904e-53	0.174	0.529
ENSG00000143153	ATP1B1	3	-0.414901	4.49976e-57	9.00583e-53	0.561	0.766
ENSG00000077238	IL4R	3	-0.285346	1.23562e-56	2.47297e-52	0.561	0.779
ENSG00000106537	TSPAN13	3	0.374665	1.76054e-56	3.52355e-52	0.885	0.669
ENSG00000133169	BEX1	3	0.341847	1.91775e-56	3.83818e-52	0.613	0.287
ENSG00000136888	ATP6V1G1	3	-0.256304	4.46377e-56	8.93379e-52	0.989	0.959
ENSG00000074842	MYDGF	3	0.270101	5.43837e-56	1.08844e-51	0.991	0.946
ENSG00000118473	SGIP1	3	-0.287236	8.18748e-56	1.63864e-51	0.215	0.56
ENSG00000237187	NR2F1-AS1	3	-0.270615	9.47184e-56	1.89569e-51	0.291	0.601
ENSG00000148841	ITPRIP	3	0.256728	1.44179e-55	2.8856e-51	0.78	0.53
ENSG00000119938	PPP1R3C	3	-0.554526	1.57442e-55	3.15104e-51	0.309	0.607
ENSG00000143870	PDIA6	3	0.285923	2.56975e-55	5.14309e-51	0.989	0.936
ENSG00000064393	HIPK2	3	-0.341287	2.83165e-55	5.66726e-51	0.656	0.835
ENSG00000136235	GPNMB	3	0.261304	3.74045e-55	7.48614e-51	0.731	0.445
ENSG00000167779	IGFBP6	3	0.357622	4.68177e-55	9.3701e-51	0.796	0.525
ENSG00000173376	NDNF	3	-0.286636	5.7332e-55	1.14744e-50	0.056	0.399
ENSG00000140545	MFGE8	3	-0.353788	1.49741e-54	2.99691e-50	0.933	0.942
ENSG00000139289	PHLDA1	3	0.462174	2.13726e-54	4.27751e-50	0.978	0.898
ENSG00000163191	S100A11	3	0.283081	3.58181e-54	7.16864e-50	0.996	0.97
ENSG00000131171	SH3BGRL	3	0.25576	3.77762e-54	7.56053e-50	0.97	0.896
ENSG00000147677	EIF3H	3	-0.279111	1.25708e-53	2.51591e-49	0.97	0.947
ENSG00000004779	NDUFAB1	3	-0.266919	1.26853e-53	2.53884e-49	0.98	0.945
ENSG00000178573	MAF	3	-0.320715	2.27274e-53	4.54866e-49	0.069	0.403
ENSG00000255112	CHMP1B	3	-0.67509	2.59294e-53	5.1895e-49	0.856	0.898
ENSG00000136048	DRAM1	3	0.314136	2.98768e-53	5.97954e-49	0.87	0.644
ENSG00000184009	ACTG1	3	0.418079	3.85446e-53	7.71431e-49	0.998	0.988
ENSG00000113369	ARRDC3	3	-0.379871	3.97351e-53	7.95258e-49	0.544	0.784
ENSG00000198431	TXNRD1	3	0.341827	4.65133e-53	9.30917e-49	0.867	0.692
ENSG00000107796	ACTA2	3	1.21229	7.00405e-53	1.40179e-48	0.789	0.55
ENSG00000175183	CSRP2	3	-0.626316	1.01547e-52	2.03236e-48	0.787	0.883
ENSG00000048540	LMO3	3	-0.415891	1.64997e-52	3.30225e-48	0.239	0.551
ENSG00000158473	CD1D	3	-0.31047	1.9687e-52	3.94015e-48	0.235	0.559
ENSG00000008513	ST3GAL1	3	0.301746	2.0029e-52	4.0086e-48	0.869	0.7
ENSG00000115738	ID2	3	0.61889	4.65679e-52	9.3201e-48	0.896	0.724
ENSG00000142669	SH3BGRL3	3	0.28083	8.62887e-52	1.72698e-47	0.996	0.96
ENSG00000119986	AVPI1	3	-0.291365	1.55682e-51	3.11581e-47	0.504	0.733
ENSG00000154734	ADAMTS1	3	-0.704311	1.6384e-51	3.27909e-47	0.548	0.749
ENSG00000120549	KIAA1217	3	-0.256619	9.61715e-51	1.92478e-46	0.17	0.495
ENSG00000173457	PPP1R14B	3	0.278763	1.13358e-50	2.26875e-46	0.993	0.924
ENSG00000085063	CD59	3	0.294393	1.21352e-50	2.42874e-46	0.996	0.949
ENSG00000168268	NT5DC2	3	0.267502	1.37502e-50	2.75196e-46	0.974	0.881
ENSG00000101413	RPRD1B	3	-0.439535	2.68742e-50	5.37861e-46	0.406	0.645
ENSG00000108688	CCL7	3	0.554257	2.94162e-50	5.88735e-46	0.372	0.133
ENSG00000105223	PLD3	3	0.283964	4.11187e-50	8.2295e-46	0.981	0.914
ENSG00000211772	TRBC2	3	-0.252544	4.32433e-50	8.65472e-46	0.048	0.365
ENSG00000075213	SEMA3A	3	0.264346	6.46108e-50	1.29312e-45	0.563	0.296
ENSG00000087088	BAX	3	0.329254	8.64779e-50	1.73077e-45	0.981	0.916
ENSG00000163297	ANTXR2	3	0.286383	1.83515e-49	3.67287e-45	0.944	0.796
ENSG00000109861	CTSC	3	0.37486	1.9432e-49	3.88913e-45	0.976	0.849
ENSG00000120875	DUSP4	3	-0.421075	2.55571e-49	5.115e-45	0.244	0.562
ENSG00000134248	LAMTOR5	3	-0.263823	3.51054e-49	7.026e-45	0.987	0.953
ENSG00000223414	LINC00473	3	-0.514083	7.75802e-49	1.55269e-44	0.435	0.679
ENSG00000196924	FLNA	3	0.467715	1.05204e-48	2.10555e-44	0.972	0.905
ENSG00000117592	PRDX6	3	-0.318538	2.48415e-48	4.97178e-44	0.985	0.962
ENSG00000137809	ITGA11	3	-0.352638	4.77442e-48	9.55551e-44	0.441	0.711
ENSG00000187479	C11orf96	3	0.320947	1.51681e-47	3.03574e-43	0.593	0.303
ENSG00000164099	PRSS12	3	-0.263248	2.24381e-47	4.49077e-43	0.233	0.539
ENSG00000137767	SQRDL	3	-0.274447	2.45311e-47	4.90965e-43	0.654	0.799
ENSG00000197580	BCO2	3	-0.29173	3.96359e-47	7.93274e-43	0.096	0.406
ENSG00000181617	FDCSP	3	-0.96813	5.85312e-47	1.17144e-42	0.146	0.458
ENSG00000130402	ACTN4	3	0.280087	8.31455e-47	1.66407e-42	0.944	0.837
ENSG00000101856	PGRMC1	3	0.304377	1.45621e-46	2.91446e-42	0.978	0.888
ENSG00000184752	NDUFA12	3	-0.315924	2.74408e-46	5.492e-42	0.957	0.93
ENSG00000042062	FAM65C	3	-0.360739	3.23706e-46	6.47865e-42	0.38	0.649
ENSG00000197746	PSAP	3	0.262975	4.38654e-46	8.77923e-42	0.978	0.921
ENSG00000147889	CDKN2A	3	-0.389136	1.13134e-45	2.26427e-41	0.502	0.705
ENSG00000104549	SQLE	3	0.255654	2.07003e-45	4.14295e-41	0.787	0.57
ENSG00000104408	EIF3E	3	-0.263449	2.68965e-45	5.38307e-41	0.981	0.951
ENSG00000065518	NDUFB4	3	-0.250852	3.06811e-45	6.14051e-41	0.989	0.958
ENSG00000137076	TLN1	3	0.252831	5.8163e-45	1.16408e-40	0.967	0.895
ENSG00000064666	CNN2	3	0.251286	6.48109e-45	1.29713e-40	0.854	0.695
ENSG00000166482	MFAP4	3	0.307346	6.64005e-45	1.32894e-40	0.631	0.368
ENSG00000142552	RCN3	3	0.262254	9.13182e-45	1.82764e-40	0.961	0.833
ENSG00000163430	FSTL1	3	0.280972	1.82575e-44	3.65407e-40	0.985	0.933
ENSG00000149485	FADS1	3	0.287567	1.92589e-44	3.85447e-40	0.92	0.79
ENSG00000090238	YPEL3	3	0.252437	7.21818e-44	1.44465e-39	0.972	0.896
ENSG00000168386	FILIP1L	3	0.274201	7.37522e-44	1.47608e-39	0.794	0.56
ENSG00000066583	ISOC1	3	-0.299157	1.04543e-43	2.09233e-39	0.533	0.727
ENSG00000121440	PDZRN3	3	-0.256376	1.16245e-43	2.32653e-39	0.417	0.659
ENSG00000116044	NFE2L2	3	-0.287679	1.29111e-43	2.58403e-39	0.948	0.929
ENSG00000162545	CAMK2N1	3	0.350802	1.14475e-42	2.2911e-38	0.911	0.781
ENSG00000038427	VCAN	3	0.342139	1.35567e-42	2.71324e-38	0.989	0.925
ENSG00000221869	CEBPD	3	-0.432103	2.2232e-42	4.4495e-38	0.97	0.96
ENSG00000123689	G0S2	3	-1.62181	4.4053e-42	8.81677e-38	0.507	0.686
ENSG00000134871	COL4A2	3	0.638811	4.8876e-42	9.78204e-38	0.913	0.801
ENSG00000163110	PDLIM5	3	0.368025	6.29092e-42	1.25906e-37	0.817	0.654
ENSG00000185088	RPS27L	3	0.270759	7.45922e-42	1.49289e-37	0.998	0.974
ENSG00000139508	SLC46A3	3	-0.250953	1.62119e-41	3.24465e-37	0.363	0.619
ENSG00000166562	SEC11C	3	-0.277941	2.9924e-41	5.98899e-37	0.798	0.876
ENSG00000111912	NCOA7	3	-0.340892	8.0671e-41	1.61455e-36	0.681	0.786
ENSG00000114115	RBP1	3	-0.591085	2.11184e-40	4.22663e-36	0.248	0.521
ENSG00000164619	BMPER	3	-0.253559	4.26131e-40	8.52858e-36	0.198	0.473
ENSG00000119900	OGFRL1	3	-0.529823	5.585e-40	1.11778e-35	0.767	0.816
ENSG00000187498	COL4A1	3	0.899344	6.03462e-38	1.20777e-33	0.772	0.63
ENSG00000171617	ENC1	3	-0.323471	8.15312e-38	1.63177e-33	0.419	0.652
ENSG00000115008	IL1A	3	0.27531	1.26875e-37	2.53927e-33	0.663	0.397
ENSG00000196549	MME	3	-0.450143	9.37955e-37	1.87722e-32	0.87	0.89
ENSG00000173598	NUDT4	3	-0.273619	1.11949e-36	2.24054e-32	0.681	0.796
ENSG00000117335	CD46	3	-0.347709	1.22713e-36	2.45599e-32	0.846	0.896
ENSG00000144476	ACKR3	3	0.266686	1.34054e-36	2.68295e-32	0.561	0.322
ENSG00000154556	SORBS2	3	-0.329665	1.6891e-36	3.38056e-32	0.333	0.574
ENSG00000121966	CXCR4	3	0.400837	4.59247e-36	9.19137e-32	0.615	0.363
ENSG00000184374	COLEC10	3	-0.438694	5.52498e-36	1.10577e-31	0.1	0.358
ENSG00000075624	ACTB	3	0.432542	6.13907e-36	1.22867e-31	0.998	0.987
ENSG00000166741	NNMT	3	-0.558422	6.24242e-36	1.24936e-31	0.994	0.972
ENSG00000150347	ARID5B	3	0.261558	6.48613e-36	1.29813e-31	0.976	0.879
ENSG00000112078	KCTD20	3	0.258543	1.11004e-35	2.22163e-31	0.715	0.489
ENSG00000182197	EXT1	3	-0.252973	2.1255e-35	4.25398e-31	0.711	0.812
ENSG00000119138	KLF9	3	-0.307033	2.52929e-35	5.06212e-31	0.898	0.912
ENSG00000134333	LDHA	3	-0.262993	4.42596e-35	8.85811e-31	1	0.99
ENSG00000103888	CEMIP	3	0.433486	3.11024e-34	6.22484e-30	0.948	0.857
ENSG00000100852	ARHGAP5	3	-0.255092	3.34849e-34	6.70167e-30	0.746	0.826
ENSG00000115267	IFIH1	3	-0.316877	6.14163e-34	1.22919e-29	0.131	0.377
ENSG00000092841	MYL6	3	0.312147	1.2037e-33	2.40909e-29	0.998	0.988
ENSG00000173221	GLRX	3	-0.331231	1.42079e-32	2.84358e-28	0.98	0.955
ENSG00000182636	NDN	3	-0.316493	4.13772e-32	8.28124e-28	0.917	0.907
ENSG00000118257	NRP2	3	0.315678	4.33848e-32	8.68303e-28	0.92	0.835
ENSG00000134339	SAA2	3	-1.13046	4.99554e-32	9.99808e-28	0.231	0.464
ENSG00000165655	ZNF503	3	0.285534	5.30098e-32	1.06094e-27	0.88	0.76
ENSG00000117525	F3	3	-0.402484	2.52092e-31	5.04537e-27	0.322	0.55
ENSG00000137573	SULF1	3	0.377248	6.35679e-31	1.27225e-26	0.544	0.33
ENSG00000144381	HSPD1	3	-0.251819	7.08405e-31	1.4178e-26	0.97	0.945
ENSG00000150938	CRIM1	3	0.321716	8.2897e-31	1.6591e-26	0.865	0.712
ENSG00000138758	SEPT11	3	-0.310291	1.52413e-30	3.05039e-26	0.854	0.877
ENSG00000072110	ACTN1	3	0.340707	1.9362e-30	3.87511e-26	0.976	0.918
ENSG00000124731	TREM1	3	-0.302545	8.43145e-30	1.68747e-25	0.594	0.739
ENSG00000100345	MYH9	3	0.253517	1.07293e-29	2.14737e-25	0.956	0.879
ENSG00000086061	DNAJA1	3	-0.270242	1.18494e-29	2.37154e-25	0.974	0.942
ENSG00000124762	CDKN1A	3	0.337856	1.41363e-29	2.82924e-25	0.804	0.637
ENSG00000148344	PTGES	3	-0.361695	3.17815e-29	6.36075e-25	0.767	0.863
ENSG00000112096	SOD2	3	-0.342042	4.94408e-29	9.89509e-25	0.994	0.984
ENSG00000150787	PTS	3	-0.266971	5.27792e-29	1.05632e-24	0.926	0.912
ENSG00000118523	CTGF	3	0.944425	9.17468e-29	1.83622e-24	0.972	0.932
ENSG00000144810	COL8A1	3	-0.716944	1.63582e-28	3.27394e-24	0.828	0.82
ENSG00000124882	EREG	3	-0.372451	1.11138e-27	2.22432e-23	0.137	0.362
ENSG00000169756	LIMS1	3	-0.283151	1.17186e-27	2.34537e-23	0.98	0.954
ENSG00000117594	HSD11B1	3	-0.446312	2.97603e-27	5.95622e-23	0.698	0.765
ENSG00000006118	TMEM132A	3	-0.262978	1.21028e-26	2.42226e-22	0.981	0.951
ENSG00000147408	CSGALNACT1	3	-0.265919	3.20086e-25	6.40621e-21	0.565	0.674
ENSG00000145824	CXCL14	3	-0.897998	8.24005e-25	1.64916e-20	0.091	0.289
ENSG00000176697	BDNF	3	-0.260956	1.86955e-21	3.74171e-17	0.9	0.928
ENSG00000117318	ID3	3	-0.434222	2.47606e-21	4.9556e-17	0.963	0.955
ENSG00000145555	MYO10	3	-0.290039	2.38478e-20	4.7729e-16	0.757	0.774
ENSG00000183087	GAS6	3	0.381468	5.9477e-20	1.19037e-15	0.933	0.875
ENSG00000272841	RP3-428L16.2	3	-0.258646	1.44607e-19	2.89417e-15	0.274	0.46
ENSG00000163734	CXCL3	3	-0.533252	2.53031e-19	5.06416e-15	0.894	0.927
ENSG00000129071	MBD4	3	0.258324	1.29567e-18	2.59315e-14	0.967	0.897
ENSG00000142871	CYR61	3	0.454942	2.05221e-17	4.10729e-13	0.919	0.863
ENSG00000124875	CXCL6	3	-0.47277	2.54687e-17	5.09732e-13	0.996	0.979
ENSG00000135919	SERPINE2	3	-0.783644	1.32328e-16	2.64841e-12	0.952	0.919
ENSG00000103187	COTL1	3	-0.262147	1.37693e-16	2.75579e-12	0.948	0.931
ENSG00000204381	LAYN	3	-0.250096	2.23273e-16	4.46858e-12	0.894	0.863
ENSG00000164442	CITED2	3	-0.303971	2.77483e-16	5.55354e-12	0.854	0.84
ENSG00000131016	AKAP12	3	-0.300871	1.29213e-15	2.58608e-11	0.752	0.808
ENSG00000108106	UBE2S	3	-0.252305	5.78532e-15	1.15787e-10	0.952	0.933
ENSG00000116285	ERRFI1	3	-0.326452	7.96651e-15	1.59442e-10	0.441	0.558
ENSG00000115009	CCL20	3	-1.10398	1.95289e-14	3.90851e-10	0.233	0.379
ENSG00000131370	SH3BP5	3	-0.251374	8.07115e-14	1.61536e-09	0.669	0.696
ENSG00000011465	DCN	3	-0.557481	5.06406e-13	1.01352e-08	0.993	0.965
ENSG00000198467	TPM2	3	0.386777	1.42343e-12	2.84885e-08	1	0.991
ENSG00000130203	APOE	3	0.292165	1.54952e-12	3.10121e-08	0.32	0.193
ENSG00000183775	KCTD16	3	-0.271374	1.2504e-11	2.50255e-07	0.62	0.672
ENSG00000106538	RARRES2	3	0.812764	2.40894e-11	4.82125e-07	0.589	0.539
ENSG00000133026	MYH10	3	0.280211	5.04823e-11	1.01035e-06	0.759	0.664
ENSG00000072274	TFRC	3	-0.617608	7.79351e-11	1.55979e-06	0.778	0.793
ENSG00000136244	IL6	3	0.552438	8.83758e-11	1.76875e-06	0.844	0.771
ENSG00000071282	LMCD1	3	-0.291867	3.66093e-10	7.32698e-06	0.478	0.548
ENSG00000172403	SYNPO2	3	-0.266798	3.70747e-10	7.42014e-06	0.3	0.42
ENSG00000133048	CHI3L1	3	-0.431434	9.79876e-10	1.96112e-05	0.761	0.831
ENSG00000129757	CDKN1C	3	-0.26807	4.34123e-09	8.68854e-05	0.765	0.795
ENSG00000122641	INHBA	3	-0.496597	5.29217e-09	0.000105917	0.956	0.911
ENSG00000122861	PLAU	3	-0.262947	3.39281e-08	0.000679037	0.433	0.526
ENSG00000120129	DUSP1	3	-0.250248	9.24545e-08	0.00185038	0.922	0.915
ENSG00000159167	STC1	3	-0.318338	2.23129e-06	0.044657	0.98	0.947
ENSG00000180447	GAS1	3	0.290999	2.37639e-06	0.0475612	0.776	0.645
ENSG00000205542	TMSB4X	3	-0.321148	4.09574e-06	0.0819721	1	0.994
ENSG00000182871	COL18A1	3	-0.346342	8.38585e-05	1	0.756	0.723
ENSG00000118526	TCF21	3	-0.277934	0.00138534	1	0.546	0.547
ENSG00000204397	CARD16	3	-0.291471	0.00318605	1	0.57	0.543
ENSG00000163431	LMOD1	4	0.289498	2.57519e-206	5.15399e-202	0.602	0.089
ENSG00000101335	MYL9	4	1.11175	1.87033e-162	3.74327e-158	0.987	0.849
ENSG00000198467	TPM2	4	1.01395	1.85897e-156	3.72054e-152	1	0.991
ENSG00000141052	MYOCD	4	0.558569	1.89646e-156	3.79558e-152	0.844	0.294
ENSG00000149591	TAGLN	4	1.31153	1.89214e-155	3.78694e-151	0.996	0.727
ENSG00000134013	LOXL2	4	0.952419	2.17704e-152	4.35713e-148	0.976	0.77
ENSG00000103489	XYLT1	4	0.606881	1.78002e-151	3.56253e-147	0.876	0.409
ENSG00000197747	S100A10	4	1.07002	4.61732e-151	9.24111e-147	0.933	0.529
ENSG00000196924	FLNA	4	0.835226	2.70029e-145	5.40437e-141	0.996	0.904
ENSG00000182718	ANXA2	4	0.894534	8.16934e-141	1.63501e-136	0.993	0.917
ENSG00000106211	HSPB1	4	0.80785	4.13996e-140	8.28571e-136	0.984	0.858
ENSG00000075624	ACTB	4	0.962821	4.26816e-140	8.5423e-136	1	0.987
ENSG00000130176	CNN1	4	0.361594	1.7023e-139	3.40698e-135	0.711	0.209
ENSG00000235162	C12orf75	4	0.909255	8.76158e-134	1.75354e-129	0.962	0.723
ENSG00000100345	MYH9	4	0.660333	1.38545e-131	2.77284e-127	0.982	0.878
ENSG00000134668	SPOCD1	4	0.339499	1.19543e-130	2.39254e-126	0.798	0.29
ENSG00000100097	LGALS1	4	0.998171	6.29231e-128	1.25934e-123	1	0.967
ENSG00000072110	ACTN1	4	0.641263	6.67082e-127	1.3351e-122	0.991	0.918
ENSG00000034510	TMSB10	4	0.696457	9.58599e-126	1.91854e-121	1	0.996
ENSG00000163017	ACTG2	4	0.617389	1.46551e-124	2.93307e-120	0.316	0.038
ENSG00000105974	CAV1	4	0.574053	4.1533e-124	8.31242e-120	0.791	0.32
ENSG00000249669	CARMN	4	0.330128	1.01846e-123	2.03834e-119	0.664	0.192
ENSG00000150938	CRIM1	4	0.793455	6.37699e-122	1.27629e-117	0.953	0.706
ENSG00000138119	MYOF	4	0.344329	4.75132e-121	9.5093e-117	0.791	0.336
ENSG00000131711	MAP1B	4	0.725642	1.21081e-120	2.42331e-116	0.949	0.63
ENSG00000152952	PLOD2	4	0.85012	4.42736e-120	8.86093e-116	0.998	0.954
ENSG00000140416	TPM1	4	0.988737	1.14463e-119	2.29086e-115	0.998	0.95
ENSG00000060718	COL11A1	4	0.642645	3.76396e-119	7.53318e-115	0.92	0.534
ENSG00000159176	CSRP1	4	0.723464	4.23903e-117	8.484e-113	0.98	0.872
ENSG00000092841	MYL6	4	0.604608	3.44609e-116	6.897e-112	1	0.988
ENSG00000103187	COTL1	4	0.651999	1.00869e-115	2.0188e-111	0.989	0.927
ENSG00000174099	MSRB3	4	0.4376	2.64724e-115	5.29819e-111	0.949	0.67
ENSG00000196923	PDLIM7	4	0.495327	1.33561e-114	2.67308e-110	0.976	0.78
ENSG00000107738	C10orf54	4	0.259654	2.05778e-113	4.11844e-109	0.647	0.201
ENSG00000137573	SULF1	4	0.65043	2.37098e-113	4.74529e-109	0.76	0.313
ENSG00000050165	DKK3	4	0.589314	6.50272e-112	1.30145e-107	0.987	0.883
ENSG00000165996	HACD1	4	0.315704	1.11935e-111	2.24028e-107	0.804	0.357
ENSG00000135074	ADAM19	4	0.293421	2.369e-111	4.74132e-107	0.593	0.173
ENSG00000183087	GAS6	4	0.915436	2.42354e-111	4.85047e-107	0.984	0.871
ENSG00000107796	ACTA2	4	1.3477	5.13982e-111	1.02868e-106	0.9	0.543
ENSG00000139211	AMIGO2	4	0.56708	8.82467e-111	1.76617e-106	0.813	0.388
ENSG00000122786	CALD1	4	0.646374	1.97011e-110	3.94297e-106	1	0.987
ENSG00000169583	CLIC3	4	0.416355	2.80865e-110	5.62123e-106	0.458	0.1
ENSG00000163171	CDC42EP3	4	0.681481	1.08279e-109	2.16709e-105	0.876	0.485
ENSG00000024422	EHD2	4	0.420679	2.29453e-107	4.59228e-103	0.902	0.587
ENSG00000166147	FBN1	4	0.669641	1.61877e-106	3.23982e-102	0.964	0.754
ENSG00000137801	THBS1	4	0.959499	3.97294e-105	7.95144e-101	0.976	0.696
ENSG00000113140	SPARC	4	0.672548	5.31917e-104	1.06458e-99	0.996	0.922
ENSG00000197043	ANXA6	4	0.419825	7.65165e-104	1.5314e-99	0.936	0.625
ENSG00000164099	PRSS12	4	0.462951	3.11335e-103	6.23105e-99	0.887	0.47
ENSG00000124942	AHNAK	4	0.457057	3.93997e-102	7.88545e-98	0.922	0.609
ENSG00000134243	SORT1	4	0.311653	8.69622e-102	1.74046e-97	0.778	0.352
ENSG00000177469	PTRF	4	0.578926	1.14733e-101	2.29627e-97	0.971	0.805
ENSG00000100243	CYB5R3	4	0.41687	9.13648e-101	1.82858e-96	0.98	0.899
ENSG00000172403	SYNPO2	4	0.748896	1.62383e-100	3.24993e-96	0.793	0.371
ENSG00000182253	SYNM	4	0.33265	2.20257e-99	4.40822e-95	0.52	0.145
ENSG00000108518	PFN1	4	0.487248	5.39942e-99	1.08064e-94	0.991	0.974
ENSG00000129116	PALLD	4	0.678665	1.03144e-98	2.06433e-94	0.984	0.868
ENSG00000103196	CRISPLD2	4	0.556258	2.96331e-97	5.93076e-93	0.982	0.743
ENSG00000170955	PRKCDBP	4	0.543281	9.54282e-97	1.9099e-92	0.96	0.729
ENSG00000130402	ACTN4	4	0.504965	1.58137e-96	3.16495e-92	0.976	0.836
ENSG00000163110	PDLIM5	4	0.517505	5.13034e-96	1.02679e-91	0.924	0.647
ENSG00000178980	SEPW1	4	0.46499	1.30477e-95	2.61138e-91	0.982	0.933
ENSG00000177697	CD151	4	0.474124	1.51903e-95	3.0402e-91	0.98	0.891
ENSG00000269936	RP11-394O4.5	4	0.25931	6.51525e-95	1.30396e-90	0.571	0.171
ENSG00000105971	CAV2	4	0.392587	4.37133e-94	8.74878e-90	0.829	0.451
ENSG00000026025	VIM	4	0.750756	8.611e-94	1.7234e-89	1	0.979
ENSG00000117069	ST6GALNAC5	4	0.280396	2.15576e-93	4.31454e-89	0.809	0.387
ENSG00000111640	GAPDH	4	0.43614	2.61618e-93	5.23602e-89	1	0.997
ENSG00000128595	CALU	4	0.424331	5.13635e-91	1.02799e-86	0.998	0.956
ENSG00000136068	FLNB	4	0.439428	9.26464e-91	1.85422e-86	0.902	0.615
ENSG00000111799	COL12A1	4	0.601858	3.78295e-90	7.5712e-86	0.978	0.857
ENSG00000039560	RAI14	4	0.380353	4.23717e-90	8.48026e-86	0.993	0.92
ENSG00000150093	ITGB1	4	0.46394	5.64331e-89	1.12945e-84	1	0.962
ENSG00000197956	S100A6	4	0.641634	5.746e-89	1.15001e-84	0.998	0.972
ENSG00000164692	COL1A2	4	0.652984	8.70953e-89	1.74312e-84	0.989	0.821
ENSG00000131236	CAP1	4	0.425198	2.28604e-88	4.57529e-84	0.982	0.913
ENSG00000112769	LAMA4	4	0.351289	1.3697e-87	2.74132e-83	0.84	0.431
ENSG00000179820	MYADM	4	0.403122	4.25345e-87	8.51286e-83	0.904	0.644
ENSG00000170889	RPS9	4	-0.352393	7.44497e-87	1.49004e-82	0.998	0.984
ENSG00000117525	F3	4	0.84291	1.16889e-86	2.33942e-82	0.856	0.494
ENSG00000163466	ARPC2	4	0.459648	1.24345e-86	2.48865e-82	0.989	0.968
ENSG00000167460	TPM4	4	0.43513	2.39369e-86	4.79074e-82	0.996	0.969
ENSG00000142798	HSPG2	4	0.353547	1.94518e-85	3.89309e-81	0.869	0.537
ENSG00000134871	COL4A2	4	0.541186	2.20717e-85	4.41742e-81	0.971	0.797
ENSG00000115414	FN1	4	0.805794	6.16698e-85	1.23426e-80	0.998	0.948
ENSG00000142669	SH3BGRL3	4	0.546645	6.23854e-85	1.24858e-80	0.984	0.961
ENSG00000002834	LASP1	4	0.412928	6.73879e-84	1.3487e-79	0.887	0.587
ENSG00000002586	CD99	4	0.401802	3.22058e-82	6.44566e-78	0.989	0.947
ENSG00000117394	SLC2A1	4	0.409795	7.18112e-82	1.43723e-77	0.951	0.704
ENSG00000120708	TGFBI	4	0.567998	9.67193e-82	1.93574e-77	0.998	0.964
ENSG00000108821	COL1A1	4	0.835497	2.39795e-81	4.79925e-77	0.98	0.823
ENSG00000164619	BMPER	4	0.320619	3.89913e-81	7.80371e-77	0.809	0.409
ENSG00000074416	MGLL	4	0.299112	1.51142e-80	3.02495e-76	0.756	0.368
ENSG00000170961	HAS2	4	0.354451	9.41703e-80	1.88473e-75	0.6	0.22
ENSG00000140682	TGFB1I1	4	0.376954	1.73731e-79	3.47705e-75	0.967	0.773
ENSG00000138650	PCDH10	4	0.564642	4.52208e-79	9.05048e-75	0.696	0.318
ENSG00000187498	COL4A1	4	0.443387	8.17101e-79	1.63535e-74	0.911	0.619
ENSG00000153904	DDAH1	4	0.518945	2.09614e-78	4.19521e-74	0.802	0.481
ENSG00000067225	PKM	4	0.357676	3.11368e-78	6.23172e-74	0.998	0.977
ENSG00000109861	CTSC	4	-0.924877	5.98348e-78	1.19753e-73	0.718	0.876
ENSG00000005243	COPZ2	4	0.347584	1.95505e-77	3.91284e-73	0.913	0.672
ENSG00000109846	CRYAB	4	0.384534	1.29702e-76	2.59585e-72	0.471	0.144
ENSG00000163430	FSTL1	4	0.480172	3.98721e-76	7.97999e-72	0.993	0.933
ENSG00000079308	TNS1	4	0.331536	5.82603e-75	1.16602e-70	0.84	0.494
ENSG00000164176	EDIL3	4	0.427663	7.32195e-75	1.46541e-70	0.927	0.654
ENSG00000204262	COL5A2	4	0.495087	7.99017e-75	1.59915e-70	0.951	0.719
ENSG00000115419	GLS	4	0.361633	1.29329e-74	2.58838e-70	0.918	0.666
ENSG00000135480	KRT7	4	0.35652	2.10549e-74	4.21392e-70	0.487	0.153
ENSG00000115091	ACTR3	4	0.364434	1.01004e-73	2.0215e-69	0.973	0.884
ENSG00000100234	TIMP3	4	1.35156	1.1616e-73	2.32483e-69	0.873	0.582
ENSG00000140545	MFGE8	4	0.408861	1.62556e-73	3.25339e-69	0.991	0.937
ENSG00000164096	C4orf3	4	0.356419	1.84368e-73	3.68994e-69	0.987	0.962
ENSG00000181163	NPM1	4	-0.448869	2.21732e-73	4.43774e-69	0.987	0.976
ENSG00000070404	FSTL3	4	0.410062	3.55465e-73	7.11428e-69	0.902	0.623
ENSG00000157613	CREB3L1	4	0.258901	5.58251e-73	1.11728e-68	0.704	0.335
ENSG00000072682	P4HA2	4	0.382217	6.05891e-73	1.21263e-68	0.956	0.735
ENSG00000128606	LRRC17	4	0.670049	7.16662e-73	1.43433e-68	0.624	0.271
ENSG00000126458	RRAS	4	0.398495	5.87338e-72	1.1755e-67	0.96	0.892
ENSG00000115310	RTN4	4	0.354727	7.36003e-72	1.47304e-67	0.998	0.969
ENSG00000103175	WFDC1	4	0.671929	3.01167e-71	6.02755e-67	0.311	0.068
ENSG00000104408	EIF3E	4	-0.383865	4.30008e-71	8.60618e-67	0.96	0.954
ENSG00000075618	FSCN1	4	0.348929	4.46017e-71	8.92659e-67	0.933	0.699
ENSG00000166923	GREM1	4	0.692539	6.60704e-71	1.32233e-66	0.844	0.452
ENSG00000035403	VCL	4	0.375556	1.19731e-70	2.3963e-66	0.956	0.841
ENSG00000171793	CTPS1	4	0.418442	2.69161e-70	5.387e-66	0.764	0.438
ENSG00000213949	ITGA1	4	0.441694	5.63536e-70	1.12786e-65	0.998	0.923
ENSG00000119938	PPP1R3C	4	0.569952	6.03814e-70	1.20847e-65	0.871	0.547
ENSG00000105193	RPS16	4	-0.313683	6.10156e-70	1.22117e-65	0.993	0.977
ENSG00000138758	SEPT11	4	0.400318	1.93281e-69	3.86832e-65	0.967	0.866
ENSG00000163191	S100A11	4	0.485995	2.54002e-68	5.0836e-64	0.996	0.971
ENSG00000122641	INHBA	4	0.749991	3.39712e-68	6.799e-64	0.984	0.909
ENSG00000197324	LRP10	4	0.346558	6.08779e-68	1.21841e-63	0.976	0.853
ENSG00000100316	RPL3	4	-0.330076	1.0061e-67	2.0136e-63	1	0.986
ENSG00000174807	CD248	4	0.316571	3.40562e-67	6.81602e-63	0.822	0.457
ENSG00000112697	TMEM30A	4	0.417738	1.89271e-66	3.78807e-62	0.993	0.907
ENSG00000155366	RHOC	4	0.348247	4.96581e-66	9.93857e-62	0.96	0.891
ENSG00000130202	PVRL2	4	0.331308	1.99871e-65	4.00022e-61	0.987	0.863
ENSG00000134590	FAM127A	4	0.283898	1.89245e-64	3.78755e-60	0.951	0.848
ENSG00000100106	TRIOBP	4	0.285981	2.55498e-64	5.11355e-60	0.891	0.661
ENSG00000149273	RPS3	4	-0.316939	2.81971e-64	5.64336e-60	0.998	0.987
ENSG00000100300	TSPO	4	0.324515	3.20494e-64	6.41437e-60	0.989	0.96
ENSG00000067057	PFKP	4	0.317312	1.09002e-63	2.18157e-59	0.933	0.738
ENSG00000165410	CFL2	4	0.315395	1.59475e-63	3.19173e-59	0.949	0.822
ENSG00000148180	GSN	4	0.306831	2.81115e-63	5.62623e-59	0.971	0.779
ENSG00000114480	GBE1	4	0.358724	3.39926e-63	6.80328e-59	0.936	0.729
ENSG00000110092	CCND1	4	0.442048	4.71654e-63	9.43968e-59	0.984	0.885
ENSG00000174437	ATP2A2	4	0.504058	1.01681e-62	2.03505e-58	0.98	0.848
ENSG00000251493	FOXD1	4	0.36823	1.07706e-62	2.15563e-58	0.922	0.7
ENSG00000128923	FAM63B	4	0.261623	2.06809e-62	4.13907e-58	0.844	0.538
ENSG00000086696	HSD17B2	4	-0.766939	2.37806e-62	4.75945e-58	0.8	0.876
ENSG00000142156	COL6A1	4	0.399795	5.1727e-62	1.03526e-57	0.964	0.806
ENSG00000182534	MXRA7	4	0.328788	1.45651e-61	2.91507e-57	0.978	0.886
ENSG00000159674	SPON2	4	0.689252	1.82436e-61	3.65128e-57	0.987	0.921
ENSG00000130635	COL5A1	4	0.413319	2.16415e-61	4.33134e-57	0.907	0.642
ENSG00000138071	ACTR2	4	0.306999	3.36897e-61	6.74266e-57	0.962	0.871
ENSG00000162614	NEXN	4	0.368087	4.15699e-61	8.3198e-57	0.967	0.817
ENSG00000167397	VKORC1	4	0.329896	7.65471e-61	1.53201e-56	0.987	0.933
ENSG00000165757	KIAA1462	4	0.290257	3.90847e-60	7.8224e-56	0.884	0.589
ENSG00000114353	GNAI2	4	0.318219	4.48645e-60	8.97919e-56	0.982	0.924
ENSG00000096384	HSP90AB1	4	-0.417797	8.85628e-60	1.7725e-55	0.976	0.957
ENSG00000070756	PABPC1	4	-0.328083	1.30993e-59	2.62169e-55	0.989	0.958
ENSG00000114251	WNT5A	4	0.44865	1.90295e-59	3.80856e-55	0.984	0.872
ENSG00000156976	EIF4A2	4	-0.345911	1.32025e-58	2.64235e-54	0.964	0.957
ENSG00000102024	PLS3	4	0.300768	1.36729e-58	2.7365e-54	0.938	0.733
ENSG00000142173	COL6A2	4	0.343814	1.93637e-58	3.87545e-54	0.987	0.904
ENSG00000168542	COL3A1	4	0.969422	3.99496e-58	7.99551e-54	0.978	0.867
ENSG00000123989	CHPF	4	0.311743	7.23049e-58	1.44711e-53	0.949	0.75
ENSG00000067082	KLF6	4	0.295774	8.44229e-58	1.68964e-53	0.767	0.429
ENSG00000282057	RP4-621F18.2	4	0.318311	1.61231e-57	3.22688e-53	0.769	0.437
ENSG00000122406	RPL5	4	-0.273228	6.32705e-57	1.26629e-52	0.989	0.984
ENSG00000115594	IL1R1	4	-0.529811	1.41457e-56	2.83113e-52	0.727	0.87
ENSG00000198242	RPL23A	4	-0.27063	2.01169e-56	4.0262e-52	0.993	0.978
ENSG00000172757	CFL1	4	0.304561	2.1418e-56	4.28661e-52	0.998	0.978
ENSG00000141526	SLC16A3	4	0.336876	2.75894e-56	5.52174e-52	0.996	0.941
ENSG00000148303	RPL7A	4	-0.291211	3.68133e-56	7.36782e-52	0.998	0.985
ENSG00000176014	TUBB6	4	0.368454	5.93943e-56	1.18872e-51	0.936	0.741
ENSG00000134363	FST	4	-0.617468	6.7322e-56	1.34738e-51	0.849	0.913
ENSG00000196154	S100A4	4	0.73855	7.00438e-56	1.40186e-51	0.784	0.455
ENSG00000138829	FBN2	4	0.301562	7.28929e-56	1.45888e-51	0.718	0.372
ENSG00000153048	CARHSP1	4	0.302061	1.84414e-55	3.69087e-51	0.962	0.84
ENSG00000112306	RPS12	4	-0.277285	2.27644e-55	4.55607e-51	0.998	0.991
ENSG00000116016	EPAS1	4	0.454271	5.45365e-55	1.09149e-50	0.987	0.903
ENSG00000115541	HSPE1	4	-0.327666	7.91067e-55	1.58324e-50	0.969	0.955
ENSG00000161638	ITGA5	4	0.268283	8.34008e-55	1.66918e-50	0.824	0.512
ENSG00000113739	STC2	4	0.461225	9.87928e-55	1.97724e-50	0.942	0.732
ENSG00000150764	DIXDC1	4	0.285545	1.61186e-54	3.22597e-50	0.898	0.642
ENSG00000228474	OST4	4	0.274373	2.67041e-54	5.34455e-50	0.991	0.967
ENSG00000111716	LDHB	4	-0.34396	4.47985e-54	8.96597e-50	0.973	0.961
ENSG00000141401	IMPA2	4	0.437929	5.8063e-54	1.16207e-49	0.793	0.526
ENSG00000119632	IFI27L2	4	0.282052	6.10457e-54	1.22177e-49	0.967	0.864
ENSG00000135486	HNRNPA1	4	-0.340391	6.49939e-54	1.30079e-49	0.98	0.97
ENSG00000136026	CKAP4	4	0.358307	9.07506e-54	1.81628e-49	0.982	0.886
ENSG00000134294	SLC38A2	4	0.377388	9.88912e-54	1.97921e-49	0.991	0.924
ENSG00000144381	HSPD1	4	-0.357896	1.16028e-53	2.32218e-49	0.967	0.946
ENSG00000167772	ANGPTL4	4	0.678337	1.18926e-53	2.38018e-49	0.976	0.881
ENSG00000133142	TCEAL4	4	0.352788	2.65739e-53	5.3185e-49	0.962	0.866
ENSG00000185624	P4HB	4	0.310461	3.13207e-53	6.26852e-49	0.998	0.961
ENSG00000159335	PTMS	4	0.336306	6.81204e-53	1.36336e-48	0.964	0.893
ENSG00000115604	IL18R1	4	-0.40758	1.5699e-52	3.14199e-48	0.249	0.6
ENSG00000102144	PGK1	4	0.342883	2.51459e-52	5.0327e-48	0.991	0.97
ENSG00000164111	ANXA5	4	0.378658	3.15789e-52	6.3202e-48	0.996	0.977
ENSG00000037965	HOXC8	4	0.271481	5.6722e-52	1.13523e-47	0.907	0.6
ENSG00000187244	BCAM	4	0.258163	8.09254e-52	1.61964e-47	0.84	0.526
ENSG00000183255	PTTG1IP	4	0.41022	1.07353e-51	2.14856e-47	0.982	0.896
ENSG00000123496	IL13RA2	4	-1.00338	1.73949e-51	3.48142e-47	0.509	0.723
ENSG00000137409	MTCH1	4	0.338136	2.20227e-51	4.40763e-47	0.984	0.955
ENSG00000140988	RPS2	4	-0.338932	2.73785e-51	5.47953e-47	0.996	0.985
ENSG00000115306	SPTBN1	4	0.310379	3.69953e-51	7.40424e-47	0.98	0.869
ENSG00000008394	MGST1	4	-0.588071	4.55309e-51	9.11256e-47	0.996	0.972
ENSG00000154096	THY1	4	0.28752	1.07911e-50	2.15973e-46	0.733	0.422
ENSG00000142541	RPL13A	4	-0.27863	5.43844e-50	1.08845e-45	0.998	0.97
ENSG00000150630	VEGFC	4	0.396971	6.41725e-50	1.28435e-45	0.833	0.597
ENSG00000089248	ERP29	4	-0.292554	7.04139e-50	1.40926e-45	0.973	0.942
ENSG00000197930	ERO1A	4	0.326423	1.00469e-49	2.01079e-45	0.987	0.896
ENSG00000189159	HN1	4	0.288937	2.7961e-49	5.59612e-45	0.929	0.725
ENSG00000137876	RSL24D1	4	-0.310617	5.04558e-49	1.00982e-44	0.969	0.943
ENSG00000161970	RPL26	4	-0.253605	8.74307e-49	1.74984e-44	0.996	0.984
ENSG00000169504	CLIC4	4	0.255157	1.80112e-48	3.60476e-44	0.936	0.779
ENSG00000162576	MXRA8	4	0.270474	4.39971e-48	8.80558e-44	0.924	0.64
ENSG00000101160	CTSZ	4	0.252337	4.5253e-48	9.05694e-44	0.971	0.884
ENSG00000071127	WDR1	4	0.26426	6.3172e-48	1.26432e-43	0.96	0.842
ENSG00000102007	PLP2	4	0.314154	1.20398e-47	2.40964e-43	0.916	0.759
ENSG00000138080	EMILIN1	4	0.265403	2.10945e-47	4.22186e-43	0.942	0.728
ENSG00000168615	ADAM9	4	0.252833	2.4183e-47	4.83999e-43	0.931	0.803
ENSG00000100823	APEX1	4	-0.318074	2.75467e-47	5.5132e-43	0.922	0.917
ENSG00000075790	BCAP29	4	0.259869	2.85721e-47	5.71842e-43	0.94	0.734
ENSG00000132329	RAMP1	4	-0.536697	3.21297e-47	6.43043e-43	0.7	0.877
ENSG00000162704	ARPC5	4	0.268008	4.2792e-47	8.56439e-43	0.982	0.946
ENSG00000138326	RPS24	4	-0.250598	5.11599e-47	1.02391e-42	1	0.985
ENSG00000147604	RPL7	4	-0.26409	5.20923e-47	1.04258e-42	0.991	0.969
ENSG00000168003	SLC3A2	4	-0.338206	7.67695e-47	1.53646e-42	0.747	0.868
ENSG00000164924	YWHAZ	4	0.253576	4.74932e-46	9.50529e-42	0.973	0.912
ENSG00000111678	C12orf57	4	-0.291588	9.5913e-46	1.9196e-41	0.958	0.955
ENSG00000108107	RPL28	4	-0.331575	1.18044e-45	2.36254e-41	1	0.993
ENSG00000137076	TLN1	4	0.272572	1.46362e-45	2.92928e-41	0.967	0.896
ENSG00000163453	IGFBP7	4	0.438844	1.6833e-45	3.36895e-41	0.998	0.956
ENSG00000144713	RPL32	4	-0.251239	2.40642e-45	4.81621e-41	0.998	0.99
ENSG00000108561	C1QBP	4	-0.281307	3.01037e-45	6.02496e-41	0.967	0.942
ENSG00000125868	DSTN	4	0.275323	4.52329e-45	9.05292e-41	0.991	0.972
ENSG00000134853	PDGFRA	4	-0.415264	4.78873e-45	9.58417e-41	0.884	0.913
ENSG00000162191	UBXN1	4	-0.267411	8.01038e-45	1.6032e-40	0.964	0.944
ENSG00000129824	RPS4Y1	4	-0.258103	1.33661e-44	2.67509e-40	0.973	0.96
ENSG00000074800	ENO1	4	0.315532	1.38853e-44	2.77901e-40	0.998	0.978
ENSG00000105372	RPS19	4	-0.275865	3.33785e-44	6.68037e-40	0.998	0.988
ENSG00000101608	MYL12A	4	0.316915	3.7418e-44	7.48884e-40	0.998	0.977
ENSG00000169213	RAB3B	4	0.269597	4.0836e-44	8.17292e-40	0.849	0.599
ENSG00000163814	CDCP1	4	0.374333	6.62928e-44	1.32678e-39	0.829	0.575
ENSG00000079246	XRCC5	4	-0.269068	1.36654e-43	2.73499e-39	0.962	0.94
ENSG00000196352	CD55	4	0.270619	2.34573e-43	4.69474e-39	0.844	0.584
ENSG00000167552	TUBA1A	4	0.510921	2.44906e-43	4.90154e-39	0.942	0.784
ENSG00000153071	DAB2	4	0.36627	3.80634e-43	7.61802e-39	0.918	0.757
ENSG00000083845	RPS5	4	-0.265593	6.51429e-43	1.30377e-38	0.996	0.979
ENSG00000086061	DNAJA1	4	-0.338167	9.91582e-43	1.98455e-38	0.956	0.945
ENSG00000184009	ACTG1	4	0.372924	3.08194e-42	6.1682e-38	0.998	0.988
ENSG00000113083	LOX	4	0.512837	3.3838e-42	6.77234e-38	0.96	0.812
ENSG00000099622	CIRBP	4	-0.298324	4.71184e-42	9.43027e-38	0.971	0.96
ENSG00000168386	FILIP1L	4	0.256587	1.85369e-41	3.70998e-37	0.838	0.561
ENSG00000105373	GLTSCR2	4	-0.2747	2.73323e-41	5.4703e-37	0.951	0.933
ENSG00000198755	RPL10A	4	-0.254448	5.2136e-41	1.04345e-36	0.993	0.979
ENSG00000148120	C9orf3	4	0.276612	5.4794e-41	1.09665e-36	0.936	0.773
ENSG00000173706	HEG1	4	0.696722	6.53993e-41	1.3089e-36	0.889	0.684
ENSG00000164733	CTSB	4	0.31769	4.33104e-40	8.66815e-36	0.996	0.943
ENSG00000160789	LMNA	4	0.285387	8.23494e-40	1.64814e-35	0.942	0.84
ENSG00000143641	GALNT2	4	0.250209	1.63646e-39	3.27521e-35	0.904	0.719
ENSG00000277443	MARCKS	4	0.298113	2.54023e-39	5.08401e-35	0.976	0.875
ENSG00000142871	CYR61	4	0.465732	3.53243e-39	7.0698e-35	0.967	0.859
ENSG00000035862	TIMP2	4	0.25017	4.13485e-39	8.27549e-35	0.996	0.928
ENSG00000187514	PTMA	4	-0.303196	1.67288e-38	3.3481e-34	0.984	0.98
ENSG00000119900	OGFRL1	4	0.413484	2.64391e-38	5.29152e-34	0.931	0.799
ENSG00000083444	PLOD1	4	0.275862	7.3537e-38	1.47177e-33	0.944	0.775
ENSG00000102317	RBM3	4	0.281733	8.89923e-38	1.78109e-33	0.971	0.905
ENSG00000114784	EIF1B	4	-0.283568	1.45884e-37	2.91973e-33	0.949	0.93
ENSG00000139278	GLIPR1	4	0.267694	1.48157e-37	2.96521e-33	0.984	0.841
ENSG00000177707	PVRL3	4	0.292641	2.3042e-37	4.61163e-33	0.884	0.706
ENSG00000171490	RSL1D1	4	-0.262535	2.67521e-37	5.35416e-33	0.889	0.89
ENSG00000022267	FHL1	4	0.468949	4.62273e-37	9.25194e-33	0.893	0.743
ENSG00000084234	APLP2	4	0.265625	6.87497e-37	1.37596e-32	0.973	0.88
ENSG00000206538	VGLL3	4	0.26998	8.82978e-37	1.76719e-32	0.8	0.549
ENSG00000117114	ADGRL2	4	-0.265535	1.41868e-36	2.83934e-32	0.313	0.581
ENSG00000213719	CLIC1	4	0.271404	1.56085e-36	3.12389e-32	0.984	0.949
ENSG00000128791	TWSG1	4	0.260837	4.56778e-36	9.14195e-32	0.962	0.855
ENSG00000234745	HLA-B	4	0.313398	1.33102e-35	2.6639e-31	0.993	0.947
ENSG00000112096	SOD2	4	-0.371316	5.39109e-35	1.07897e-30	0.998	0.984
ENSG00000139329	LUM	4	-0.579954	9.29284e-35	1.85987e-30	0.982	0.956
ENSG00000142227	EMP3	4	0.293269	2.79105e-34	5.58601e-30	0.953	0.853
ENSG00000005022	SLC25A5	4	-0.259113	6.50445e-34	1.3018e-29	0.949	0.939
ENSG00000111275	ALDH2	4	-0.407626	1.18343e-33	2.36852e-29	0.809	0.861
ENSG00000147065	MSN	4	0.307401	3.91985e-33	7.84518e-29	0.969	0.881
ENSG00000115053	NCL	4	-0.295728	5.08016e-33	1.01674e-28	0.953	0.936
ENSG00000108960	MMD	4	-0.349219	6.04641e-33	1.21013e-28	0.764	0.833
ENSG00000196549	MME	4	0.375131	1.44955e-32	2.90112e-28	0.973	0.88
ENSG00000172216	CEBPB	4	-0.331036	1.63182e-32	3.26592e-28	0.989	0.955
ENSG00000168300	PCMTD1	4	-0.29033	2.5431e-32	5.08977e-28	0.922	0.923
ENSG00000164107	HAND2	4	-0.395122	5.09395e-32	1.0195e-27	0.924	0.917
ENSG00000106538	RARRES2	4	-0.532095	9.3924e-32	1.87979e-27	0.311	0.566
ENSG00000170558	CDH2	4	0.252789	2.72591e-31	5.45563e-27	0.971	0.818
ENSG00000112715	VEGFA	4	0.323286	2.95209e-31	5.9083e-27	0.936	0.774
ENSG00000245532	NEAT1	4	0.282806	5.32277e-31	1.0653e-26	0.993	0.966
ENSG00000115641	FHL2	4	0.307342	8.65002e-31	1.73121e-26	0.898	0.754
ENSG00000158473	CD1D	4	-0.282396	9.55915e-31	1.91317e-26	0.32	0.545
ENSG00000116285	ERRFI1	4	0.550747	1.5047e-30	3.01151e-26	0.74	0.527
ENSG00000109971	HSPA8	4	-0.259938	2.17498e-30	4.35301e-26	0.98	0.947
ENSG00000185633	NDUFA4L2	4	0.746741	2.45068e-30	4.9048e-26	0.716	0.541
ENSG00000136732	GYPC	4	-0.288633	4.58587e-30	9.17816e-26	0.924	0.916
ENSG00000003436	TFPI	4	-0.284994	4.69997e-30	9.40652e-26	0.956	0.938
ENSG00000100644	HIF1A	4	0.267239	5.19687e-30	1.0401e-25	0.993	0.958
ENSG00000113389	NPR3	4	-0.433667	5.70562e-30	1.14192e-25	0.367	0.601
ENSG00000177426	TGIF1	4	-0.299784	1.43908e-29	2.88018e-25	0.918	0.916
ENSG00000106366	SERPINE1	4	0.694797	2.51652e-29	5.03656e-25	0.869	0.66
ENSG00000148926	ADM	4	0.304826	4.38597e-29	8.77809e-25	0.876	0.699
ENSG00000086062	B4GALT1	4	0.272491	4.66434e-29	9.33522e-25	0.964	0.835
ENSG00000136379	ABHD17C	4	-0.259009	1.04517e-28	2.0918e-24	0.602	0.732
ENSG00000154736	ADAMTS5	4	-0.306014	1.33094e-28	2.66374e-24	0.533	0.739
ENSG00000071282	LMCD1	4	0.36615	4.21079e-28	8.42747e-24	0.749	0.52
ENSG00000164032	H2AFZ	4	0.308706	6.30453e-28	1.26179e-23	0.98	0.965
ENSG00000116260	QSOX1	4	0.296793	9.93053e-28	1.9875e-23	0.982	0.911
ENSG00000222041	LINC00152	4	0.295652	1.96521e-27	3.93318e-23	0.904	0.794
ENSG00000173432	SAA1	4	0.943534	2.3442e-27	4.69169e-23	0.862	0.661
ENSG00000105825	TFPI2	4	-0.641814	2.43438e-27	4.87218e-23	0.996	0.988
ENSG00000164117	FBXO8	4	-0.373086	3.91222e-27	7.82991e-23	0.631	0.695
ENSG00000123610	TNFAIP6	4	-0.332568	8.7552e-27	1.75227e-22	0.353	0.579
ENSG00000133639	BTG1	4	-0.405839	1.03266e-26	2.06677e-22	0.98	0.957
ENSG00000135698	MPHOSPH6	4	-0.254783	1.06873e-26	2.13895e-22	0.871	0.864
ENSG00000102755	FLT1	4	0.265726	2.09277e-26	4.18848e-22	0.536	0.306
ENSG00000124145	SDC4	4	0.281759	2.42047e-26	4.84433e-22	0.856	0.649
ENSG00000170421	KRT8	4	0.379955	4.46094e-26	8.92812e-22	0.973	0.887
ENSG00000116729	WLS	4	-0.305018	4.50734e-26	9.021e-22	0.876	0.893
ENSG00000204525	HLA-C	4	0.275914	4.70814e-26	9.42287e-22	0.996	0.944
ENSG00000175745	NR2F1	4	-0.564517	4.71863e-26	9.44387e-22	0.74	0.786
ENSG00000115457	IGFBP2	4	-0.579778	8.77803e-26	1.75684e-21	0.127	0.351
ENSG00000181019	NQO1	4	0.26022	1.86302e-25	3.72864e-21	0.747	0.514
ENSG00000145555	MYO10	4	0.310391	2.21003e-25	4.42315e-21	0.876	0.762
ENSG00000182636	NDN	4	-0.302739	3.53228e-25	7.06951e-21	0.909	0.908
ENSG00000153234	NR4A2	4	-0.398503	3.57295e-25	7.1509e-21	0.462	0.644
ENSG00000135318	NT5E	4	0.283137	4.31245e-25	8.63093e-21	0.804	0.598
ENSG00000122378	FAM213A	4	-0.302955	4.53673e-25	9.07982e-21	0.731	0.816
ENSG00000237125	HAND2-AS1	4	-0.297879	8.63177e-25	1.72756e-20	0.796	0.805
ENSG00000187193	MT1X	4	-0.344601	2.23665e-24	4.47643e-20	0.811	0.856
ENSG00000068366	ACSL4	4	-0.329331	3.55244e-24	7.10985e-20	0.987	0.957
ENSG00000198959	TGM2	4	0.348011	3.65773e-24	7.32057e-20	1	0.941
ENSG00000121966	CXCR4	4	-0.439251	3.66366e-24	7.33245e-20	0.191	0.408
ENSG00000129071	MBD4	4	-0.268604	4.62723e-24	9.26093e-20	0.924	0.902
ENSG00000124766	SOX4	4	-0.320873	6.16631e-24	1.23413e-19	0.978	0.946
ENSG00000100906	NFKBIA	4	-0.297653	8.80352e-24	1.76194e-19	0.953	0.929
ENSG00000249992	TMEM158	4	0.382175	1.43351e-23	2.86902e-19	0.993	0.928
ENSG00000159167	STC1	4	-0.518192	2.27435e-23	4.55188e-19	0.978	0.947
ENSG00000038427	VCAN	4	0.322119	3.11048e-23	6.22531e-19	0.991	0.926
ENSG00000095752	IL11	4	-0.634809	3.57801e-23	7.16103e-19	0.967	0.955
ENSG00000026508	CD44	4	0.408887	3.61985e-23	7.24477e-19	0.944	0.861
ENSG00000103888	CEMIP	4	-0.481743	4.42173e-23	8.84966e-19	0.849	0.869
ENSG00000134339	SAA2	4	0.769151	7.29547e-23	1.46012e-18	0.631	0.421
ENSG00000182853	VMO1	4	-0.972526	7.33e-22	1.46703e-17	0.667	0.761
ENSG00000118523	CTGF	4	0.402916	7.4311e-22	1.48726e-17	0.989	0.932
ENSG00000143387	CTSK	4	-0.473663	2.26141e-21	4.52598e-17	0.456	0.608
ENSG00000269893	SNHG8	4	-0.288559	8.18842e-20	1.63883e-15	0.92	0.903
ENSG00000144810	COL8A1	4	0.371023	1.45388e-19	2.9098e-15	0.947	0.809
ENSG00000152661	GJA1	4	-0.270651	2.18682e-19	4.37669e-15	0.884	0.878
ENSG00000131016	AKAP12	4	0.268238	3.50887e-19	7.02265e-15	0.929	0.79
ENSG00000145824	CXCL14	4	-0.917005	4.83667e-19	9.68011e-15	0.104	0.284
ENSG00000095303	PTGS1	4	-0.364514	8.66545e-19	1.7343e-14	0.096	0.276
ENSG00000204397	CARD16	4	-0.360806	8.71994e-19	1.74521e-14	0.389	0.561
ENSG00000138449	SLC40A1	4	-0.318795	9.98347e-19	1.99809e-14	0.467	0.606
ENSG00000127955	GNAI1	4	-0.314158	2.00618e-18	4.01516e-14	0.893	0.858
ENSG00000147872	PLIN2	4	0.251113	5.01988e-18	1.00468e-13	0.982	0.934
ENSG00000042062	FAM65C	4	-0.251781	6.92366e-18	1.3857e-13	0.462	0.636
ENSG00000125827	TMX4	4	-0.36419	3.63295e-17	7.27098e-13	0.862	0.875
ENSG00000173221	GLRX	4	0.358638	5.67511e-17	1.13582e-12	0.98	0.955
ENSG00000117594	HSD11B1	4	-0.25086	1.72945e-16	3.46131e-12	0.678	0.766
ENSG00000073756	PTGS2	4	-0.630333	1.93952e-16	3.88175e-12	0.631	0.701
ENSG00000187479	C11orf96	4	-0.312272	4.2237e-16	8.45331e-12	0.178	0.349
ENSG00000164761	TNFRSF11B	4	-0.456592	5.30444e-16	1.06163e-11	0.627	0.728
ENSG00000147454	SLC25A37	4	-0.357071	1.69391e-15	3.3902e-11	0.918	0.9
ENSG00000106799	TGFBR1	4	0.312222	2.74481e-15	5.49346e-11	0.971	0.888
ENSG00000163734	CXCL3	4	-0.604213	1.21028e-14	2.42225e-10	0.938	0.923
ENSG00000114115	RBP1	4	-0.439843	5.89814e-14	1.18045e-09	0.364	0.504
ENSG00000081041	CXCL2	4	-0.487679	1.97587e-13	3.95451e-09	0.502	0.609
ENSG00000175183	CSRP2	4	0.27851	4.63194e-13	9.27037e-09	0.962	0.864
ENSG00000109321	AREG	4	-0.912528	4.64458e-13	9.29567e-09	0.2	0.347
ENSG00000184374	COLEC10	4	-0.330598	2.10931e-12	4.22157e-08	0.198	0.344
ENSG00000145632	PLK2	4	-0.256977	7.85465e-11	1.57203e-06	0.276	0.406
ENSG00000125538	IL1B	4	-0.304271	1.31908e-10	2.64001e-06	0.962	0.963
ENSG00000186340	THBS2	4	-0.314867	1.50008e-10	3.00227e-06	0.476	0.535
ENSG00000163739	CXCL1	4	-0.302674	4.31521e-10	8.63647e-06	1	0.999
ENSG00000133110	POSTN	4	0.268479	1.04712e-09	2.09571e-05	0.729	0.564
ENSG00000107984	DKK1	4	0.337022	3.48228e-09	6.96943e-05	0.773	0.656
ENSG00000182118	FAM89A	4	-0.329181	4.47012e-09	8.94651e-05	0.798	0.756
ENSG00000181617	FDCSP	4	-0.499746	5.28931e-09	0.00010586	0.327	0.435
ENSG00000183775	KCTD16	4	-0.253588	1.56485e-08	0.000313188	0.651	0.668
ENSG00000108691	CCL2	4	-0.576153	6.54784e-07	0.0131048	0.68	0.694
ENSG00000154734	ADAMTS1	4	0.258002	2.08908e-06	0.0418109	0.818	0.72
ENSG00000108342	CSF3	4	-0.493669	3.65952e-06	0.0732416	0.464	0.523
ENSG00000170458	CD14	4	-0.33623	7.02811e-05	1	0.611	0.632
ENSG00000104368	PLAT	4	0.323298	0.000566246	1	0.971	0.92
ENSG00000104332	SFRP1	4	-0.35095	0.00164628	1	0.402	0.429
ENSG00000044574	HSPA5	5	-1.15952	1.06101e-139	2.1235e-135	0.185	0.985
ENSG00000147649	MTDH	5	-0.711871	8.81426e-130	1.76409e-125	0.188	0.983
ENSG00000120697	ALG5	5	-0.545322	5.39963e-127	1.08068e-122	0.102	0.943
ENSG00000134153	EMC7	5	-0.724358	4.21776e-124	8.44142e-120	0.149	0.979
ENSG00000100612	DHRS7	5	-0.479051	4.90138e-124	9.80962e-120	0.089	0.923
ENSG00000118705	RPN2	5	-0.673165	1.37471e-123	2.75135e-119	0.149	0.981
ENSG00000139329	LUM	5	-1.65073	1.75458e-123	3.51162e-119	0.416	0.992
ENSG00000067182	TNFRSF1A	5	-0.497617	7.8708e-121	1.57526e-116	0.066	0.895
ENSG00000185475	TMEM179B	5	-0.603163	3.53927e-120	7.08349e-116	0.145	0.964
ENSG00000074695	LMAN1	5	-0.797881	1.86547e-119	3.73355e-115	0.244	0.991
ENSG00000116209	TMEM59	5	-0.887391	2.25818e-119	4.51953e-115	0.353	0.992
ENSG00000132581	SDF2	5	-0.537423	1.73238e-118	3.46719e-114	0.106	0.938
ENSG00000117984	CTSD	5	-0.615687	2.57413e-118	5.15186e-114	0.182	0.977
ENSG00000136770	DNAJC1	5	-0.558849	2.71309e-118	5.42998e-114	0.109	0.929
ENSG00000118363	SPCS2	5	-0.69527	2.94341e-117	5.89095e-113	0.221	0.985
ENSG00000005893	LAMP2	5	-0.537122	3.08238e-117	6.16907e-113	0.116	0.942
ENSG00000084234	APLP2	5	-0.567442	4.94441e-117	9.89574e-113	0.119	0.936
ENSG00000068912	ERLEC1	5	-0.52755	4.99585e-117	9.99869e-113	0.109	0.911
ENSG00000167004	PDIA3	5	-0.760557	1.14091e-116	2.28342e-112	0.231	0.988
ENSG00000108588	CCDC47	5	-0.398046	1.20684e-116	2.41537e-112	0.063	0.877
ENSG00000244038	DDOST	5	-0.656402	2.55831e-116	5.12019e-112	0.155	0.97
ENSG00000068697	LAPTM4A	5	-0.927584	2.96508e-116	5.93431e-112	0.267	0.991
ENSG00000049323	LTBP1	5	-0.583977	3.94671e-116	7.89894e-112	0.102	0.905
ENSG00000008952	SEC62	5	-0.837015	1.29018e-115	2.58216e-111	0.333	0.993
ENSG00000163956	LRPAP1	5	-0.711023	4.87428e-115	9.75539e-111	0.198	0.984
ENSG00000087245	MMP2	5	-1.06587	6.70203e-115	1.34134e-110	0.383	0.994
ENSG00000166794	PPIB	5	-0.977356	1.30391e-114	2.60964e-110	0.366	0.993
ENSG00000152661	GJA1	5	-0.553269	9.61208e-114	1.92376e-109	0.116	0.926
ENSG00000030582	GRN	5	-0.489941	3.10598e-113	6.2163e-109	0.165	0.963
ENSG00000112473	SLC39A7	5	-0.475538	5.87481e-113	1.17578e-108	0.125	0.938
ENSG00000125037	EMC3	5	-0.504921	6.32702e-113	1.26629e-108	0.139	0.944
ENSG00000136156	ITM2B	5	-1.06726	2.30674e-111	4.61672e-107	0.465	0.996
ENSG00000105518	TMEM205	5	-0.49412	3.52394e-111	7.05282e-107	0.149	0.954
ENSG00000105438	KDELR1	5	-0.733162	4.25492e-111	8.51579e-107	0.343	0.991
ENSG00000182220	ATP6AP2	5	-0.670044	7.50377e-111	1.5018e-106	0.221	0.985
ENSG00000135047	CTSL	5	-0.486676	7.63478e-111	1.52802e-106	0.125	0.947
ENSG00000164081	TEX264	5	-0.375034	8.1228e-111	1.6257e-106	0.089	0.904
ENSG00000144746	ARL6IP5	5	-0.454437	2.36948e-110	4.74227e-106	0.149	0.956
ENSG00000164040	PGRMC2	5	-0.568024	2.41639e-110	4.83617e-106	0.168	0.965
ENSG00000143183	TMCO1	5	-0.580898	5.57118e-110	1.11502e-105	0.178	0.97
ENSG00000115446	UNC50	5	-0.397654	6.05539e-110	1.21193e-105	0.109	0.92
ENSG00000008282	SYPL1	5	-0.410715	6.64852e-110	1.33063e-105	0.125	0.945
ENSG00000206503	HLA-A	5	-0.886226	2.31274e-109	4.62871e-105	0.304	0.993
ENSG00000102580	DNAJC3	5	-0.431021	2.84973e-109	5.70346e-105	0.092	0.886
ENSG00000184840	TMED9	5	-0.694083	2.85814e-109	5.72028e-105	0.211	0.979
ENSG00000145050	MANF	5	-0.606573	7.27925e-109	1.45687e-104	0.172	0.952
ENSG00000187601	MAGEH1	5	-0.371251	9.64213e-109	1.92978e-104	0.03	0.798
ENSG00000129625	REEP5	5	-0.582589	1.0952e-108	2.19194e-104	0.172	0.967
ENSG00000116857	TMEM9	5	-0.378711	2.1472e-108	4.2974e-104	0.102	0.902
ENSG00000136827	TOR1A	5	-0.316247	3.32896e-108	6.66258e-104	0.083	0.887
ENSG00000120265	PCMT1	5	-0.37438	7.53281e-108	1.50762e-103	0.089	0.884
ENSG00000116260	QSOX1	5	-0.675809	8.50907e-108	1.703e-103	0.191	0.963
ENSG00000171135	JAGN1	5	-0.422085	8.86469e-108	1.77418e-103	0.096	0.903
ENSG00000049860	HEXB	5	-0.412344	1.51596e-107	3.03405e-103	0.079	0.866
ENSG00000108679	LGALS3BP	5	-0.456293	2.77655e-107	5.55699e-103	0.152	0.944
ENSG00000170540	ARL6IP1	5	-0.343901	3.7645e-107	7.53426e-103	0.053	0.832
ENSG00000166033	HTRA1	5	-0.85006	4.30095e-107	8.60792e-103	0.211	0.958
ENSG00000163399	ATP1A1	5	-0.470208	6.75448e-107	1.35184e-102	0.122	0.912
ENSG00000197746	PSAP	5	-0.424061	1.39365e-106	2.78924e-102	0.178	0.974
ENSG00000166598	HSP90B1	5	-0.908944	6.71219e-106	1.34338e-101	0.353	0.994
ENSG00000174080	CTSF	5	-0.46746	7.33379e-105	1.46778e-100	0.139	0.927
ENSG00000069849	ATP1B3	5	-0.544041	9.18308e-105	1.8379e-100	0.215	0.975
ENSG00000117899	MESDC2	5	-0.578401	6.86493e-104	1.37395e-99	0.172	0.956
ENSG00000179218	CALR	5	-0.897609	1.11605e-103	2.23367e-99	0.393	0.994
ENSG00000130202	PVRL2	5	-0.493781	1.58991e-103	3.18204e-99	0.149	0.92
ENSG00000141526	SLC16A3	5	-0.575063	2.33592e-103	4.6751e-99	0.297	0.986
ENSG00000079150	FKBP7	5	-0.459888	3.03764e-103	6.07952e-99	0.102	0.88
ENSG00000128590	DNAJB9	5	-0.349623	6.82896e-103	1.36675e-98	0.125	0.912
ENSG00000135862	LAMC1	5	-0.466152	2.43604e-102	4.8755e-98	0.149	0.934
ENSG00000099797	TECR	5	-0.421791	3.48718e-102	6.97925e-98	0.149	0.94
ENSG00000143771	CNIH4	5	-0.517872	4.99705e-102	1.00011e-97	0.201	0.976
ENSG00000131871	VIMP	5	-0.648559	5.35438e-102	1.07163e-97	0.228	0.98
ENSG00000170348	TMED10	5	-0.545551	8.86527e-102	1.77429e-97	0.188	0.978
ENSG00000110651	CD81	5	-0.778481	1.19131e-101	2.38428e-97	0.314	0.996
ENSG00000163463	KRTCAP2	5	-0.489503	3.02094e-101	6.0461e-97	0.182	0.959
ENSG00000072849	DERL2	5	-0.458967	3.70371e-101	7.4126e-97	0.149	0.929
ENSG00000198171	DDRGK1	5	-0.386929	5.10192e-101	1.0211e-96	0.112	0.877
ENSG00000169084	DHRSX	5	-0.405448	5.77032e-101	1.15487e-96	0.109	0.871
ENSG00000124155	PIGT	5	-0.434002	6.79694e-101	1.36034e-96	0.125	0.901
ENSG00000116774	OLFML3	5	-0.625607	7.40291e-101	1.48162e-96	0.089	0.838
ENSG00000126062	TMEM115	5	-0.295876	1.232e-100	2.46572e-96	0.056	0.812
ENSG00000001036	FUCA2	5	-0.413163	1.76768e-100	3.53784e-96	0.116	0.88
ENSG00000164167	LSM6	5	-0.338173	2.70025e-100	5.40428e-96	0.05	0.805
ENSG00000253729	PRKDC	5	-0.389308	3.47388e-100	6.95263e-96	0.119	0.89
ENSG00000168003	SLC3A2	5	-0.349343	4.01521e-100	8.03605e-96	0.116	0.903
ENSG00000172270	BSG	5	-0.645285	4.47384e-100	8.95394e-96	0.264	0.991
ENSG00000159403	C1R	5	-0.427644	5.25824e-100	1.05238e-95	0.043	0.772
ENSG00000143870	PDIA6	5	-0.609829	8.87856e-100	1.77695e-95	0.251	0.985
ENSG00000168140	VASN	5	-0.396133	1.0954e-99	2.19233e-95	0.076	0.82
ENSG00000204525	HLA-C	5	-0.685189	1.91048e-99	3.82363e-95	0.287	0.99
ENSG00000124225	PMEPA1	5	-0.390927	5.03119e-99	1.00694e-94	0.112	0.884
ENSG00000099203	TMED1	5	-0.287719	6.09023e-99	1.2189e-94	0.092	0.839
ENSG00000163902	RPN1	5	-0.33911	8.7247e-99	1.74616e-94	0.083	0.84
ENSG00000182636	NDN	5	-0.725552	1.16496e-98	2.33154e-94	0.238	0.95
ENSG00000104660	LEPROTL1	5	-0.331854	1.00653e-97	2.01446e-93	0.132	0.901
ENSG00000122884	P4HA1	5	-0.564599	2.13042e-97	4.26382e-93	0.185	0.936
ENSG00000135506	OS9	5	-0.357893	2.7203e-97	5.4444e-93	0.145	0.92
ENSG00000116005	PCYOX1	5	-0.352612	2.87071e-97	5.74544e-93	0.086	0.826
ENSG00000139644	TMBIM6	5	-0.73103	1.37088e-96	2.74369e-92	0.327	0.993
ENSG00000136859	ANGPTL2	5	-0.468622	1.80454e-96	3.61161e-92	0.056	0.786
ENSG00000163069	SGCB	5	-0.416265	3.83348e-96	7.67232e-92	0.145	0.91
ENSG00000148344	PTGES	5	-0.557438	4.07403e-96	8.15377e-92	0.149	0.897
ENSG00000106609	TMEM248	5	-0.304373	4.84184e-96	9.69045e-92	0.116	0.879
ENSG00000146242	TPBG	5	-0.627481	8.76717e-96	1.75466e-91	0.238	0.971
ENSG00000169902	TPST1	5	-0.31579	1.05403e-95	2.10953e-91	0.175	0.944
ENSG00000088930	XRN2	5	-0.319781	1.0628e-95	2.12708e-91	0.139	0.921
ENSG00000136026	CKAP4	5	-0.545647	1.4096e-95	2.82118e-91	0.168	0.94
ENSG00000164294	GPX8	5	-0.556851	1.74413e-95	3.49071e-91	0.201	0.946
ENSG00000127990	SGCE	5	-0.346326	1.95854e-95	3.91983e-91	0.066	0.794
ENSG00000003436	TFPI	5	-0.704757	2.6073e-95	5.21825e-91	0.294	0.98
ENSG00000181458	TMEM45A	5	-0.340648	3.27663e-95	6.55785e-91	0.099	0.845
ENSG00000150093	ITGB1	5	-0.898699	3.42192e-95	6.84863e-91	0.449	0.997
ENSG00000128228	SDF2L1	5	-0.42248	5.02213e-95	1.00513e-90	0.086	0.826
ENSG00000101474	APMAP	5	-0.271944	5.33867e-95	1.06848e-90	0.069	0.809
ENSG00000168701	TMEM208	5	-0.481597	5.61054e-95	1.12289e-90	0.221	0.978
ENSG00000166130	IKBIP	5	-0.506946	6.70952e-95	1.34284e-90	0.211	0.957
ENSG00000197061	HIST1H4C	5	-0.25212	9.80749e-95	1.96287e-90	0.076	0.832
ENSG00000107789	MINPP1	5	-0.267286	1.72047e-94	3.44336e-90	0.056	0.779
ENSG00000000003	TSPAN6	5	-0.343907	2.07575e-94	4.1544e-90	0.063	0.79
ENSG00000143153	ATP1B1	5	-0.482792	3.20591e-94	6.41631e-90	0.066	0.787
ENSG00000089248	ERP29	5	-0.587473	6.7826e-94	1.35747e-89	0.271	0.987
ENSG00000159167	STC1	5	-1.12601	7.13641e-94	1.42828e-89	0.363	0.987
ENSG00000136986	DERL1	5	-0.350244	2.16841e-93	4.33986e-89	0.106	0.852
ENSG00000128595	CALU	5	-0.734732	2.56408e-93	5.13176e-89	0.383	0.995
ENSG00000135404	CD63	5	-0.811706	2.73025e-93	5.46431e-89	0.604	0.998
ENSG00000137207	YIPF3	5	-0.431424	5.02265e-93	1.00523e-88	0.205	0.963
ENSG00000143753	DEGS1	5	-0.301196	5.07994e-93	1.0167e-88	0.152	0.915
ENSG00000196776	CD47	5	-0.276117	6.23013e-93	1.2469e-88	0.083	0.821
ENSG00000171155	C1GALT1C1	5	-0.319482	7.42477e-93	1.48599e-88	0.086	0.817
ENSG00000117594	HSD11B1	5	-0.719206	8.80421e-93	1.76207e-88	0.083	0.8
ENSG00000067167	TRAM1	5	-0.477493	1.30692e-92	2.61567e-88	0.264	0.977
ENSG00000023318	ERP44	5	-0.333977	2.24203e-92	4.48719e-88	0.135	0.892
ENSG00000135916	ITM2C	5	-0.45075	3.65284e-92	7.31078e-88	0.198	0.97
ENSG00000214063	TSPAN4	5	-0.39117	5.21362e-92	1.04345e-87	0.221	0.965
ENSG00000082781	ITGB5	5	-0.451948	8.17519e-92	1.63618e-87	0.125	0.869
ENSG00000117862	TXNDC12	5	-0.279738	1.3019e-91	2.60563e-87	0.149	0.927
ENSG00000136628	EPRS	5	-0.274113	1.85623e-91	3.71505e-87	0.109	0.854
ENSG00000104853	CLPTM1	5	-0.251854	1.88607e-91	3.77478e-87	0.092	0.833
ENSG00000186222	BLOC1S4	5	-0.265852	2.17264e-91	4.34831e-87	0.086	0.837
ENSG00000064601	CTSA	5	-0.366913	3.28294e-91	6.57047e-87	0.198	0.952
ENSG00000171867	PRNP	5	-0.403257	3.28988e-91	6.58436e-87	0.079	0.802
ENSG00000006042	TMEM98	5	-0.418173	3.39638e-91	6.79751e-87	0.185	0.946
ENSG00000082996	RNF13	5	-0.351942	4.01441e-91	8.03444e-87	0.112	0.858
ENSG00000152700	SAR1B	5	-0.326652	6.99941e-91	1.40086e-86	0.132	0.886
ENSG00000115241	PPM1G	5	-0.255213	7.98556e-91	1.59823e-86	0.168	0.93
ENSG00000117410	ATP6V0B	5	-0.635421	8.63472e-91	1.72815e-86	0.37	0.989
ENSG00000134970	TMED7	5	-0.274273	1.66753e-90	3.3374e-86	0.142	0.894
ENSG00000132329	RAMP1	5	-0.861017	1.70961e-90	3.42161e-86	0.198	0.903
ENSG00000163479	SSR2	5	-0.641079	2.42577e-90	4.85493e-86	0.337	0.989
ENSG00000124795	DEK	5	-0.273777	3.94974e-90	7.90501e-86	0.155	0.926
ENSG00000170558	CDH2	5	-0.484686	8.84739e-90	1.77072e-85	0.152	0.874
ENSG00000123131	PRDX4	5	-0.642902	9.0962e-90	1.82051e-85	0.248	0.987
ENSG00000051523	CYBA	5	-0.682894	9.18104e-90	1.83749e-85	0.317	0.98
ENSG00000129562	DAD1	5	-0.636701	2.32501e-89	4.65327e-85	0.403	0.993
ENSG00000125304	TM9SF2	5	-0.307548	2.37495e-89	4.75321e-85	0.086	0.804
ENSG00000100219	XBP1	5	-0.464555	2.46474e-89	4.93294e-85	0.198	0.968
ENSG00000055211	GINM1	5	-0.34211	2.57683e-89	5.15726e-85	0.178	0.939
ENSG00000234745	HLA-B	5	-0.671459	3.22712e-89	6.45876e-85	0.323	0.99
ENSG00000177674	AGTRAP	5	-0.331187	4.85346e-89	9.71372e-85	0.175	0.934
ENSG00000085871	MGST2	5	-0.284933	7.19634e-89	1.44028e-84	0.079	0.795
ENSG00000162496	DHRS3	5	-0.401657	7.83371e-89	1.56784e-84	0.208	0.948
ENSG00000198818	SFT2D1	5	-0.341958	8.81848e-89	1.76493e-84	0.182	0.953
ENSG00000142552	RCN3	5	-0.357369	1.13094e-88	2.26347e-84	0.152	0.89
ENSG00000011422	PLAUR	5	-0.613082	1.45581e-88	2.91366e-84	0.254	0.973
ENSG00000105281	SLC1A5	5	-0.346348	1.62091e-88	3.2441e-84	0.059	0.767
ENSG00000104870	FCGRT	5	-0.403564	1.71298e-88	3.42836e-84	0.215	0.96
ENSG00000134363	FST	5	-0.770656	2.00437e-88	4.01154e-84	0.254	0.949
ENSG00000104805	NUCB1	5	-0.328039	4.51052e-88	9.02735e-84	0.125	0.869
ENSG00000106591	MRPL32	5	-0.298212	5.31225e-88	1.06319e-83	0.162	0.924
ENSG00000070081	NUCB2	5	-0.428453	7.10798e-88	1.42259e-83	0.168	0.912
ENSG00000121073	SLC35B1	5	-0.317011	9.8524e-88	1.97186e-83	0.135	0.864
ENSG00000174684	B4GAT1	5	-0.286446	1.04639e-87	2.09425e-83	0.056	0.754
ENSG00000181704	YIPF6	5	-0.317089	1.32592e-87	2.65369e-83	0.152	0.9
ENSG00000100196	KDELR3	5	-0.389891	1.43553e-87	2.87306e-83	0.125	0.852
ENSG00000258757	RP11-841O20.2	5	-0.313305	1.53413e-87	3.07041e-83	0.079	0.782
ENSG00000070961	ATP2B1	5	-0.38374	1.565e-87	3.1322e-83	0.099	0.822
ENSG00000162604	TM2D1	5	-0.370815	1.57145e-87	3.14511e-83	0.191	0.942
ENSG00000109861	CTSC	5	-0.950886	2.41241e-87	4.8282e-83	0.211	0.903
ENSG00000117394	SLC2A1	5	-0.377451	2.56173e-87	5.12704e-83	0.073	0.767
ENSG00000111897	SERINC1	5	-0.304808	8.0655e-87	1.61423e-82	0.175	0.912
ENSG00000132824	SERINC3	5	-0.332269	1.24011e-86	2.48196e-82	0.238	0.97
ENSG00000138085	ATRAID	5	-0.488522	1.40184e-86	2.80563e-82	0.251	0.983
ENSG00000141424	SLC39A6	5	-0.265413	1.60364e-86	3.20953e-82	0.086	0.795
ENSG00000130508	PXDN	5	-0.423851	1.79717e-86	3.59686e-82	0.248	0.967
ENSG00000128789	PSMG2	5	-0.252068	2.49784e-86	4.99917e-82	0.172	0.928
ENSG00000198900	TOP1	5	-0.314852	4.52487e-86	9.05607e-82	0.165	0.927
ENSG00000158604	TMED4	5	-0.408147	4.71792e-86	9.44245e-82	0.195	0.953
ENSG00000074842	MYDGF	5	-0.579524	6.73242e-86	1.34743e-81	0.327	0.989
ENSG00000256235	SMIM3	5	-0.480402	7.7472e-86	1.55053e-81	0.228	0.947
ENSG00000178467	P4HTM	5	-0.319182	1.25917e-85	2.52011e-81	0.102	0.831
ENSG00000104763	ASAH1	5	-0.34132	2.33025e-85	4.66376e-81	0.149	0.889
ENSG00000133872	SARAF	5	-0.61394	2.66192e-85	5.32757e-81	0.33	0.99
ENSG00000111885	MAN1A1	5	-0.307888	2.83934e-85	5.68266e-81	0.046	0.725
ENSG00000142166	IFNAR1	5	-0.282993	3.42638e-85	6.85756e-81	0.05	0.734
ENSG00000173486	FKBP2	5	-0.512683	3.42955e-85	6.86391e-81	0.317	0.988
ENSG00000174132	FAM174A	5	-0.276434	4.09333e-85	8.1924e-81	0.122	0.846
ENSG00000135535	CD164	5	-0.462587	4.32485e-85	8.65575e-81	0.238	0.97
ENSG00000123179	EBPL	5	-0.438271	6.38962e-85	1.27882e-80	0.182	0.922
ENSG00000074201	CLNS1A	5	-0.336975	9.7625e-85	1.95387e-80	0.188	0.941
ENSG00000124214	STAU1	5	-0.271665	1.00204e-84	2.00549e-80	0.112	0.838
ENSG00000127022	CANX	5	-0.513648	2.9485e-84	5.90112e-80	0.297	0.99
ENSG00000162434	JAK1	5	-0.391232	3.12962e-84	6.26363e-80	0.264	0.977
ENSG00000179222	MAGED1	5	-0.274267	3.27798e-84	6.56054e-80	0.152	0.868
ENSG00000110917	MLEC	5	-0.418952	4.48274e-84	8.97175e-80	0.168	0.907
ENSG00000090520	DNAJB11	5	-0.30519	4.58158e-84	9.16958e-80	0.165	0.904
ENSG00000105223	PLD3	5	-0.368355	8.73562e-84	1.74835e-79	0.231	0.964
ENSG00000116729	WLS	5	-0.504541	2.31013e-83	4.62349e-79	0.224	0.934
ENSG00000119655	NPC2	5	-0.527001	2.90158e-83	5.80722e-79	0.257	0.981
ENSG00000107581	EIF3A	5	-0.47756	2.97144e-83	5.94703e-79	0.3	0.977
ENSG00000131669	NINJ1	5	-0.290006	3.0096e-83	6.02342e-79	0.182	0.924
ENSG00000025796	SEC63	5	-0.292032	3.04143e-83	6.08711e-79	0.172	0.921
ENSG00000184990	SIVA1	5	-0.31845	5.03349e-83	1.0074e-78	0.195	0.961
ENSG00000182326	C1S	5	-0.365959	5.66774e-83	1.13434e-78	0.165	0.89
ENSG00000134352	IL6ST	5	-0.277395	6.4258e-83	1.28606e-78	0.149	0.881
ENSG00000091317	CMTM6	5	-0.314175	6.61798e-83	1.32452e-78	0.152	0.889
ENSG00000166710	B2M	5	-0.783497	7.6223e-83	1.52553e-78	0.647	0.997
ENSG00000142192	APP	5	-0.582433	8.65331e-83	1.73187e-78	0.33	0.988
ENSG00000138080	EMILIN1	5	-0.308142	9.40028e-83	1.88137e-78	0.099	0.787
ENSG00000138760	SCARB2	5	-0.284058	1.11922e-82	2.24e-78	0.142	0.865
ENSG00000213625	LEPROT	5	-0.509683	1.13723e-82	2.27605e-78	0.35	0.987
ENSG00000183726	TMEM50A	5	-0.435947	1.37981e-82	2.76155e-78	0.277	0.979
ENSG00000124731	TREM1	5	-0.40959	1.51634e-82	3.03481e-78	0.083	0.764
ENSG00000124783	SSR1	5	-0.385211	1.55419e-82	3.11056e-78	0.198	0.93
ENSG00000125827	TMX4	5	-0.633735	2.17082e-82	4.34468e-78	0.191	0.916
ENSG00000113083	LOX	5	-0.526147	3.26425e-82	6.53306e-78	0.162	0.866
ENSG00000154736	ADAMTS5	5	-0.589295	4.93083e-82	9.86857e-78	0.083	0.761
ENSG00000162493	PDPN	5	-0.690802	5.53429e-82	1.10763e-77	0.106	0.767
ENSG00000049449	RCN1	5	-0.463591	7.01557e-82	1.4041e-77	0.281	0.981
ENSG00000148248	SURF4	5	-0.4491	8.09199e-82	1.61953e-77	0.241	0.958
ENSG00000131507	NDFIP1	5	-0.294685	1.06383e-81	2.12914e-77	0.185	0.931
ENSG00000123983	ACSL3	5	-0.278764	1.15642e-81	2.31447e-77	0.125	0.836
ENSG00000138757	G3BP2	5	-0.251821	1.31213e-81	2.62609e-77	0.155	0.889
ENSG00000185825	BCAP31	5	-0.354326	1.89968e-81	3.80203e-77	0.238	0.967
ENSG00000100739	BDKRB1	5	-0.847251	2.22491e-81	4.45294e-77	0.274	0.932
ENSG00000072274	TFRC	5	-0.605392	5.06473e-81	1.01366e-76	0.132	0.832
ENSG00000091039	OSBPL8	5	-0.283666	5.98431e-81	1.1977e-76	0.092	0.797
ENSG00000122378	FAM213A	5	-0.331579	6.79443e-81	1.35984e-76	0.142	0.85
ENSG00000163319	MRPS18C	5	-0.284693	9.16468e-81	1.83422e-76	0.182	0.931
ENSG00000182934	SRPRA	5	-0.253447	1.81863e-80	3.6398e-76	0.109	0.81
ENSG00000074696	HACD3	5	-0.291941	2.20743e-80	4.41796e-76	0.046	0.704
ENSG00000164733	CTSB	5	-0.563352	2.57153e-80	5.14667e-76	0.343	0.986
ENSG00000123989	CHPF	5	-0.310704	2.96153e-80	5.92721e-76	0.112	0.808
ENSG00000104723	TUSC3	5	-0.271384	3.37014e-80	6.745e-76	0.132	0.85
ENSG00000144867	SRPRB	5	-0.255081	5.84974e-80	1.17077e-75	0.089	0.765
ENSG00000077147	TM9SF3	5	-0.30513	6.07567e-80	1.21598e-75	0.201	0.932
ENSG00000196419	XRCC6	5	-0.273327	7.41373e-80	1.48378e-75	0.191	0.933
ENSG00000166562	SEC11C	5	-0.378158	9.99482e-80	2.00036e-75	0.185	0.911
ENSG00000178952	TUFM	5	-0.365265	1.01223e-79	2.02587e-75	0.251	0.971
ENSG00000183291	2020-09-15	5	-0.419579	1.08621e-79	2.17395e-75	0.238	0.985
ENSG00000204381	LAYN	5	-0.340733	1.44519e-79	2.8924e-75	0.178	0.909
ENSG00000118257	NRP2	5	-0.330703	1.55309e-79	3.10835e-75	0.165	0.886
ENSG00000164615	CAMLG	5	-0.257212	1.55361e-79	3.10939e-75	0.188	0.945
ENSG00000108960	MMD	5	-0.374638	1.90631e-79	3.81529e-75	0.162	0.869
ENSG00000115866	DARS	5	-0.306007	2.41535e-79	4.83407e-75	0.182	0.921
ENSG00000113140	SPARC	5	-0.587096	4.29709e-79	8.60019e-75	0.294	0.968
ENSG00000093010	COMT	5	-0.399238	4.71841e-79	9.44343e-75	0.257	0.972
ENSG00000173418	NAA20	5	-0.273346	5.24794e-79	1.05032e-74	0.182	0.932
ENSG00000101856	PGRMC1	5	-0.31687	7.85201e-79	1.5715e-74	0.188	0.942
ENSG00000148175	STOM	5	-0.367902	7.87904e-79	1.57691e-74	0.076	0.734
ENSG00000117500	TMED5	5	-0.281778	1.20962e-78	2.42093e-74	0.142	0.864
ENSG00000114902	SPCS1	5	-0.548135	1.29917e-78	2.60016e-74	0.343	0.991
ENSG00000156642	NPTN	5	-0.269558	1.46395e-78	2.92995e-74	0.099	0.787
ENSG00000117906	RCN2	5	-0.388193	1.92133e-78	3.84535e-74	0.284	0.978
ENSG00000164105	SAP30	5	-0.285792	5.01853e-78	1.00441e-73	0.102	0.788
ENSG00000149257	SERPINH1	5	-0.38329	5.38672e-78	1.0781e-73	0.112	0.793
ENSG00000152558	TMEM123	5	-0.267907	6.01045e-78	1.20293e-73	0.185	0.926
ENSG00000115652	UXS1	5	-0.253045	6.77354e-78	1.35566e-73	0.096	0.786
ENSG00000068001	HYAL2	5	-0.271544	8.29621e-78	1.6604e-73	0.073	0.731
ENSG00000134198	TSPAN2	5	-0.421065	1.20944e-77	2.42058e-73	0.119	0.793
ENSG00000085117	CD82	5	-0.25336	2.73372e-77	5.47127e-73	0.135	0.82
ENSG00000204592	HLA-E	5	-0.297919	3.30343e-77	6.61148e-73	0.241	0.962
ENSG00000133318	RTN3	5	-0.297688	4.7487e-77	9.50405e-73	0.175	0.893
ENSG00000198843	SELT	5	-0.261069	7.19382e-77	1.43977e-72	0.201	0.945
ENSG00000114784	EIF1B	5	-0.361675	7.62651e-77	1.52637e-72	0.244	0.975
ENSG00000100321	SYNGR1	5	-0.263045	9.13464e-77	1.82821e-72	0.056	0.704
ENSG00000144224	UBXN4	5	-0.334751	1.27683e-76	2.55544e-72	0.215	0.955
ENSG00000213853	EMP2	5	-0.560636	1.51471e-76	3.03154e-72	0.145	0.816
ENSG00000008394	MGST1	5	-0.980747	1.57039e-76	3.14299e-72	0.644	0.995
ENSG00000126777	KTN1	5	-0.389989	2.09198e-76	4.18688e-72	0.277	0.976
ENSG00000169223	LMAN2	5	-0.272276	2.54915e-76	5.10187e-72	0.244	0.98
ENSG00000102265	TIMP1	5	-0.503973	3.56388e-76	7.13276e-72	0.878	1
ENSG00000086696	HSD17B2	5	-0.860035	3.82761e-76	7.66057e-72	0.297	0.905
ENSG00000173674	EIF1AX	5	-0.271661	3.93211e-76	7.86972e-72	0.218	0.945
ENSG00000157916	RER1	5	-0.337069	5.11553e-76	1.02382e-71	0.261	0.971
ENSG00000137767	SQRDL	5	-0.258495	6.08723e-76	1.2183e-71	0.135	0.824
ENSG00000168938	PPIC	5	-0.329036	7.28602e-76	1.45822e-71	0.066	0.711
ENSG00000128463	EMC4	5	-0.294213	8.50891e-76	1.70297e-71	0.231	0.953
ENSG00000100528	CNIH1	5	-0.31203	8.71888e-76	1.745e-71	0.221	0.962
ENSG00000087502	ERGIC2	5	-0.260357	9.98063e-76	1.99752e-71	0.191	0.922
ENSG00000152291	TGOLN2	5	-0.404522	1.03246e-75	2.06637e-71	0.241	0.964
ENSG00000134871	COL4A2	5	-0.438923	1.61582e-75	3.2339e-71	0.162	0.853
ENSG00000152377	SPOCK1	5	-0.429335	2.20438e-75	4.41184e-71	0.063	0.701
ENSG00000123384	LRP1	5	-0.300337	2.29421e-75	4.59163e-71	0.228	0.946
ENSG00000102316	MAGED2	5	-0.273097	2.61623e-75	5.23612e-71	0.208	0.931
ENSG00000101955	SRPX	5	-0.351821	4.35921e-75	8.72451e-71	0.089	0.744
ENSG00000163739	CXCL1	5	-1.15287	1.32612e-74	2.6541e-70	0.987	1
ENSG00000110108	TMEM109	5	-0.253227	1.74505e-74	3.49254e-70	0.05	0.681
ENSG00000104823	ECH1	5	-0.290532	1.77777e-74	3.55802e-70	0.234	0.954
ENSG00000167775	CD320	5	-0.278003	2.13667e-74	4.27632e-70	0.096	0.76
ENSG00000180398	MCFD2	5	-0.480572	3.98037e-74	7.96631e-70	0.307	0.984
ENSG00000109736	MFSD10	5	-0.292785	4.00406e-74	8.01372e-70	0.168	0.869
ENSG00000101439	CST3	5	-0.643144	7.37552e-74	1.47614e-69	0.452	0.996
ENSG00000205339	IPO7	5	-0.259217	7.48375e-74	1.4978e-69	0.116	0.792
ENSG00000109180	OCIAD1	5	-0.348365	1.00575e-73	2.01291e-69	0.31	0.983
ENSG00000164176	EDIL3	5	-0.38756	2.05258e-73	4.10803e-69	0.083	0.716
ENSG00000162736	NCSTN	5	-0.256744	2.46798e-73	4.93941e-69	0.073	0.714
ENSG00000154188	ANGPT1	5	-0.38294	7.91379e-73	1.58387e-68	0.112	0.778
ENSG00000167397	VKORC1	5	-0.47171	9.26011e-73	1.85332e-68	0.271	0.98
ENSG00000102804	TSC22D1	5	0.263249	9.8296e-73	1.9673e-68	0.145	0.827
ENSG00000105825	TFPI2	5	-1.0985	3.91498e-72	7.83545e-68	0.822	0.999
ENSG00000115461	IGFBP5	5	-1.19542	4.30646e-72	8.61896e-68	0.729	0.984
ENSG00000170275	CRTAP	5	-0.256667	6.88376e-72	1.37772e-67	0.188	0.894
ENSG00000011465	DCN	5	-1.16774	6.95246e-72	1.39146e-67	0.578	0.992
ENSG00000169756	LIMS1	5	-0.631399	7.59319e-72	1.5197e-67	0.446	0.988
ENSG00000104331	IMPAD1	5	-0.303266	1.04191e-71	2.08527e-67	0.208	0.926
ENSG00000165655	ZNF503	5	-0.320325	1.25519e-71	2.51214e-67	0.135	0.812
ENSG00000128791	TWSG1	5	-0.262735	1.33421e-71	2.67028e-67	0.198	0.906
ENSG00000105854	PON2	5	-0.269649	1.38709e-71	2.77613e-67	0.274	0.959
ENSG00000197930	ERO1A	5	-0.328428	1.88024e-71	3.76312e-67	0.264	0.944
[truncated: 1,541 more rows]
